# Supplementary material for: Transcriptome Sequence Analysis of the Defense Responses of Resistant and Susceptible Cucumber Strains to Podosphaera xanthii
Source: Front Plant Sci. 2022 May 12;13:872218. doi: 10.3389/fpls.2022.872218 (PMC9134894; doi:10.3389/fpls.2022.872218)
Supplement: Supplementary Table 4 — List of DEGs in S0h vs. S6h comparison. [file Table_4.XLSX]

## Sheet: Sheet1
id	baseMean	baseMean_S0h	baseMean_S6h	foldChange(S6h/S0h)(S6h/S0h)	log2FoldChange	pval	padj	Chromosome	Start Site	End Site	Direction	Length	Name	GO	KEGG	eggNOG	eggNOG Class	Swissprot	NR Description	BP	CC	MF	Pathway
CsGy2G002530	7904.92	3989.98	11819.9	2.96239	1.56676	3.39037e-15	6.16336e-12	Chr2	1692437	1693045	+	609	-	-	-	virNOG20827;virNOG25924;virNOG23792	S	-	serine-rich protein-like protein	-	-	-	-
CsGy4G004860	413.844	189.505	638.183	3.36763	1.75174	1.01246e-13	1.22703e-10	Chr4	3431314	3433083	-	1770	-	GO:0006355;	-	virNOG10320	K	sp|Q9FL03|SCL4_ARATH Scarecrow-like protein 4 OS=Arabidopsis thaliana GN=SCL4 PE=1 SV=1	scarecrow-like protein 4	GO:0006355//regulation of transcription, DNA-templated;	-	-	-
CsGy6G014410	545.208	284.784	805.632	2.82892	1.50025	1.15918e-10	7.526e-08	Chr6	12684686	12688241	-	2443	-	GO:0016874;	-	virNOG03143	O	sp|Q94B55|XB31_ARATH Putative E3 ubiquitin-protein ligase XBAT31 OS=Arabidopsis thaliana GN=XBAT31 PE=2 SV=1	Ankyrin repeat family protein	-	-	GO:0016874//ligase activity;	-
CsGy5G018950	509.985	289.495	730.475	2.52328	1.3353	2.65748e-09	1.38029e-06	Chr5	25390816	25394303	+	2289	-	GO:0005576;GO:0005618;GO:0030599;GO:0042545;GO:0043086;GO:0045330;GO:0045490;GO:0046910;	K01051	virNOG04376	R	sp|O49298|PME6_ARATH Probable pectinesterase/pectinesterase inhibitor 6 OS=Arabidopsis thaliana GN=PME6 PE=2 SV=1	Pectinesterase	GO:0042545//cell wall modification;GO:0043086//negative regulation of catalytic activity;GO:0045490//pectin catabolic process;	GO:0005576//extracellular region;GO:0005618//cell wall;	GO:0030599//pectinesterase activity;GO:0045330//aspartyl esterase activity;GO:0046910//pectinesterase inhibitor activity;	ko02020(Two-component system);ko00040(Pentose and glucuronate interconversions)
CsGy3G042180	887.622	523.694	1251.55	2.38985	1.25692	5.19703e-09	2.48623e-06	Chr3	39311384	39314238	+	510	-	-	-	-	-	-	Unknown Protein	-	-	-	-
CsGy4G012840	5074.51	2991.6	7157.42	2.39251	1.25852	1.82747e-08	7.72597e-06	Chr4	18040165	18041325	-	990	-	GO:0004601;GO:0005576;GO:0006979;GO:0020037;GO:0042744;GO:0046872;GO:0055114;	K00430	virNOG02363;virNOG29986	G	sp|P19135|PER2_CUCSA Peroxidase 2 (Fragment) OS=Cucumis sativus PE=2 SV=1	Peroxidase	GO:0006979//response to oxidative stress;GO:0042744//hydrogen peroxide catabolic process;GO:0055114//obsolete oxidation-reduction process;	GO:0005576//extracellular region;	GO:0004601//peroxidase activity;GO:0020037//heme binding;GO:0046872//metal ion binding;	ko00940(Phenylpropanoid biosynthesis)
CsGy3G033710	412.059	239.007	585.111	2.44809	1.29166	2.06484e-08	8.53106e-06	Chr3	32639500	32640333	-	834	-	GO:0003676;	-	virNOG19855	R	sp|P93751|ZFP8_ARATH Zinc finger protein 8 OS=Arabidopsis thaliana GN=ZFP8 PE=1 SV=1	zinc finger protein 8-like	-	-	GO:0003676//nucleic acid binding;	-
CsGy3G040530	4995.64	3178.24	6813.04	2.14365	1.10007	3.18978e-08	1.20806e-05	Chr3	37936293	37939371	-	918	-	GO:0004518;GO:0090305;	-	virNOG13268	R	sp|Q9FWS6|BBD1_ARATH Bifunctional nuclease 1 OS=Arabidopsis thaliana GN=BBD1 PE=2 SV=1	bifunctional nuclease 1	GO:0090305//nucleic acid phosphodiester bond hydrolysis;	-	GO:0004518//nuclease activity;	-
CsGy1G025710	5674.29	2921.67	8426.91	2.88428	1.52821	3.75503e-08	1.34025e-05	Chr1	24534229	24537169	+	1469	-	-	-	virNOG19725	S	sp|F4HV65|DRMH4_ARATH Dormancy-associated protein homolog 4 OS=Arabidopsis thaliana GN=At1g54070 PE=3 SV=1	Dormancy/auxin associated family protein	-	-	-	-
CsGy7G003180	2324.17	1508.37	3139.98	2.08171	1.05777	4.40924e-08	1.54145e-05	Chr7	2488596	2494370	+	1944	-	GO:0004497;GO:0005506;GO:0009941;GO:0016125;GO:0016705;GO:0016829;GO:0020037;GO:0055114;	K10528	virNOG13649	Q	sp|K4CF70|HPL_SOLLC Fatty acid hydroperoxide lyase, chloroplastic OS=Solanum lycopersicum GN=HPL PE=1 SV=1	fatty acid hydroperoxide lyase, chloroplastic	GO:0016125//sterol metabolic process;GO:0055114//obsolete oxidation-reduction process;	GO:0009941//chloroplast envelope;	GO:0004497//monooxygenase activity;GO:0005506//iron ion binding;GO:0016705//oxidoreductase activity, acting on paired donors, with incorporation or reduction of molecular oxygen;GO:0016829//lyase activity;GO:0020037//heme binding;	ko00592(alpha-Linolenic acid metabolism)
CsGy3G004660	54.2081	12.5207	95.8956	7.65899	2.93715	4.90926e-08	1.65269e-05	Chr3	3739680	3740092	+	378	-	-	-	-	-	-	Uncharacterized protein	-	-	-	-
CsGy6G001000	294.487	147.167	441.807	3.00209	1.58596	6.95691e-08	2.25839e-05	Chr6	690993	696881	+	831	-	GO:0009733;	K14488	virNOG24062;virNOG22840	S	sp|O22150|SAU36_ARATH Auxin-responsive protein SAUR36 OS=Arabidopsis thaliana GN=SAUR36 PE=2 SV=1	auxin-responsive protein SAUR36-like	GO:0009733//response to auxin;	-	-	ko04075(Plant hormone signal transduction)
CsGy6G004630	12948.8	8423.29	17474.3	2.07453	1.05278	7.08532e-08	2.25972e-05	Chr6	4257242	4268044	+	4884	-	GO:0005654;GO:0006355;GO:0009409;GO:0009637;GO:0010218;GO:0010378;GO:0042542;GO:0048578;GO:0080167;	K12124	virNOG06631	S	sp|Q9SQI2|GIGAN_ARATH Protein GIGANTEA OS=Arabidopsis thaliana GN=GI PE=1 SV=2	protein GIGANTEA-like	GO:0006355//regulation of transcription, DNA-templated;GO:0009409//response to cold;GO:0009637//response to blue light;GO:0010218//response to far red light;GO:0010378//temperature compensation of the circadian clock;GO:0042542//response to hydrogen peroxide;GO:0048578//positive regulation of long-day photoperiodism, flowering;GO:0080167//response to karrikin;	GO:0005654//nucleoplasm;	-	ko04712(Circadian rhythm - plant)
CsGy6G022090	49.2398	13.6189	84.8606	6.23108	2.63948	7.5294e-08	2.31995e-05	Chr6	22649906	22652317	-	2009	-	-	-	virNOG20647	R	sp|Q9S728|PDF1_ARATH Protodermal factor 1 OS=Arabidopsis thaliana GN=PDF1 PE=2 SV=1	protodermal factor 1-like	-	-	-	-
CsGy5G016770	422.433	252.557	592.309	2.34525	1.22974	7.91208e-08	2.39723e-05	Chr5	23149891	23153040	-	2061	-	GO:0004177;GO:0006508;GO:0008237;GO:0008270;	K01254	virNOG05471	OIEV	sp|Q9FY49|LKHA4_ARATH Leukotriene A-4 hydrolase homolog OS=Arabidopsis thaliana GN=LKHA4 PE=2 SV=1	leukotriene A-4 hydrolase homolog	GO:0006508//proteolysis;	-	GO:0004177//aminopeptidase activity;GO:0008237//metallopeptidase activity;GO:0008270//zinc ion binding;	ko00590(Arachidonic acid metabolism)
CsGy5G005080	117.076	54.0046	180.148	3.33578	1.73802	8.24e-08	2.45566e-05	Chr5	3248469	3252133	+	3436	-	GO:0016021;GO:0016301;GO:0016310;	-	virNOG01494;lilNOG14485;virNOG30149	R	sp|Q9LJS0|RLP42_ARATH Receptor like protein 42 OS=Arabidopsis thaliana GN=RLP42 PE=1 SV=1	probable LRR receptor-like serine/threonine-protein kinase At4g36180	GO:0016310//phosphorylation;	GO:0016021//integral component of membrane;	GO:0016301//kinase activity;	-
CsGy2G002540	4430.78	1693.59	7167.97	4.23242	2.08148	8.60819e-08	2.524e-05	Chr2	1695556	1698146	+	1437	-	GO:0005509;	-	virNOG08689	T	sp|Q9SZ45|MICU_ARATH Calcium uptake protein, mitochondrial OS=Arabidopsis thaliana GN=MICU PE=2 SV=1	calcium uptake protein 1, mitochondrial-like isoform X2	-	-	GO:0005509//calcium ion binding;	-
CsGy1G029670	1951.11	1141.82	2760.4	2.41755	1.27355	1.3435e-07	3.64531e-05	Chr1	27732253	27745753	-	4838	-	GO:0005506;GO:0009055;GO:0016614;GO:0022900;GO:0050660;GO:0051537;	K00106	virNOG07687	F	sp|Q8GUQ8|XDH1_ARATH Xanthine dehydrogenase 1 OS=Arabidopsis thaliana GN=XDH1 PE=1 SV=1	Xanthine dehydrogenase	GO:0022900//electron transport chain;	-	GO:0005506//iron ion binding;GO:0009055//electron transfer activity;GO:0016614//oxidoreductase activity, acting on CH-OH group of donors;GO:0050660//flavin adenine dinucleotide binding;GO:0051537//2 iron, 2 sulfur cluster binding;	ko04146(Peroxisome);ko00983(Drug metabolism - other enzymes);ko00232(Caffeine metabolism);ko00230(Purine metabolism)
CsGy1G028140	886.069	562.034	1210.11	2.15308	1.1064	2.1525e-07	5.59004e-05	Chr1	26348148	26349001	-	687	-	-	-	virNOG20903;virNOG19066	S	-	cyclin-dependent kinase%2C putative (DUF581)	-	-	-	-
CsGy2G020280	2536.12	1649.44	3422.79	2.07512	1.05319	2.28285e-07	5.81832e-05	Chr2	29275738	29280244	+	1655	-	GO:0006508;GO:0008234;	K01373	virNOG00796	O	sp|P43296|RD19A_ARATH Cysteine protease RD19A OS=Arabidopsis thaliana GN=RD19A PE=1 SV=1	Cysteine protease	GO:0006508//proteolysis;	-	GO:0008234//cysteine-type peptidase activity;	ko04626(Plant-pathogen interaction);ko04210(Apoptosis);ko04142(Lysosome)
CsGy1G023130	1084.87	693.307	1476.43	2.12955	1.09055	2.44912e-07	6.09899e-05	Chr1	22030786	22033226	-	1330	-	-	-	virNOG17918	S	-	Maternal effect embryo arrest 59	-	-	-	-
CsGy3G024080	1427.83	924.487	1931.17	2.08891	1.06275	3.12132e-07	7.23974e-05	Chr3	24090377	24092722	-	660	-	-	-	virNOG11337;virNOG24969	S	sp|Q9LK32|Y3721_ARATH Uncharacterized protein At3g27210 OS=Arabidopsis thaliana GN=Y-2 PE=1 SV=1	hypothetical protein	-	-	-	-
CsGy3G005940	128.668	63.7049	193.632	3.03951	1.60384	3.18711e-07	7.23974e-05	Chr3	4965098	4965370	+	273	-	-	-	virNOG24825	R	-	Wound-responsive family protein	-	-	-	-
CsGy1G011080	1115.41	719.834	1510.98	2.09906	1.06975	3.2258e-07	7.23974e-05	Chr1	6937625	6940478	+	1455	-	GO:0016021;	-	virNOG12220	S	sp|F4JIP9|TAUE5_ARATH Sulfite exporter TauE/SafE family protein 5 OS=Arabidopsis thaliana GN=At4g21250 PE=2 SV=1	Sulfite exporter TauE/SafE family protein, putative	-	GO:0016021//integral component of membrane;	-	-
CsGy2G000840	81.4085	28.6037	134.213	4.69216	2.23025	3.57032e-07	7.91522e-05	Chr2	521939	522289	+	351	-	GO:0008270;GO:0044267;	-	virNOG04309;virNOG27152	O	sp|P0CH30|RING1_GOSHI E3 ubiquitin-protein ligase RING1 OS=Gossypium hirsutum GN=RING1 PE=1 SV=1	E3 ubiquitin-protein ligase	GO:0044267//cellular protein metabolic process;	-	GO:0008270//zinc ion binding;	-
CsGy6G004350	860.373	560.909	1159.84	2.06778	1.04808	5.30085e-07	0.000112051	Chr6	3992735	3998362	-	4946	-	GO:0004674;GO:0005524;GO:0006468;GO:0016021;	-	virNOG06006	T	sp|Q9C7T7|CEPR2_ARATH Receptor protein-tyrosine kinase CEPR2 OS=Arabidopsis thaliana GN=CEPR2 PE=1 SV=1	Receptor-like protein kinase 5	GO:0006468//protein phosphorylation;	GO:0016021//integral component of membrane;	GO:0004674//protein serine/threonine kinase activity;GO:0005524//ATP binding;	-
CsGy6G020990	3297.39	2071.59	4523.19	2.18344	1.1266	5.44764e-07	0.000113831	Chr6	21634462	21635380	-	825	-	GO:0000786;GO:0003677;GO:0005634;GO:0006334;	K11275	virNOG23581	B	sp|P26568|H11_ARATH Histone H1.1 OS=Arabidopsis thaliana GN=At1g06760 PE=1 SV=1	Histone H1.2	GO:0006334//nucleosome assembly;	GO:0000786//nucleosome;GO:0005634//nucleus;	GO:0003677//DNA binding;	-
CsGy7G007140	1523.88	1002.85	2044.91	2.0391	1.02793	1.14194e-06	0.000218519	Chr7	5141305	5147128	+	2293	-	GO:0016874;	K01969	virNOG07252	IE	sp|Q9LDD8|MCCB_ARATH Methylcrotonoyl-CoA carboxylase beta chain, mitochondrial OS=Arabidopsis thaliana GN=MCCB PE=2 SV=1	methylcrotonoyl-CoA carboxylase beta chain, mitochondrial	-	-	GO:0016874//ligase activity;	ko00280(Valine, leucine and isoleucine degradation)
CsGy5G013060	69.3226	29.3348	109.31	3.72631	1.89775	1.97559e-06	0.000355586	Chr5	16630912	16633632	-	1319	-	-	-	virNOG00644	S	-	plastid transcriptionally active 6	-	-	-	-
CsGy5G028100	1212.34	785.375	1639.31	2.08729	1.06163	2.14547e-06	0.000378665	Chr5	31827820	31834198	+	2313	-	GO:0005524;GO:0006754;GO:0008553;GO:0016021;	K01535	virNOG04331;COG0474	P	sp|Q9LV11|PMA11_ARATH ATPase 11, plasma membrane-type OS=Arabidopsis thaliana GN=AHA11 PE=1 SV=1	Plasma membrane ATPase	GO:0006754//ATP biosynthetic process;	GO:0016021//integral component of membrane;	GO:0005524//ATP binding;GO:0008553//P-type proton-exporting transporter activity;	ko00190(Oxidative phosphorylation)
CsGy1G029500	850.6	395.633	1305.57	3.29994	1.72244	2.27071e-06	0.000385787	Chr1	27581653	27584834	+	627	-	GO:0004553;GO:0005975;	K01188	virNOG09822	G	sp|Q5Z9Z0|BGL24_ORYSJ Beta-glucosidase 24 OS=Oryza sativa subsp. japonica GN=BGLU24 PE=2 SV=1	beta-glucosidase 24	GO:0005975//carbohydrate metabolic process;	-	GO:0004553//hydrolase activity, hydrolyzing O-glycosyl compounds;	ko00940(Phenylpropanoid biosynthesis);ko00500(Starch and sucrose metabolism);ko00460(Cyanoamino acid metabolism)
CsGy1G017580	329.099	205.914	452.285	2.19647	1.13519	2.40606e-06	0.000397634	Chr1	15778881	15780816	-	1736	-	GO:0004568;GO:0005576;GO:0005975;GO:0006032;GO:0008061;	K01183	virNOG00523	G	sp|Q91XA9|CHIA_MOUSE Acidic mammalian chitinase OS=Mus musculus GN=Chia PE=1 SV=2	probable chitinase 3	GO:0005975//carbohydrate metabolic process;GO:0006032//chitin catabolic process;	GO:0005576//extracellular region;	GO:0004568//chitinase activity;GO:0008061//chitin binding;	ko00520(Amino sugar and nucleotide sugar metabolism)
CsGy5G020260	1049.24	627.123	1471.35	2.3462	1.23032	2.59627e-06	0.000421407	Chr5	26415467	26423507	-	2419	-	GO:0004497;GO:0005506;GO:0016021;GO:0016705;GO:0020037;GO:0055114;	-	virNOG07776	Q	sp|Q29496|CP3AO_SHEEP Cytochrome P450 3A24 OS=Ovis aries GN=CYP3A24 PE=2 SV=1	Cytochrome P450	GO:0055114//obsolete oxidation-reduction process;	GO:0016021//integral component of membrane;	GO:0004497//monooxygenase activity;GO:0005506//iron ion binding;GO:0016705//oxidoreductase activity, acting on paired donors, with incorporation or reduction of molecular oxygen;GO:0020037//heme binding;	-
CsGy5G026330	97.0615	47.411	146.712	3.09447	1.62969	3.73032e-06	0.000579602	Chr5	30293404	30295752	+	2349	-	GO:0003723;GO:0004519;GO:0008270;GO:0009451;GO:0043231;GO:0090305;	-	virNOG08588	R	sp|Q9SHZ8|PP168_ARATH Pentatricopeptide repeat-containing protein At2g22070 OS=Arabidopsis thaliana GN=PCMP-H41 PE=3 SV=1	Pentatricopeptide repeat-containing family protein	GO:0009451//RNA modification;GO:0090305//nucleic acid phosphodiester bond hydrolysis;	GO:0043231//intracellular membrane-bounded organelle;	GO:0003723//RNA binding;GO:0004519//endonuclease activity;GO:0008270//zinc ion binding;	-
CsGy3G029220	68.4892	29.1435	107.835	3.70013	1.88758	4.23187e-06	0.000630583	Chr3	29822051	29831000	-	2442	-	GO:0004674;GO:0005524;GO:0006468;GO:0016021;	-	virNOG03867;NOG134723	ST	sp|C0LGT6|EFR_ARATH LRR receptor-like serine/threonine-protein kinase EFR OS=Arabidopsis thaliana GN=EFR PE=1 SV=1	Probable leucine-rich repeat receptor-like protein kinase At5g63930	GO:0006468//protein phosphorylation;	GO:0016021//integral component of membrane;	GO:0004674//protein serine/threonine kinase activity;GO:0005524//ATP binding;	-
CsGy2G014270	1689.56	1048.84	2330.29	2.22178	1.15172	5.95394e-06	0.000845599	Chr2	14534582	14541267	-	2209	-	GO:0004674;GO:0005524;GO:0006468;	K14498	virNOG10052;virNOG29072	T	sp|Q39193|SRK2I_ARATH Serine/threonine-protein kinase SRK2I OS=Arabidopsis thaliana GN=SRK2I PE=1 SV=1	serine/threonine-protein kinase SRK2I	GO:0006468//protein phosphorylation;	-	GO:0004674//protein serine/threonine kinase activity;GO:0005524//ATP binding;	ko04075(Plant hormone signal transduction);ko04016(MAPK signaling pathway - plant)
CsGy4G008080	384.622	214.227	555.018	2.5908	1.3734	6.10984e-06	0.00085439	Chr4	6030236	6034162	-	1951	-	GO:0004411;GO:0006559;GO:0006570;GO:0055114;	K00451	virNOG02362	E	sp|Q9ZRA2|HGD_ARATH Homogentisate 1,2-dioxygenase OS=Arabidopsis thaliana GN=HGO PE=2 SV=2	homogentisate 1,2-dioxygenase	GO:0006559//L-phenylalanine catabolic process;GO:0006570//tyrosine metabolic process;GO:0055114//obsolete oxidation-reduction process;	-	GO:0004411//homogentisate 1,2-dioxygenase activity;	ko00643(Styrene degradation);ko00350(Tyrosine metabolism)
CsGy4G008760	114.713	50.9621	178.464	3.50189	1.80814	7.47807e-06	0.00102988	Chr4	6796173	6803642	-	2104	-	GO:0004185;GO:0006508;	K16297	virNOG00487	O	sp|Q8L9Y0|SCP25_ARATH Serine carboxypeptidase-like 25 OS=Arabidopsis thaliana GN=SCPL25 PE=2 SV=2	Carboxypeptidase	GO:0006508//proteolysis;	-	GO:0004185//serine-type carboxypeptidase activity;	-
CsGy2G010520	4549.25	1125.89	7972.6	7.08116	2.82398	1.19655e-05	0.00152113	Chr2	10344003	10346451	-	1770	-	GO:0016491;GO:0046872;GO:0055114;	-	virNOG04549	Q	sp|P93824|ACCH6_ARATH 1-aminocyclopropane-1-carboxylate oxidase homolog 6 OS=Arabidopsis thaliana GN=At1g04350 PE=2 SV=1	1-aminocyclopropane-1-carboxylate oxidase homolog 6	GO:0055114//obsolete oxidation-reduction process;	-	GO:0016491//oxidoreductase activity;GO:0046872//metal ion binding;	-
CsGy1G022790	313.016	176.664	449.367	2.54363	1.34689	1.37153e-05	0.00173146	Chr1	21773238	21777439	+	2263	-	GO:0003677;GO:0003700;GO:0005634;GO:0006355;	-	virNOG26405;virNOG03005	SK	sp|Q9LTH4|PCLL_ARATH Transcription factor BOA OS=Arabidopsis thaliana GN=BOA PE=2 SV=1	Two-component response regulator	GO:0006355//regulation of transcription, DNA-templated;	GO:0005634//nucleus;	GO:0003677//DNA binding;GO:0003700//DNA-binding transcription factor activity;	-
CsGy2G016190	58.8793	23.2787	94.4799	4.05864	2.021	1.71598e-05	0.00206952	Chr2	16153569	16155491	+	1389	-	GO:0003677;	K09422	virNOG14959	K	sp|P81395|MYB30_ANTMA Myb-related protein 330 OS=Antirrhinum majus GN=MYB330 PE=2 SV=1	myb domain protein 9	-	-	GO:0003677//DNA binding;	-
CsGy5G025020	1794.32	1174.29	2414.34	2.056	1.03984	1.719e-05	0.00206952	Chr5	29442797	29447030	-	3084	-	GO:0005634;GO:0005829;	-	virNOG08729	S	-	Octicosapeptide/Phox/Bem1p family protein, putative	-	GO:0005634//nucleus;GO:0005829//cytosol;	-	-
CsGy3G041830	263.309	156.487	370.132	2.36526	1.242	1.91975e-05	0.00225156	Chr3	39024107	39027148	-	2372	-	-	-	virNOG13553	S	sp|Q8LGS1|MARD1_ARATH Protein MARD1 OS=Arabidopsis thaliana GN=MARD1 PE=2 SV=2	DUF581 domain-containing protein	-	-	-	-
CsGy6G011300	63.322	18.996	107.648	5.66686	2.50255	2.07688e-05	0.00237457	Chr6	9755679	9756098	-	420	-	GO:0009733;	K14488	virNOG22742	S	sp|Q9LTV3|SAU72_ARATH Auxin-responsive protein SAUR72 OS=Arabidopsis thaliana GN=SAUR72 PE=2 SV=1	auxin-responsive protein SAUR71	GO:0009733//response to auxin;	-	-	ko04075(Plant hormone signal transduction)
CsGy3G010880	328.389	213.871	442.907	2.07091	1.05026	2.20379e-05	0.00248837	Chr3	8518025	8522406	-	3582	-	GO:0006511;GO:0008270;GO:0016021;GO:0016579;GO:0036459;	K11844	virNOG14027	S	sp|Q9LMC8|MYOB5_ARATH Probable myosin-binding protein 5 OS=Arabidopsis thaliana GN=MYOB5 PE=2 SV=1	Ubiquitinyl hydrolase 1	GO:0006511//ubiquitin-dependent protein catabolic process;GO:0016579//protein deubiquitination;	GO:0016021//integral component of membrane;	GO:0008270//zinc ion binding;	-
CsGy7G003840	249.75	161.794	337.707	2.08727	1.06162	2.3625e-05	0.0026511	Chr7	2922392	2924541	-	1343	-	GO:0046658;	-	virNOG08327	R	sp|Q9SUC9|UGPI7_ARATH Uncharacterized GPI-anchored protein At4g28100 OS=Arabidopsis thaliana GN=At4g28100 PE=1 SV=1	transmembrane protein	-	GO:0046658//anchored component of plasma membrane;	-	-
CsGy2G017590	1123.98	743.081	1504.88	2.02519	1.01806	2.48687e-05	0.00277354	Chr2	27560339	27562812	-	2005	-	GO:0016747;	K13065	virNOG08361;virNOG29144;virNOG33233	S	sp|K4D9Y4|ASAT3_SOLLC Acylsugar acyltransferase 3 OS=Solanum lycopersicum GN=ASAT3 PE=2 SV=1	vinorine synthase	-	-	GO:0016747//acyltransferase activity, transferring groups other than amino-acyl groups;	ko00945(Stilbenoid, diarylheptanoid and gingerol biosynthesis);ko00941(Flavonoid biosynthesis);ko00940(Phenylpropanoid biosynthesis)
CsGy3G013050	273.004	178.057	367.952	2.06648	1.04718	4.61731e-05	0.00478571	Chr3	9804709	9808824	+	2238	-	GO:0004672;GO:0005524;GO:0006468;	-	virNOG04923	T	sp|Q8RWL6|STY17_ARATH Serine/threonine-protein kinase STY17 OS=Arabidopsis thaliana GN=STY17 PE=1 SV=1	Kinase superfamily protein	GO:0006468//protein phosphorylation;	-	GO:0004672//protein kinase activity;GO:0005524//ATP binding;	-
CsGy3G008720	187.856	115.737	259.974	2.24624	1.16751	5.08141e-05	0.00510359	Chr3	7172485	7173045	+	561	-	GO:0016021;	K16281	virNOG20086	O	sp|Q9SUS5|RHA1B_ARATH E3 ubiquitin-protein ligase RHA1B OS=Arabidopsis thaliana GN=RHA1B PE=2 SV=1	Zinc finger protein	-	GO:0016021//integral component of membrane;	-	-
CsGy3G004990	284.379	188.15	380.608	2.0229	1.01642	5.75004e-05	0.00565027	Chr3	3978006	3978572	+	567	-	GO:0016021;	-	virNOG23013	S	-	DUF761 domain-containing protein/DUF4408 domain-containing protein	-	GO:0016021//integral component of membrane;	-	-
CsGy6G031150	6742.12	4285.57	9198.66	2.14642	1.10194	6.10081e-05	0.00589929	Chr6	29020469	29021892	-	1341	-	GO:0000786;GO:0003677;GO:0005634;GO:0006334;GO:0009414;	K11275	virNOG23886	B	sp|P40267|H1_SOLPN Histone H1 OS=Solanum pennellii PE=2 SV=1	Histone H1	GO:0006334//nucleosome assembly;GO:0009414//response to water deprivation;	GO:0000786//nucleosome;GO:0005634//nucleus;	GO:0003677//DNA binding;	-
CsGy1G023310	278.721	183.459	373.982	2.0385	1.02751	6.61964e-05	0.00626763	Chr1	22153571	22156090	-	1104	-	GO:0016874;	-	virNOG07151	O	-	RING/U-box superfamily protein	-	-	GO:0016874//ligase activity;	-
CsGy1G010260	1047.41	536.827	1557.99	2.90222	1.53716	6.6626e-05	0.00627562	Chr1	6392054	6394776	-	1656	-	-	K01054	virNOG02898	I	sp|Q9C942|CSE_ARATH Caffeoylshikimate esterase OS=Arabidopsis thaliana GN=CSE PE=1 SV=1	caffeoylshikimate esterase-like	-	-	-	ko04923(Regulation of lipolysis in adipocytes);ko04723(Retrograde endocannabinoid signaling);ko04714(Thermogenesis);ko00561(Glycerolipid metabolism)
CsGy4G022770	142.091	86.7451	197.436	2.27605	1.18653	8.00114e-05	0.0073461	Chr4	29109847	29110638	+	792	-	GO:0000981;GO:0001135;GO:0005634;GO:0006357;GO:0030154;GO:0043565;GO:0044212;	K09422	virNOG09221	K	sp|Q9FDW1|MYB44_ARATH Transcription factor MYB44 OS=Arabidopsis thaliana GN=MYB44 PE=1 SV=1	transcription factor MYB44-like	GO:0006357//regulation of transcription by RNA polymerase II;GO:0030154//cell differentiation;	GO:0005634//nucleus;	GO:0000981//DNA-binding transcription factor activity, RNA polymerase II-specific;GO:0001135//obsolete RNA polymerase II transcription regulator recruiting activity;GO:0043565//sequence-specific DNA binding;	-
CsGy5G028010	57.1598	27.0546	87.265	3.22551	1.68953	8.92487e-05	0.0080455	Chr5	31725264	31732627	-	1949	-	GO:0008152;GO:0016758;	-	virNOG12116	CG	sp|Q9ZVX4|U90A1_ARATH UDP-glycosyltransferase 90A1 OS=Arabidopsis thaliana GN=UGT90A1 PE=2 SV=1	Glycosyltransferase	GO:0008152//metabolic process;	-	GO:0016758//hexosyltransferase activity;	-
CsGy2G016480	6060.68	3689.11	8432.24	2.28571	1.19264	9.66461e-05	0.0086124	Chr2	20803135	20808518	-	1658	-	-	-	virNOG02810	R	sp|Q9Y7K5|YGI3_SCHPO Uncharacterized WD repeat-containing protein C2A9.03 OS=Schizosaccharomyces pombe (strain 972 / ATCC 24843) GN=SPBC2A9.03 PE=4 SV=2	Transducin/WD40 repeat-like superfamily protein	-	-	-	-
CsGy7G019280	675.142	392.423	957.86	2.44089	1.28741	0.000119357	0.0101312	Chr7	21903314	21904735	-	1342	-	GO:0046872;GO:0051213;GO:0055114;	K04124	virNOG03785	Q	sp|O24648|G3OX_PEA Gibberellin 3-beta-dioxygenase 1 OS=Pisum sativum GN=LE PE=1 SV=1	gibberellin 3-beta-dioxygenase 1-like	GO:0055114//obsolete oxidation-reduction process;	-	GO:0046872//metal ion binding;GO:0051213//dioxygenase activity;	ko00904(Diterpenoid biosynthesis)
CsGy4G004280	278.674	178.754	378.594	2.11796	1.08267	0.000120377	0.0101312	Chr4	2796827	2803765	-	1400	-	GO:0006950;	-	virNOG25660	S	sp|F4KFM8|LEA65_ARATH Late embryogenesis abundant protein At5g17165 OS=Arabidopsis thaliana GN=At5g17165 PE=3 SV=1	Hydrogen peroxide induced protein, putative	GO:0006950//response to stress;	-	-	-
CsGy1G032130	157.24	92.6452	221.836	2.39447	1.2597	0.000121456	0.0101749	Chr1	31363766	31365983	-	2009	-	GO:0004674;GO:0005524;GO:0006468;	K04515	virNOG03672	T	sp|Q9SPK4|PPCK1_ARATH Phosphoenolpyruvate carboxylase kinase 1 OS=Arabidopsis thaliana GN=PPCK1 PE=1 SV=1	phosphoenolpyruvate carboxylase kinase 1	GO:0006468//protein phosphorylation;	-	GO:0004674//protein serine/threonine kinase activity;GO:0005524//ATP binding;	ko05417(Lipid and atherosclerosis);ko05415(Diabetic cardiomyopathy);ko05214(Glioma);ko05205(Proteoglycans in cancer);ko05200(Pathways in cancer);ko05152(Tuberculosis);ko05031(Amphetamine addiction);ko05022(Pathways of neurodegeneration - multiple diseases);ko05012(Parkinson disease);ko04971(Gastric acid secretion);ko04934(Cushing syndrome);ko04925(Aldosterone synthesis and secretion);ko04922(Gluc…
CsGy1G029510	385.485	203.536	567.434	2.78787	1.47917	0.000124088	0.0103477	Chr1	27585001	27589334	+	315	-	GO:0004553;GO:0005975;	K01188	virNOG09822;COG2723	G	sp|Q75W17|FURH_VIBFR Furcatin hydrolase OS=Viburnum furcatum PE=1 SV=1	beta-glucosidase 24	GO:0005975//carbohydrate metabolic process;	-	GO:0004553//hydrolase activity, hydrolyzing O-glycosyl compounds;	ko00940(Phenylpropanoid biosynthesis);ko00500(Starch and sucrose metabolism);ko00460(Cyanoamino acid metabolism)
CsGy2G022020	236.212	153.972	318.451	2.06824	1.0484	0.000131975	0.010856	Chr2	30480266	30480961	-	696	-	GO:0003677;GO:0003700;GO:0005634;GO:0006355;	K09286	virNOG20000;virNOG22344	SK	sp|Q9LYD3|DREB3_ARATH Dehydration-responsive element-binding protein 3 OS=Arabidopsis thaliana GN=DREB3 PE=2 SV=1	Ethylene-responsive transcription factor 4	GO:0006355//regulation of transcription, DNA-templated;	GO:0005634//nucleus;	GO:0003677//DNA binding;GO:0003700//DNA-binding transcription factor activity;	-
CsGy4G016990	141.543	87.121	195.965	2.24934	1.1695	0.000149533	0.0118705	Chr4	22005311	22008008	-	1218	-	-	-	virNOG21771	S	sp|Q9STN5|Y4833_ARATH Uncharacterized protein At4g08330, chloroplastic OS=Arabidopsis thaliana GN=At4g08330 PE=1 SV=1	hypothetical protein	-	-	-	-
CsGy5G021500	38.2027	14.3714	62.034	4.3165	2.10986	0.00018281	0.0139051	Chr5	27236950	27238810	-	1382	-	GO:0004497;GO:0005506;GO:0016021;GO:0016705;GO:0020037;GO:0055114;	-	COG2124;virNOG13088	Q	sp|Q9LTL0|C71BQ_ARATH Cytochrome P450 71B26 OS=Arabidopsis thaliana GN=CYP71B26 PE=2 SV=1	Cytochrome P450	GO:0055114//obsolete oxidation-reduction process;	GO:0016021//integral component of membrane;	GO:0004497//monooxygenase activity;GO:0005506//iron ion binding;GO:0016705//oxidoreductase activity, acting on paired donors, with incorporation or reduction of molecular oxygen;GO:0020037//heme binding;	-
CsGy3G044610	213.932	142.397	285.466	2.00472	1.0034	0.000192782	0.0145419	Chr3	41320573	41321634	+	783	-	-	-	virNOG21893	S	sp|Q8LGS1|MARD1_ARATH Protein MARD1 OS=Arabidopsis thaliana GN=MARD1 PE=2 SV=2	hypothetical protein (DUF581)	-	-	-	-
CsGy1G027920	6079.15	3946.79	8211.51	2.08055	1.05697	0.000195228	0.0146655	Chr1	26221836	26225593	-	1827	-	GO:0004197;GO:0005615;GO:0005764;GO:0006955;GO:0051603;	K01366	virNOG06975	O	sp|Q8RWQ9|ALEUL_ARATH Thiol protease aleurain-like OS=Arabidopsis thaliana GN=At3g45310 PE=2 SV=1	Cysteine protease	GO:0006955//immune response;GO:0051603//proteolysis involved in cellular protein catabolic process;	GO:0005615//extracellular space;GO:0005764//lysosome;	GO:0004197//cysteine-type endopeptidase activity;	ko04210(Apoptosis);ko04142(Lysosome)
CsGy6G026600	116.14	68.7482	163.532	2.37871	1.25018	0.000201104	0.0148011	Chr6	26100777	26102312	+	1536	-	GO:0004497;GO:0005506;GO:0016021;GO:0016705;GO:0020037;GO:0055114;	-	virNOG08458	Q	sp|Q9FVS9|C96AF_ARATH Alkane hydroxylase MAH1 OS=Arabidopsis thaliana GN=CYP96A15 PE=2 SV=1	Cytochrome P450	GO:0055114//obsolete oxidation-reduction process;	GO:0016021//integral component of membrane;	GO:0004497//monooxygenase activity;GO:0005506//iron ion binding;GO:0016705//oxidoreductase activity, acting on paired donors, with incorporation or reduction of molecular oxygen;GO:0020037//heme binding;	-
CsGy1G006830	389.492	244.095	534.889	2.19131	1.13179	0.000222269	0.0159998	Chr1	4378253	4381093	-	1464	-	GO:0004252;GO:0006508;	-	virNOG03975	S	-	alpha/beta hydrolase family protein	GO:0006508//proteolysis;	-	GO:0004252//serine-type endopeptidase activity;	-
CsGy3G012220	71.0865	37.494	104.679	2.79189	1.48124	0.000233138	0.0164306	Chr3	9270896	9273138	-	1143	-	GO:0016491;GO:0046872;GO:0055114;	-	virNOG04549	Q	sp|P10967|ACCH3_SOLLC 1-aminocyclopropane-1-carboxylate oxidase homolog OS=Solanum lycopersicum GN=ACO3 PE=2 SV=1	1-aminocyclopropane-1-carboxylate oxidase homolog 1-like	GO:0055114//obsolete oxidation-reduction process;	-	GO:0016491//oxidoreductase activity;GO:0046872//metal ion binding;	-
CsGy3G028040	221.017	147.212	294.822	2.0027	1.00194	0.000287067	0.0196188	Chr3	29027370	29035891	+	2903	-	GO:0004672;GO:0005524;GO:0006468;	K08835	virNOG02713	T	sp|Q551H4|FRAY2_DICDI Serine/threonine-protein kinase fray2 OS=Dictyostelium discoideum GN=fray2 PE=3 SV=1	serine/threonine-protein kinase OSR1 isoform X2	GO:0006468//protein phosphorylation;	-	GO:0004672//protein kinase activity;GO:0005524//ATP binding;	-
CsGy4G025030	101.657	61.1447	142.169	2.32512	1.2173	0.000310926	0.0209345	Chr4	30570555	30574457	+	1014	-	-	-	-	-	-	Unknown Protein	-	-	-	-
CsGy3G012800	4607.95	3057.88	6158.01	2.01381	1.00993	0.000390309	0.0250722	Chr3	9605444	9606872	+	1131	-	-	-	virNOG03160	S	-	hypothetical protein (DUF506)	-	-	-	-
CsGy1G030720	209.039	138.599	279.478	2.01646	1.01182	0.000459571	0.0278485	Chr1	29199987	29201945	+	1959	-	GO:0016021;	-	virNOG00906	S	-	transmembrane protein	-	GO:0016021//integral component of membrane;	-	-
CsGy4G000510	108.291	54.0797	162.503	3.00487	1.5873	0.000470551	0.028325	Chr4	309341	311330	+	1400	-	GO:0046872;GO:0051213;GO:0055114;	-	virNOG12626	Q	sp|Q945B6|AOP1L_ARATH Probable 2-oxoglutarate-dependent dioxygenase AOP1.2 OS=Arabidopsis thaliana GN=AOP1.2 PE=2 SV=1	2-oxoglutarate-dependent dioxygenase-related family protein	GO:0055114//obsolete oxidation-reduction process;	-	GO:0046872//metal ion binding;GO:0051213//dioxygenase activity;	-
CsGy6G031550	308.267	186.378	430.157	2.30798	1.20663	0.000495701	0.0294489	Chr6	29247971	29251985	+	2469	-	GO:0016021;GO:0016788;	-	virNOG08428	I	sp|Q94CH6|EXL3_ARATH GDSL esterase/lipase EXL3 OS=Arabidopsis thaliana GN=EXL3 PE=2 SV=1	GDSL esterase/lipase EXL3-like	-	GO:0016021//integral component of membrane;	GO:0016788//hydrolase activity, acting on ester bonds;	-
CsGy6G002460	4258.23	2761.82	5754.64	2.08364	1.05911	0.000525455	0.0306899	Chr6	1813758	1816561	-	1304	-	GO:0006950;	-	-	-	-	Abscisic stress ripening-like protein	GO:0006950//response to stress;	-	-	-
CsGy3G041800	178.498	118.361	238.636	2.01618	1.01163	0.000596047	0.0337847	Chr3	39006359	39006750	-	372	-	-	-	-	-	-	Uncharacterized protein	-	-	-	-
CsGy6G033760	51.8576	28.7833	74.932	2.60331	1.38035	0.000644672	0.0354063	Chr6	30263938	30264645	-	708	-	-	K09422	-	-	-	transcription factor MYB34-like	-	-	-	-
CsGy5G017510	202.889	130.698	275.08	2.10469	1.07361	0.00067454	0.0361911	Chr5	23789737	23791044	-	1108	-	GO:0005576;GO:0005618;GO:0009664;GO:0016020;	-	virNOG09946	R	sp|Q9M2S9|EXP16_ARATH Expansin-A16 OS=Arabidopsis thaliana GN=EXPA16 PE=2 SV=1	expansin-A4	GO:0009664//plant-type cell wall organization;	GO:0005576//extracellular region;GO:0005618//cell wall;GO:0016020//membrane;	-	-
CsGy1G011580	9.70209	0.935123	18.4691	19.7504	4.30381	0.000676498	0.0361911	Chr1	7267043	7267527	+	324	-	-	-	-	-	-	Uncharacterized protein	-	-	-	-
CsGy5G013110	98.2298	51.9002	144.559	2.78534	1.47785	0.000795147	0.0411823	Chr5	16715878	16718210	-	1262	-	-	-	virNOG00644	S	-	plastid transcriptionally active 6	-	-	-	-
CsGy3G030740	45.2825	22.5032	68.0618	3.02454	1.59672	0.00081852	0.0420335	Chr3	30657064	30660479	-	1557	-	-	-	virNOG08538	S	sp|Q9SF32|IQD1_ARATH Protein IQ-DOMAIN 1 OS=Arabidopsis thaliana GN=IQD1 PE=1 SV=1	protein IQ-DOMAIN 1-like isoform X1	-	-	-	-
CsGy2G001510	146.759	97.3301	196.188	2.0157	1.01128	0.000867102	0.0437862	Chr2	1020967	1027252	+	3844	-	-	-	virNOG24293;virNOG21705	R	sp|Q9ZV52|EGC2_ARATH EG45-like domain containing protein 2 OS=Arabidopsis thaliana GN=EGC2 PE=2 SV=2	EG45-like domain containing protein 2	-	-	-	-
CsGy2G015200	44.3407	23.6194	65.062	2.7546	1.46184	0.00101066	0.0488513	Chr2	15145690	15148096	+	922	-	GO:0003700;GO:0005634;GO:0006355;GO:0043565;	-	virNOG21128	K	sp|Q9SVB7|WRK13_ARATH Probable WRKY transcription factor 13 OS=Arabidopsis thaliana GN=WRKY13 PE=2 SV=1	WRKY transcription factor 15	GO:0006355//regulation of transcription, DNA-templated;	GO:0005634//nucleus;	GO:0003700//DNA-binding transcription factor activity;GO:0043565//sequence-specific DNA binding;	-
CsGy7G019160	45.8422	22.7057	68.9787	3.03794	1.60309	0.00111091	0.0518599	Chr7	21841405	21843745	+	360	-	-	-	-	-	-	Uncharacterized protein	-	-	-	-
CsGy6G024800	96.9091	50.8685	142.95	2.81018	1.49066	0.0012806	0.057624	Chr6	24573323	24576119	+	1463	-	GO:0016788;	-	virNOG06066;virNOG12193	OI	sp|Q9LZS7|GDL71_ARATH GDSL esterase/lipase At5g03610 OS=Arabidopsis thaliana GN=At5g03610 PE=2 SV=1	GDSL esterase/lipase At5g03610-like	-	-	GO:0016788//hydrolase activity, acting on ester bonds;	-
CsGy2G021140	71.1036	42.3013	99.9059	2.36177	1.23987	0.00146459	0.064002	Chr2	29832625	29833341	-	717	-	GO:0003677;	-	virNOG19768;virNOG11837	R	sp|Q9SB61|ZHD2_ARATH Zinc-finger homeodomain protein 2 OS=Arabidopsis thaliana GN=ZHD1 PE=1 SV=1	zinc-finger homeodomain protein 2	-	-	GO:0003677//DNA binding;	-
CsGy3G031540	14.289	3.47172	25.1062	7.23164	2.85432	0.00150175	0.065312	Chr3	31079048	31080499	-	1452	-	GO:0008152;GO:0016758;	K13496	virNOG05770	CG	sp|Q9ZQ95|U73C6_ARATH UDP-glycosyltransferase 73C6 OS=Arabidopsis thaliana GN=UGT73C6 PE=2 SV=1	Glycosyltransferase	GO:0008152//metabolic process;	-	GO:0016758//hexosyltransferase activity;	ko00908(Zeatin biosynthesis)
CsGy1G026550	31.8208	14.8245	48.8171	3.29301	1.71941	0.00169601	0.0700583	Chr1	25078558	25079079	+	522	-	GO:0008080;	-	virNOG20615	R	sp|P05332|YP20_BACLI Uncharacterized N-acetyltransferase p20 OS=Bacillus licheniformis GN=p20 PE=4 SV=1	Putative N-acetyltransferase yoaA	-	-	GO:0008080//N-acetyltransferase activity;	-
CsGy2G011430	1132.37	728.778	1535.95	2.10757	1.07558	0.00179768	0.0724612	Chr2	11285133	11287984	-	2149	-	GO:0003700;GO:0005634;GO:0006355;GO:0043565;	K09419	virNOG05764	K	sp|Q8H7Y6|HFA2D_ORYSJ Heat stress transcription factor A-2d OS=Oryza sativa subsp. japonica GN=HSFA2D PE=2 SV=2	heat stress transcription factor A-2e-like	GO:0006355//regulation of transcription, DNA-templated;	GO:0005634//nucleus;	GO:0003700//DNA-binding transcription factor activity;GO:0043565//sequence-specific DNA binding;	-
CsGy0G000880	97.6909	62.5996	132.782	2.12114	1.08484	0.00206281	0.0806448	Chr0	11799683	11805594	-	1309	-	GO:0016853;	K10728	virNOG05843	L	sp|Q800K6|TOB1A_XENLA DNA topoisomerase 2-binding protein 1-A OS=Xenopus laevis GN=topbp1-A PE=1 SV=2	DNA topoisomerase 2-binding protein 1 isoform X3	-	-	GO:0016853//isomerase activity;	ko03440(Homologous recombination)
CsGy6G025120	62.779	33.8167	91.7412	2.71289	1.43983	0.00221013	0.0840544	Chr6	24771305	24775071	-	971	-	GO:0016021;	-	virNOG20046	T	sp|Q9AST6|VSP55_ARATH Vacuolar protein sorting-associated protein 55 homolog OS=Arabidopsis thaliana GN=At1g32410 PE=2 SV=1	Vacuolar protein sorting-associated protein 55-like protein	-	GO:0016021//integral component of membrane;	-	-
CsGy3G023810	117.373	78.0341	156.712	2.00825	1.00594	0.00245745	0.0898871	Chr3	23731108	23731998	-	891	-	GO:0003677;GO:0005634;GO:0006355;	-	virNOG08544	K	sp|Q9LSD5|TCP20_ARATH Transcription factor TCP20 OS=Arabidopsis thaliana GN=TCP20 PE=1 SV=1	transcription factor TCP20	GO:0006355//regulation of transcription, DNA-templated;	GO:0005634//nucleus;	GO:0003677//DNA binding;	-
CsGy6G024810	31.4599	14.4816	48.4382	3.34481	1.74193	0.00251798	0.0914563	Chr6	24577304	24578905	-	1077	-	GO:0016788;	-	virNOG06066;virNOG12193	OI	sp|Q9LZS7|GDL71_ARATH GDSL esterase/lipase At5g03610 OS=Arabidopsis thaliana GN=At5g03610 PE=2 SV=1	GDSL esterase/lipase At5g03610-like	-	-	GO:0016788//hydrolase activity, acting on ester bonds;	-
CsGy5G016720	31.6062	14.8035	48.4088	3.27009	1.70933	0.00261714	0.0931056	Chr5	23083536	23085790	-	708	-	-	-	virNOG25148	S	-	hypothetical protein	-	-	-	-
CsGy6G032610	16297.1	7635.4	24958.8	3.26883	1.70878	0.00272122	0.0955774	Chr6	29724434	29725992	-	1109	-	-	-	-	-	-	Unknown Protein	-	-	-	-
CsGy2G012780	57.2736	32.9945	81.5527	2.4717	1.30551	0.0028531	0.0985223	Chr2	12602424	12603529	+	213	-	-	-	-	-	-	Unknown Protein	-	-	-	-
CsGy5G026610	91.8894	59.8643	123.915	2.06992	1.04958	0.00302343	0.102707	Chr5	30469594	30471984	-	2115	-	-	-	virNOG16873	S	-	WPP domain-associated protein isoform X1	-	-	-	-
CsGy7G007150	54.9445	32.8146	77.0743	2.34878	1.23191	0.00315278	0.10478	Chr7	5147150	5150245	+	1504	-	GO:0005623;GO:0006662;GO:0015035;GO:0045454;GO:0055114;	K03671	virNOG18024	O	sp|Q9SEU7|TRXM3_ARATH Thioredoxin M3, chloroplastic OS=Arabidopsis thaliana GN=GAT1 PE=2 SV=2	thioredoxin M3, chloroplastic	GO:0006662//glycerol ether metabolic process;GO:0045454//cell redox homeostasis;GO:0055114//obsolete oxidation-reduction process;	GO:0005623//obsolete cell;	GO:0015035//protein-disulfide reductase activity;	ko05418(Fluid shear stress and atherosclerosis);ko05132(Salmonella infection);ko05012(Parkinson disease);ko04621(NOD-like receptor signaling pathway)
CsGy2G005700	64.5049	39.8967	89.1131	2.2336	1.15937	0.00330604	0.108878	Chr2	4015883	4017166	+	1284	-	GO:0016021;GO:0044267;	-	virNOG07726	O	sp|Q940Q4|ATL13_ARATH RING-H2 finger protein ATL13 OS=Arabidopsis thaliana GN=ATL13 PE=2 SV=2	RING-H2 finger protein ATL13	GO:0044267//cellular protein metabolic process;	GO:0016021//integral component of membrane;	-	-
CsGy6G006930	244.507	155.154	333.859	2.15178	1.10553	0.00340577	0.110103	Chr6	5968141	5969364	-	1102	-	-	-	virNOG23341	S	-	RmlC-like cupins superfamily protein	-	-	-	-
CsGy3G034100	48.2405	26.516	69.9651	2.6386	1.39977	0.00340986	0.110103	Chr3	32892664	32899405	+	3090	-	GO:0004672;GO:0005524;GO:0006468;GO:0016021;	-	virNOG09897	T	sp|Q9FG24|SRF2_ARATH Protein STRUBBELIG-RECEPTOR FAMILY 2 OS=Arabidopsis thaliana GN=SRF2 PE=2 SV=1	protein STRUBBELIG-RECEPTOR FAMILY 2-like	GO:0006468//protein phosphorylation;	GO:0016021//integral component of membrane;	GO:0004672//protein kinase activity;GO:0005524//ATP binding;	-
CsGy1G017960	21.917	8.72628	35.1077	4.02321	2.00835	0.00349544	0.111409	Chr1	16068709	16069841	-	833	-	GO:0016021;	-	virNOG15750	S	-	transmembrane protein	-	GO:0016021//integral component of membrane;	-	-
CsGy4G008830	60.7465	37.1366	84.3563	2.27151	1.18365	0.00376868	0.117016	Chr4	6904610	6907941	+	492	-	-	-	-	-	-	Uncharacterized protein	-	-	-	-
CsGy3G043730	43.0046	23.0837	62.9256	2.72598	1.44677	0.00382251	0.118179	Chr3	40573169	40574394	-	1119	-	-	-	virNOG22268	S	-	E3 ubiquitin-protein ligase	-	-	-	-
CsGy2G020430	76.9885	42.0153	111.962	2.66479	1.41402	0.00392745	0.1204	Chr2	29381475	29383479	+	1620	-	GO:0016021;	-	virNOG11621	R	sp|Q9FYG4|GLOX1_ARATH Aldehyde oxidase GLOX1 OS=Arabidopsis thaliana GN=GLOX1 PE=2 SV=1	WSC domain-containing protein ARB_07867-like	-	GO:0016021//integral component of membrane;	-	-
CsGy6G023690	20.8462	8.3373	33.3551	4.0007	2.00025	0.00420109	0.126234	Chr6	23759369	23761681	-	2313	-	GO:0004672;GO:0005524;GO:0006468;GO:0016021;	-	virNOG03669	T	sp|Q9S7D9|ACCR1_ARATH Serine/threonine-protein kinase-like protein CCR1 OS=Arabidopsis thaliana GN=CCR1 PE=1 SV=1	serine/threonine-protein kinase-like protein CCR1	GO:0006468//protein phosphorylation;	GO:0016021//integral component of membrane;	GO:0004672//protein kinase activity;GO:0005524//ATP binding;	-
CsGy3G012950	78.7971	43.0846	114.51	2.65779	1.41022	0.00433495	0.128766	Chr3	9725186	9725649	+	387	-	GO:0005576;GO:0010052;	-	virNOG25255	R	sp|Q2V3I3|EPFL4_ARATH EPIDERMAL PATTERNING FACTOR-like protein 4 OS=Arabidopsis thaliana GN=EPFL4 PE=1 SV=1	EPIDERMAL PATTERNING FACTOR-like protein 4	GO:0010052//guard cell differentiation;	GO:0005576//extracellular region;	-	-
CsGy1G031160	60.5724	35.6931	85.4516	2.39407	1.25946	0.00454458	0.131554	Chr1	29949819	29954650	+	426	-	GO:0004185;GO:0005773;GO:0005777;GO:0016747;GO:0019748;GO:0051603;	K16296	COG2939;virNOG11688	OE	sp|Q8L7B2|SCP20_ARATH Serine carboxypeptidase-like 20 OS=Arabidopsis thaliana GN=SCPL20 PE=2 SV=2	Carboxypeptidase	GO:0019748//secondary metabolic process;GO:0051603//proteolysis involved in cellular protein catabolic process;	GO:0005773//vacuole;GO:0005777//peroxisome;	GO:0004185//serine-type carboxypeptidase activity;GO:0016747//acyltransferase activity, transferring groups other than amino-acyl groups;	-
CsGy5G023030	213.91	141.605	286.215	2.02121	1.01522	0.00558876	0.150807	Chr5	28209409	28213267	-	3331	-	GO:0004672;GO:0005524;GO:0006468;GO:0016021;	-	virNOG12601	T	sp|Q9M9S4|Y1143_ARATH Probable LRR receptor-like serine/threonine-protein kinase At1g14390 OS=Arabidopsis thaliana GN=At1g14390 PE=2 SV=1	probable LRR receptor-like serine/threonine-protein kinase At1g14390	GO:0006468//protein phosphorylation;	GO:0016021//integral component of membrane;	GO:0004672//protein kinase activity;GO:0005524//ATP binding;	-
CsGy4G012040	35.4179	19.0862	51.7496	2.71137	1.43902	0.00570196	0.151813	Chr4	13107904	13110282	-	851	-	GO:0000228;GO:0000706;GO:0000724;GO:0000737;GO:0003677;GO:0003918;GO:0005524;GO:0007131;GO:0016889;GO:0042138;	K10878	NOG93968;virNOG11103	SL	sp|Q9M4A2|SPO11_ARATH Meiotic recombination protein SPO11-1 OS=Arabidopsis thaliana GN=SPO11-1 PE=1 SV=1	meiotic recombination protein SPO11-1 isoform X2	GO:0000706//meiotic DNA double-strand break processing;GO:0000724//double-strand break repair via homologous recombination;GO:0000737//DNA catabolic process, endonucleolytic;GO:0007131//reciprocal meiotic recombination;GO:0042138//meiotic DNA double-strand break formation;	GO:0000228//nuclear chromosome;	GO:0003677//DNA binding;GO:0003918//DNA topoisomerase type II (double strand cut, ATP-hydrolyzing) activity;GO:0005524//ATP binding;GO:0016889//endodeoxyribonuclease activity, producing 3'-phosphomonoesters;	ko04113(Meiosis - yeast)
CsGy5G004980	28.561	13.429	43.693	3.25364	1.70205	0.00598703	0.156152	Chr5	3191522	3191743	+	222	-	-	-	-	-	-	Uncharacterized protein	-	-	-	-
CsGy5G009390	33.43	18.7474	48.1126	2.56636	1.35973	0.00637262	0.162252	Chr5	7914797	7917249	+	2214	-	-	-	virNOG40585;virNOG00915	AR	-	TPR and ankyrin repeat-containing protein 1	-	-	-	-
CsGy5G003730	97.4994	54.7149	140.284	2.5639	1.35834	0.00665688	0.166459	Chr5	2465253	2467694	-	1709	-	GO:0004497;GO:0005506;GO:0016021;GO:0016705;GO:0020037;GO:0055114;	K00512	virNOG01581	Q	sp|O81973|C93A3_SOYBN Cytochrome P450 93A3 OS=Glycine max GN=CYP93A3 PE=2 SV=1	Cytochrome P450 family protein	GO:0055114//obsolete oxidation-reduction process;	GO:0016021//integral component of membrane;	GO:0004497//monooxygenase activity;GO:0005506//iron ion binding;GO:0016705//oxidoreductase activity, acting on paired donors, with incorporation or reduction of molecular oxygen;GO:0020037//heme binding;	ko04934(Cushing syndrome);ko04927(Cortisol synthesis and secretion);ko04917(Prolactin signaling pathway);ko04913(Ovarian steroidogenesis);ko00140(Steroid hormone biosynthesis)
CsGy2G000850	55.2622	34.5818	75.9427	2.19603	1.1349	0.00696616	0.170515	Chr2	529514	529861	+	348	-	GO:0000209;GO:0043161;GO:0046872;GO:0061630;	-	virNOG04309;virNOG27152	O	sp|P0CH30|RING1_GOSHI E3 ubiquitin-protein ligase RING1 OS=Gossypium hirsutum GN=RING1 PE=1 SV=1	RING-H2 finger protein ATL5-like	GO:0000209//protein polyubiquitination;GO:0043161//proteasome-mediated ubiquitin-dependent protein catabolic process;	-	GO:0046872//metal ion binding;GO:0061630//ubiquitin protein ligase activity;	-
CsGy3G025700	110.744	72.781	148.707	2.04321	1.03084	0.00711215	0.17285	Chr3	26422999	26426840	+	786	-	GO:0016021;	-	virNOG18760	S	-	acidic leucine-rich nuclear phosphoprotein 32 family B protein	-	GO:0016021//integral component of membrane;	-	-
CsGy3G009400	41.0492	23.4037	58.6947	2.50792	1.32649	0.00788048	0.184206	Chr3	7563105	7565162	-	1443	-	GO:0016616;GO:0051287;GO:0055114;	K15919	virNOG06002	C	sp|Q9LE33|HPR3_ARATH Glyoxylate/hydroxypyruvate reductase HPR3 OS=Arabidopsis thaliana GN=HPR3 PE=2 SV=1	glyoxylate/hydroxypyruvate reductase HPR3-like	GO:0055114//obsolete oxidation-reduction process;	-	GO:0016616//oxidoreductase activity, acting on the CH-OH group of donors, NAD or NADP as acceptor;GO:0051287//NAD binding;	ko00630(Glyoxylate and dicarboxylate metabolism);ko00260(Glycine, serine and threonine metabolism)
CsGy6G024710	25.8942	12.7326	39.0558	3.06738	1.61701	0.00796395	0.185056	Chr6	24515773	24524314	-	5091	-	GO:0005524;GO:0016021;GO:0016887;	-	virNOG16477;virNOG02670	Q	sp|Q7PC84|AB39G_ARATH ABC transporter G family member 39 OS=Arabidopsis thaliana GN=ABCG39 PE=3 SV=1	ABC transporter G family member 39-like	-	GO:0016021//integral component of membrane;	GO:0005524//ATP binding;GO:0016887//ATP hydrolysis activity;	-
CsGy7G013610	50.3419	30.7571	69.9268	2.27352	1.18493	0.00804297	0.185786	Chr7	17708329	17710236	+	848	-	GO:0080167;	-	euNOG26101;virNOG22730	S	-	Pathogenic type III effector avirulence factor Avr AvrRpt-cleavage: cleavage site protein	GO:0080167//response to karrikin;	-	-	-
CsGy5G026280	67.2236	37.6286	96.8185	2.573	1.36345	0.00806001	0.185943	Chr5	30281816	30285282	-	1914	-	GO:0016021;GO:0055085;	-	virNOG12333	R	sp|F4I9E1|NFD4_ARATH Protein NUCLEAR FUSION DEFECTIVE 4 OS=Arabidopsis thaliana GN=NFD4 PE=3 SV=1	Major facilitator superfamily protein	GO:0055085//transmembrane transport;	GO:0016021//integral component of membrane;	-	-
CsGy3G013870	91.1181	58.2282	124.008	2.12969	1.09064	0.00852184	0.193126	Chr3	10298502	10299059	+	558	-	GO:0016021;	-	virNOG17327	S	sp|Q9LVF1|DMP2_ARATH Protein DMP2 OS=Arabidopsis thaliana GN=DMP2 PE=2 SV=1	transmembrane protein%2C putative (DUF679 domain membrane protein 1)	-	GO:0016021//integral component of membrane;	-	-
CsGy6G026790	1018.09	652.606	1383.58	2.12008	1.08412	0.00863312	0.194716	Chr6	26238821	26243843	-	2174	-	GO:0046872;GO:0050789;	-	virNOG02561	ZT	sp|Q8W4F0|DAR1_ARATH Protein DA1-related 1 OS=Arabidopsis thaliana GN=DAR1 PE=1 SV=3	protein DA1-related 1-like	GO:0050789//regulation of biological process;	-	GO:0046872//metal ion binding;	-
CsGy3G038180	25.4557	11.8015	39.11	3.31399	1.72857	0.00906204	0.200901	Chr3	35927681	35930524	-	228	-	-	-	-	-	-	Unknown Protein	-	-	-	-
CsGy6G031420	448.753	297.673	599.833	2.01507	1.01083	0.00908228	0.201105	Chr6	29176727	29180454	-	2956	-	GO:0016021;GO:0055085;	-	virNOG04365	P	sp|O82485|OPT7_ARATH Oligopeptide transporter 7 OS=Arabidopsis thaliana GN=OPT7 PE=2 SV=1	oligopeptide transporter 7-like	GO:0055085//transmembrane transport;	GO:0016021//integral component of membrane;	-	-
CsGy3G041110	366.23	206.192	526.268	2.55232	1.35181	0.00920587	0.202853	Chr3	38474210	38477210	+	2480	-	GO:0008270;GO:0016491;GO:0055114;	K00083	virNOG02079	Q	sp|Q7XWU3|CADH6_ORYSJ Probable cinnamyl alcohol dehydrogenase 6 OS=Oryza sativa subsp. japonica GN=CAD6 PE=2 SV=2	Alcohol dehydrogenase superfamily	GO:0055114//obsolete oxidation-reduction process;	-	GO:0008270//zinc ion binding;GO:0016491//oxidoreductase activity;	ko00940(Phenylpropanoid biosynthesis)
CsGy1G006810	17.708	7.24844	28.1676	3.88602	1.95829	0.0094278	0.206741	Chr1	4365024	4365248	+	225	-	GO:0016021;	-	virNOG37720	S	-	Uncharacterized protein	-	GO:0016021//integral component of membrane;	-	-
CsGy3G002750	3230.73	2041.18	4420.29	2.16555	1.11473	0.00976604	0.211579	Chr3	2172916	2173326	+	411	-	-	-	virNOG21554;virNOG24651	R	sp|P14009|14KD_DAUCA 14 kDa proline-rich protein DC2.15 OS=Daucus carota PE=2 SV=1	Bifunctional inhibitor/lipid-transfer protein/seed storage 2S albumin superfamily protein	-	-	-	-
CsGy0G001330	28.6419	15.2807	42.0031	2.74876	1.45878	0.0103318	0.219409	Chr0	18193349	18200210	+	1269	-	-	-	virNOG00644	S	-	plastid transcriptionally active 6	-	-	-	-
CsGy6G031690	41.6107	22.835	60.3863	2.64446	1.40298	0.0115801	0.232356	Chr6	29316280	29318630	+	1626	-	GO:0004722;GO:0006470;GO:0046872;	K01102	virNOG04685	T	sp|Q5Z8P0|P2C60_ORYSJ Probable protein phosphatase 2C 60 OS=Oryza sativa subsp. japonica GN=Os06g0717800 PE=2 SV=1	probable protein phosphatase 2C 46	GO:0006470//protein dephosphorylation;	-	GO:0004722//protein serine/threonine phosphatase activity;GO:0046872//metal ion binding;	-
CsGy3G022620	46.2385	28.651	63.826	2.22771	1.15556	0.0130296	0.246318	Chr3	21280210	21283998	+	702	-	-	-	-	-	-	Uncharacterized protein	-	-	-	-
CsGy3G017060	10.8094	1.60818	20.0107	12.4431	3.63727	0.0137201	0.25306	Chr3	13062865	13064549	-	1363	-	-	-	virNOG18018	R	-	PAR1 protein	-	-	-	-
CsGy3G027060	9.53992	2.5433	16.5365	6.502	2.70088	0.0137923	0.253519	Chr3	28167426	28167855	+	190	-	-	-	-	-	-	Unknown Protein	-	-	-	-
CsGy6G027810	125.014	82.1466	167.882	2.04369	1.03117	0.0142533	0.25937	Chr6	26875764	26879490	+	1841	-	GO:0006508;GO:0008234;	-	virNOG01052	O	sp|Q9FMH8|RD21B_ARATH Probable cysteine protease RD21B OS=Arabidopsis thaliana GN=RD21B PE=1 SV=1	Cysteine proteinase Cathepsin L	GO:0006508//proteolysis;	-	GO:0008234//cysteine-type peptidase activity;	-
CsGy2G011690	18.5349	8.97412	28.0957	3.13075	1.64651	0.0143524	0.26063	Chr2	11687490	11688517	+	607	-	-	-	-	-	-	Unknown Protein	-	-	-	-
CsGy3G010040	5.86358	0.928419	10.7987	11.6313	3.53994	0.0158385	0.275848	Chr3	7988552	7989608	-	936	-	GO:0003677;GO:0006260;	K10756	virNOG02835	DL	sp|Q8VXX4|RFC3_ARATH Replication factor C subunit 3 OS=Arabidopsis thaliana GN=RFC3 PE=2 SV=1	replication factor C subunit 3-like	GO:0006260//DNA replication;	-	GO:0003677//DNA binding;	ko03430(Mismatch repair);ko03420(Nucleotide excision repair);ko03030(DNA replication)
CsGy1G008530	41.8018	25.8362	57.7675	2.23591	1.16086	0.0164655	0.28193	Chr1	5378336	5383946	+	4553	-	-	-	-	-	-	Uncharacterized protein	-	-	-	-
CsGy6G018510	57.5357	38.2204	76.8511	2.01073	1.00772	0.0164947	0.28193	Chr6	19260435	19265252	+	1925	-	GO:0004066;GO:0005524;GO:0006529;GO:0006541;GO:0009646;GO:0009744;GO:0009749;GO:0009750;GO:0042803;GO:0043617;	K01953	virNOG03325	E	sp|P49093|ASNS2_LOTJA Asparagine synthetase [glutamine-hydrolyzing] 2 OS=Lotus japonicus GN=AS2 PE=2 SV=2	asparagine synthetase [glutamine-hydrolyzing] 1-like	GO:0006529//asparagine biosynthetic process;GO:0006541//glutamine metabolic process;GO:0009646//response to absence of light;GO:0009744//response to sucrose;GO:0009749//response to glucose;GO:0009750//response to fructose;GO:0043617//cellular response to sucrose starvation;	-	GO:0004066//asparagine synthase (glutamine-hydrolyzing) activity;GO:0005524//ATP binding;GO:0042803//protein homodimerization activity;	ko00250(Alanine, aspartate and glutamate metabolism)
CsGy4G012920	65.4261	43.1798	87.6725	2.03041	1.02177	0.0166339	0.2834	Chr4	18076732	18080294	-	351	-	-	-	-	-	-	Unknown Protein	-	-	-	-
CsGy2G021860	24.1043	12.0636	36.1451	2.99622	1.58314	0.0166618	0.28361	Chr2	30388195	30388925	-	459	-	-	-	virNOG16240	S	-	CASP-like protein (DUF1677)	-	-	-	-
CsGy5G013100	41.0134	24.7294	57.2975	2.31698	1.21225	0.0168027	0.284409	Chr5	16703939	16707269	+	1357	-	-	K12603	virNOG03289	K	sp|A8MS41|CCR4D_ARATH Carbon catabolite repressor protein 4 homolog 4 OS=Arabidopsis thaliana GN=CCR4-4 PE=1 SV=1	Probable glucose-repressible alcohol dehydrogenase transcriptional effector homolog	-	-	-	ko03018(RNA degradation)
CsGy7G007620	18.2696	8.30296	28.2363	3.40075	1.76585	0.0179509	0.295054	Chr7	5478755	5480515	+	1669	-	GO:0004497;GO:0005506;GO:0016125;GO:0016705;GO:0016829;GO:0020037;GO:0055114;	K01723	virNOG07555	Q	sp|Q8GZP5|AOS3_SOLLC Allene oxide synthase 3 OS=Solanum lycopersicum GN=AOS3 PE=1 SV=1	allene oxide synthase 3-like	GO:0016125//sterol metabolic process;GO:0055114//obsolete oxidation-reduction process;	-	GO:0004497//monooxygenase activity;GO:0005506//iron ion binding;GO:0016705//oxidoreductase activity, acting on paired donors, with incorporation or reduction of molecular oxygen;GO:0016829//lyase activity;GO:0020037//heme binding;	ko00592(alpha-Linolenic acid metabolism)
CsGy4G002770	50.8692	27.4388	74.2996	2.70783	1.43714	0.0182846	0.297845	Chr4	1776435	1782066	-	2062	-	GO:0004672;GO:0005509;GO:0005524;GO:0006468;	K13412	virNOG15936	T	sp|Q6NLQ6|CDPKW_ARATH Calcium-dependent protein kinase 32 OS=Arabidopsis thaliana GN=CPK32 PE=1 SV=1	calcium-dependent protein kinase 24	GO:0006468//protein phosphorylation;	-	GO:0004672//protein kinase activity;GO:0005509//calcium ion binding;GO:0005524//ATP binding;	ko05145(Toxoplasmosis);ko04626(Plant-pathogen interaction)
CsGy7G020680	80.2435	47.827	112.66	2.35557	1.23608	0.0197826	0.311097	Chr7	22988483	22991448	-	1526	-	-	-	virNOG16704	S	-	hypothetical protein	-	-	-	-
CsGy1G031110	33.0346	16.4999	49.5693	3.00421	1.58699	0.0200816	0.313666	Chr1	29869011	29875294	-	555	-	-	-	-	-	-	Uncharacterized protein	-	-	-	-
CsGy3G021450	34.3105	19.5985	49.0225	2.50133	1.3227	0.0208269	0.320315	Chr3	19348567	19350991	-	657	-	-	-	virNOG24829;virNOG23860	SR	sp|Q1PF35|RIC6_ARATH CRIB domain-containing protein RIC6 OS=Arabidopsis thaliana GN=RIC6 PE=1 SV=1	CRIB domain-containing protein RIC6-like	-	-	-	-
CsGy3G008400	17.5096	6.18134	28.8379	4.66531	2.22197	0.0209369	0.321174	Chr3	6986242	6987072	+	831	-	GO:0003677;GO:0003700;GO:0005634;GO:0006355;	-	virNOG10717;virNOG22674	K	sp|O04682|PTI6_SOLLC Pathogenesis-related genes transcriptional activator PTI6 OS=Solanum lycopersicum GN=PTI6 PE=2 SV=1	Ethylene-responsive transcription factor 1B	GO:0006355//regulation of transcription, DNA-templated;	GO:0005634//nucleus;	GO:0003677//DNA binding;GO:0003700//DNA-binding transcription factor activity;	-
CsGy5G026120	20.5203	10.7773	30.2632	2.80805	1.48957	0.0217801	0.326953	Chr5	30196660	30199864	-	1824	-	GO:0008152;GO:0016021;GO:0016874;	K10526	virNOG04827	I	sp|Q84P21|4CLL5_ARATH 4-coumarate--CoA ligase-like 5 OS=Arabidopsis thaliana GN=4CLL5 PE=1 SV=2	4-coumarate--CoA ligase-like 5 isoform X1	GO:0008152//metabolic process;	GO:0016021//integral component of membrane;	GO:0016874//ligase activity;	ko00592(alpha-Linolenic acid metabolism)
CsGy3G016360	51.1446	33.7078	68.5813	2.03458	1.02473	0.0227787	0.333169	Chr3	12127689	12129781	+	1136	-	-	-	virNOG19297;virNOG21834	R	sp|Q6NPM5|ATS3B_ARATH Embryo-specific protein ATS3B OS=Arabidopsis thaliana GN=ATS3B PE=1 SV=1	Embryo-specific 3	-	-	-	-
CsGy3G004680	16.5467	7.7407	25.3528	3.27526	1.71161	0.0229344	0.333539	Chr3	3757874	3758350	-	477	-	-	-	-	-	-	Uncharacterized protein	-	-	-	-
CsGy2G027250	14.3594	6.67359	22.0453	3.30336	1.72394	0.0241153	0.344863	Chr2	34798031	34799983	+	1953	-	GO:0004672;GO:0005524;GO:0006468;GO:0016021;GO:0030246;	-	NOG21676;virNOG04804	T	sp|Q9LXA5|LRK91_ARATH L-type lectin-domain containing receptor kinase IX.1 OS=Arabidopsis thaliana GN=LECRK91 PE=1 SV=1	L-type lectin-domain containing receptor kinase IX.1-like	GO:0006468//protein phosphorylation;	GO:0016021//integral component of membrane;	GO:0004672//protein kinase activity;GO:0005524//ATP binding;GO:0030246//carbohydrate binding;	-
CsGy4G004770	44.997	28.3661	61.6278	2.17259	1.11941	0.0244063	0.347169	Chr4	3366718	3367395	+	678	-	GO:0005634;GO:0006355;GO:0043565;GO:0046982;	-	virNOG21052	K	sp|O23310|NFYB3_ARATH Nuclear transcription factor Y subunit B-3 OS=Arabidopsis thaliana GN=NFYB3 PE=1 SV=1	nuclear transcription factor Y subunit B-1-like	GO:0006355//regulation of transcription, DNA-templated;	GO:0005634//nucleus;	GO:0043565//sequence-specific DNA binding;GO:0046982//protein heterodimerization activity;	-
CsGy7G005370	66.8539	30.5778	103.13	3.3727	1.7539	0.0247846	0.350085	Chr7	3948995	3950864	+	1473	-	GO:0008152;GO:0016758;	-	virNOG04662	CG	sp|F8WKW1|UGT2_GARJA 7-deoxyloganetin glucosyltransferase OS=Gardenia jasminoides GN=UGT85A24 PE=1 SV=1	Glycosyltransferase	GO:0008152//metabolic process;	-	GO:0016758//hexosyltransferase activity;	-
CsGy6G023580	31.5785	19.9923	43.1647	2.15906	1.11041	0.0251733	0.353925	Chr6	23690694	23694022	-	2334	-	GO:0004672;GO:0005509;GO:0005524;GO:0006468;	K13412	virNOG01799	T	sp|Q42438|CDPK8_ARATH Calcium-dependent protein kinase 8 OS=Arabidopsis thaliana GN=CPK8 PE=1 SV=1	calcium-dependent protein kinase 8-like	GO:0006468//protein phosphorylation;	-	GO:0004672//protein kinase activity;GO:0005509//calcium ion binding;GO:0005524//ATP binding;	ko05145(Toxoplasmosis);ko04626(Plant-pathogen interaction)
CsGy5G023920	130.837	76.5572	185.116	2.41801	1.27382	0.0254334	0.356479	Chr5	28722335	28723129	-	795	-	-	-	virNOG08714	S	sp|Q93Z37|BIG1E_ARATH Protein BIG GRAIN 1-like E OS=Arabidopsis thaliana GN=At1g69160 PE=2 SV=1	protein BIG GRAIN 1-like E	-	-	-	-
CsGy1G024690	34.2464	21.31	47.1828	2.21412	1.14673	0.0283043	0.37558	Chr1	23608162	23608575	-	255	-	-	-	virNOG08263	K	sp|Q9C6A1|MTEFE_ARATH Transcription termination factor MTERF15, mitochondrial OS=Arabidopsis thaliana GN=MTERF15 PE=2 SV=1	Unknown Protein	-	-	-	-
CsGy2G022190	3.92592	0.305003	7.54684	24.7435	4.62898	0.0284771	0.375678	Chr2	30576716	30579167	+	774	-	-	-	-	-	-	Unknown Protein	-	-	-	-
CsGy5G005290	150.329	95.4901	205.168	2.14858	1.10338	0.0286692	0.376845	Chr5	3392623	3395535	-	2913	-	GO:0016021;GO:0016301;GO:0016310;	-	KOG0619;virNOG01494;virNOG12729;virNOG07796;virNOG30149	TR	sp|Q9C9H7|RLP12_ARATH Receptor-like protein 12 OS=Arabidopsis thaliana GN=RLP12 PE=2 SV=2	probable leucine-rich repeat receptor-like protein kinase At1g35710	GO:0016310//phosphorylation;	GO:0016021//integral component of membrane;	GO:0016301//kinase activity;	-
CsGy4G014570	837.388	517.515	1157.26	2.23619	1.16104	0.0289614	0.378497	Chr4	19370905	19376171	-	1175	-	GO:0006857;GO:0016021;GO:0022857;GO:0055085;	K14638	COG3104;virNOG06581	E	sp|P0CI03|PTR28_ARATH Protein NRT1/ PTR FAMILY 5.6 OS=Arabidopsis thaliana GN=NPF5.6 PE=2 SV=1	protein NRT1/ PTR FAMILY 5.6	GO:0006857//oligopeptide transport;GO:0055085//transmembrane transport;	GO:0016021//integral component of membrane;	GO:0022857//transmembrane transporter activity;	-
CsGy1G024420	259.142	150.706	367.578	2.43904	1.28632	0.029517	0.381643	Chr1	23256832	23266405	+	1306	-	GO:0004616;GO:0006574;GO:0008442;GO:0051287;GO:0055114;	K00020	virNOG01351	E	sp|Q9SUC0|3HIDH_ARATH Probable 3-hydroxyisobutyrate dehydrogenase, mitochondrial OS=Arabidopsis thaliana GN=At4g20930 PE=2 SV=3	3-hydroxyisobutyrate dehydrogenase	GO:0006574//valine catabolic process;GO:0055114//obsolete oxidation-reduction process;	-	GO:0004616//phosphogluconate dehydrogenase (decarboxylating) activity;GO:0008442//3-hydroxyisobutyrate dehydrogenase activity;GO:0051287//NAD binding;	ko00280(Valine, leucine and isoleucine degradation)
CsGy3G006090	44.4056	28.3771	60.4341	2.12968	1.09064	0.0299992	0.383556	Chr3	5087818	5089736	-	1640	-	GO:0003677;GO:0005634;GO:0006355;	-	virNOG09217	K	sp|Q9LD44|NAC56_ARATH NAC transcription factor 56 OS=Arabidopsis thaliana GN=NAC056 PE=2 SV=1	NAC domain protein	GO:0006355//regulation of transcription, DNA-templated;	GO:0005634//nucleus;	GO:0003677//DNA binding;	-
CsGy6G004120	98.0451	61.9064	134.184	2.16753	1.11605	0.0300158	0.383556	Chr6	3838724	3840473	+	1470	-	GO:0016021;	-	-	-	-	Inactive protein RESTRICTED TEV MOVEMENT 2	-	GO:0016021//integral component of membrane;	-	-
CsGy2G019230	19.4775	10.4503	28.5047	2.72764	1.44765	0.03021	0.385125	Chr2	28693252	28694419	+	76	-	GO:0046872;	K17867	virNOG17784	O	sp|P47138|DPH4_YEAST Diphthamide biosynthesis protein 4 OS=Saccharomyces cerevisiae (strain ATCC 204508 / S288c) GN=JJJ3 PE=1 SV=1	Chaperone protein DnaJ	-	-	GO:0046872//metal ion binding;	-
CsGy1G020450	4.68205	0	9.3641	Inf	Inf	0.0326173	0.400913	Chr1	19144967	19149947	+	4019	-	GO:0019538;	-	virNOG07291	O	sp|Q9SZR3|SMXL4_ARATH Protein SMAX1-LIKE 4 OS=Arabidopsis thaliana GN=SMXL4 PE=1 SV=1	protein SMAX1-LIKE 4-like	GO:0019538//protein metabolic process;	-	-	-
CsGy1G031780	42.1919	27.7483	56.6356	2.04104	1.02931	0.033273	0.40315	Chr1	30820985	30822786	-	825	-	-	-	virNOG08583	R	sp|Q9SR00|PP213_ARATH Pentatricopeptide repeat-containing protein At3g04760, chloroplastic OS=Arabidopsis thaliana GN=At3g04760 PE=2 SV=1	Unknown Protein	-	-	-	-
CsGy2G022220	40.2833	25.3314	55.2351	2.1805	1.12466	0.0334023	0.403178	Chr2	30608152	30611628	-	2186	-	GO:0004499;GO:0050660;GO:0050661;GO:0055114;	K11816	virNOG06601	Q	sp|Q8VZ59|YUC6_ARATH Indole-3-pyruvate monooxygenase YUCCA6 OS=Arabidopsis thaliana GN=YUC6 PE=1 SV=1	Flavin-containing monooxygenase	GO:0055114//obsolete oxidation-reduction process;	-	GO:0004499//N,N-dimethylaniline monooxygenase activity;GO:0050660//flavin adenine dinucleotide binding;GO:0050661//NADP binding;	ko00380(Tryptophan metabolism)
CsGy5G027640	1408.64	762.317	2054.96	2.69567	1.43064	0.0339718	0.406482	Chr5	31468403	31474958	+	1937	-	GO:0016021;GO:0022857;GO:0055085;	-	virNOG09284	S	sp|Q94JU2|WTR18_ARATH WAT1-related protein At3g28050 OS=Arabidopsis thaliana GN=At3g28050 PE=2 SV=1	WAT1-related protein	GO:0055085//transmembrane transport;	GO:0016021//integral component of membrane;	GO:0022857//transmembrane transporter activity;	-
CsGy6G006640	314.761	207.792	421.729	2.02958	1.02118	0.0342492	0.407738	Chr6	5716335	5718534	+	1383	-	GO:0005576;GO:0009405;	-	virNOG22277	S	-	Uncharacterized protein	GO:0009405//obsolete pathogenesis;	GO:0005576//extracellular region;	-	-
CsGy7G019980	28.1571	16.8546	39.4596	2.34118	1.22724	0.0347918	0.409979	Chr7	22454959	22457747	+	2611	-	GO:0016021;	-	virNOG12303	R	sp|Q9C7A2|ITN1_ARATH Ankyrin repeat-containing protein ITN1 OS=Arabidopsis thaliana GN=ITN1 PE=1 SV=1	Ankyrin repeat-containing protein	-	GO:0016021//integral component of membrane;	-	-
CsGy0G000900	26.733	15.6184	37.8475	2.42326	1.27695	0.0349101	0.409979	Chr0	12016375	12023374	+	1709	-	-	-	virNOG00644	S	-	plastid transcriptionally active 6	-	-	-	-
CsGy6G030710	28.6722	16.5828	40.7615	2.45806	1.29752	0.0353283	0.411688	Chr6	28772183	28773969	-	1263	-	GO:0008168;GO:0032259;	K08241	virNOG05337	R	sp|Q9SPV4|SAMT_CLABR Salicylate carboxymethyltransferase OS=Clarkia breweri GN=SAMT PE=1 SV=1	salicylate carboxymethyltransferase-like isoform X1	GO:0032259//methylation;	-	GO:0008168//methyltransferase activity;	ko00592(alpha-Linolenic acid metabolism)
CsGy2G010960	21.6964	11.8452	31.5475	2.6633	1.41322	0.0353835	0.412067	Chr2	10872070	10875220	+	1984	-	GO:0016491;GO:0055114;	-	virNOG14339	C	sp|Q3L181|PERR_RAUSE Perakine reductase OS=Rauvolfia serpentina GN=PR PE=1 SV=1	Aldo/keto reductase	GO:0055114//obsolete oxidation-reduction process;	-	GO:0016491//oxidoreductase activity;	-
CsGy1G008860	2.78875	0	5.5775	Inf	Inf	0.0357891	0.413874	Chr1	5531722	5534033	-	1730	-	-	K07408	COG2124;virNOG06151;virNOG03061	Q	sp|P24465|C71A1_PERAE Cytochrome P450 71A1 OS=Persea americana GN=CYP71A1 PE=1 SV=2	Cytochrome P450	-	-	-	ko05417(Lipid and atherosclerosis);ko05208(Chemical carcinogenesis - reactive oxygen species);ko05207(Chemical carcinogenesis - receptor activation);ko05204(Chemical carcinogenesis - DNA adducts);ko04913(Ovarian steroidogenesis);ko00980(Metabolism of xenobiotics by cytochrome P450);ko00830(Retinol metabolism);ko00380(Tryptophan metabolism);ko00140(Steroid hormone biosynthesis)
CsGy0G001660	22.3828	11.8425	32.9231	2.78007	1.47512	0.0370795	0.419689	Chr0	22913319	22920069	-	1339	-	GO:0010468;GO:0046872;GO:0051252;	-	virNOG40530;virNOG09507	R	sp|F4K3G5|EDM2_ARATH Protein ENHANCED DOWNY MILDEW 2 OS=Arabidopsis thaliana GN=EDM2 PE=1 SV=1	protein ENHANCED DOWNY MILDEW 2-like	GO:0010468//regulation of gene expression;GO:0051252//regulation of RNA metabolic process;	-	GO:0046872//metal ion binding;	-
CsGy5G020820	17496.9	11093.4	23900.5	2.15448	1.10734	0.0371336	0.419689	Chr5	26747750	26754843	+	1743	-	GO:0004124;GO:0006535;	K01738	virNOG07841	E	sp|P32260|CYSKP_SPIOL Cysteine synthase, chloroplastic/chromoplastic OS=Spinacia oleracea GN=CYSK PE=1 SV=2	Cysteine synthase	GO:0006535//cysteine biosynthetic process from serine;	-	GO:0004124//cysteine synthase activity;	ko00920(Sulfur metabolism);ko00270(Cysteine and methionine metabolism)
CsGy5G022970	37.3862	24.2138	50.5586	2.08801	1.06213	0.0372254	0.419802	Chr5	28178153	28180100	+	273	-	-	-	-	-	-	Unknown Protein	-	-	-	-
CsGy6G031000	45.6001	28.6014	62.5988	2.18866	1.13005	0.0375998	0.42167	Chr6	28927520	28929222	-	1109	-	-	-	virNOG17344;virNOG15746;virNOG08480	S	sp|Q9XGX0|SHI_ARATH Protein SHORT INTERNODES OS=Arabidopsis thaliana GN=SHI PE=1 SV=1	protein SHI RELATED SEQUENCE 1	-	-	-	-
CsGy6G034770	142.799	91.9023	193.695	2.10762	1.07562	0.038533	0.424797	Chr6	30865033	30868775	+	1699	-	GO:0006629;GO:0016788;	-	virNOG11253;virNOG05527	I	sp|Q9FXJ1|GDL6_ARATH GDSL esterase/lipase At1g28570 OS=Arabidopsis thaliana GN=At1g28570 PE=3 SV=1	GDSL esterase/lipase At1g28570-like	GO:0006629//lipid metabolic process;	-	GO:0016788//hydrolase activity, acting on ester bonds;	-
CsGy1G007260	10.7348	4.39343	17.0762	3.88675	1.95856	0.0390437	0.428091	Chr1	4632561	4638255	+	1872	-	GO:0003677;GO:0005634;GO:0006355;	-	virNOG05279	K	sp|Q93WJ9|KAN1_ARATH Transcription repressor KAN1 OS=Arabidopsis thaliana GN=KAN1 PE=1 SV=1	transcription repressor KAN1-like isoform X1	GO:0006355//regulation of transcription, DNA-templated;	GO:0005634//nucleus;	GO:0003677//DNA binding;	-
CsGy2G006720	32.1311	20.41	43.8521	2.14856	1.10337	0.0395862	0.429806	Chr2	5256001	5259919	+	1674	-	-	-	virNOG11158	R	sp|O64566|PIRL6_ARATH Plant intracellular Ras-group-related LRR protein 6 OS=Arabidopsis thaliana GN=PIRL6 PE=2 SV=1	Leucine rich repeat protein	-	-	-	-
CsGy6G008130	17.7894	8.8145	26.7644	3.0364	1.60236	0.0397938	0.430571	Chr6	6813461	6814303	-	726	-	-	-	-	-	-	Major pollen allergen Ole e 6	-	-	-	-
CsGy3G012300	42.0098	27.546	56.4737	2.05016	1.03573	0.0415235	0.43938	Chr3	9311549	9312268	-	720	-	GO:0008152;GO:0016853;	-	virNOG14418	I	sp|O23299|ECI2_ARATH Enoyl-CoA delta isomerase 2, peroxisomal OS=Arabidopsis thaliana GN=ECI2 PE=1 SV=1	Fatty acid oxidation complex subunit alpha	GO:0008152//metabolic process;	-	GO:0016853//isomerase activity;	-
CsGy3G044000	50.3163	27.1871	73.4455	2.70148	1.43375	0.0419428	0.440994	Chr3	40817382	40819212	-	1579	-	-	-	virNOG19856	S	-	Tetratricopeptide repeat (TPR)-like superfamily protein	-	-	-	-
CsGy1G025750	11.8143	5.05201	18.5767	3.67709	1.87856	0.0422023	0.442443	Chr1	24557405	24564728	-	3362	-	GO:0004601;GO:0005509;GO:0016021;GO:0050664;GO:0055114;	K13447	virNOG02879	QP	sp|Q948T9|RBOHB_SOLTU Respiratory burst oxidase homolog protein B OS=Solanum tuberosum GN=RBOHB PE=1 SV=1	Respiratory burst oxidase homolog protein B	GO:0055114//obsolete oxidation-reduction process;	GO:0016021//integral component of membrane;	GO:0004601//peroxidase activity;GO:0005509//calcium ion binding;GO:0050664//oxidoreductase activity, acting on NAD(P)H, oxygen as acceptor;	ko04626(Plant-pathogen interaction);ko04016(MAPK signaling pathway - plant)
CsGy6G037040	26.239	16.3132	36.1647	2.21689	1.14854	0.0422328	0.442507	Chr6	32306026	32309800	+	3183	-	-	-	virNOG14333;virNOG14623	O	sp|P29503|NEUR_DROME Protein neuralized OS=Drosophila melanogaster GN=neur PE=1 SV=2	RING/U-box superfamily protein	-	-	-	-
CsGy4G006830	16.135	8.26084	24.0091	2.90637	1.53922	0.0447325	0.455284	Chr4	4935270	4935872	-	603	-	GO:0016021;	-	virNOG19597	S	-	NDR1/HIN1-like protein 12	-	GO:0016021//integral component of membrane;	-	-
CsGy4G024610	19.8186	10.743	28.8943	2.68959	1.42739	0.0453084	0.456922	Chr4	30267454	30270412	-	1745	-	-	-	virNOG24273	S	sp|Q6NQ99|POLAR_ARATH Protein POLAR LOCALIZATION DURING ASYMMETRIC DIVISION AND REDISTRIBUTION OS=Arabidopsis thaliana GN=POLAR PE=2 SV=1	protein POLAR LOCALIZATION DURING ASYMMETRIC DIVISION AND REDISTRIBUTION	-	-	-	-
CsGy7G005610	8.0372	2.85501	13.2194	4.63025	2.21109	0.0453105	0.456922	Chr7	4130749	4135787	-	1497	-	GO:0005093;GO:0005622;GO:0007264;GO:0015031;GO:0048046;GO:0050790;	K17255	virNOG04593	O	sp|Q9LXC0|GDI_ARATH Guanosine nucleotide diphosphate dissociation inhibitor At5g09550 OS=Arabidopsis thaliana GN=At5g09550 PE=3 SV=1	Guanosine nucleotide diphosphate dissociation inhibitor	GO:0007264//small GTPase mediated signal transduction;GO:0015031//protein transport;GO:0050790//regulation of catalytic activity;	GO:0005622//intracellular anatomical structure;GO:0048046//apoplast;	GO:0005093//Rab GDP-dissociation inhibitor activity;	-
CsGy3G004100	85.287	51.0164	119.558	2.34351	1.22867	0.0461286	0.462278	Chr3	3341050	3344725	+	2007	-	GO:0005983;GO:0009507;GO:0016161;	K01177	virNOG14800	R	sp|Q9FM68|BAM4_ARATH Inactive beta-amylase 4, chloroplastic OS=Arabidopsis thaliana GN=BAM4 PE=2 SV=1	Beta-amylase	GO:0005983//starch catabolic process;	GO:0009507//chloroplast;	GO:0016161//beta-amylase activity;	ko00500(Starch and sucrose metabolism)
CsGy6G012390	11.2649	5.42676	17.1029	3.15159	1.65608	0.0472588	0.467508	Chr6	10753450	10765022	-	7081	-	GO:0005524;GO:0005886;GO:0015623;GO:0015688;GO:0016021;GO:0055085;	-	virNOG30843;virNOG02670	Q	sp|Q2PCF1|PDR2_NICPL Pleiotropic drug resistance protein 2 OS=Nicotiana plumbaginifolia GN=PDR2 PE=2 SV=1	ABC transporter G family member 39	GO:0055085//transmembrane transport;	GO:0005886//plasma membrane;GO:0016021//integral component of membrane;	GO:0005524//ATP binding;	-
CsGy4G011920	18.2931	10.0873	26.4989	2.62695	1.39339	0.0476054	0.468453	Chr4	12134723	12137800	+	782	-	GO:0003951;GO:0016310;	K10728	virNOG05843;virNOG01274	TIL	sp|O82359|LCKB2_ARATH Sphingoid long-chain bases kinase 2, mitochondrial OS=Arabidopsis thaliana GN=LCKB2 PE=2 SV=1	DNA topoisomerase 2-binding protein 1 isoform X3	GO:0016310//phosphorylation;	-	GO:0003951//NAD+ kinase activity;	ko03440(Homologous recombination)
CsGy6G013630	314.627	186.78	442.474	2.36895	1.24425	0.0488307	0.472932	Chr6	12102589	12107384	+	2150	-	GO:0004066;GO:0005524;GO:0006529;GO:0006541;GO:0009744;GO:0009749;GO:0009750;GO:0043617;	K01953	virNOG03325	E	sp|P49092|ASNS1_LOTJA Asparagine synthetase [glutamine-hydrolyzing] 1 OS=Lotus japonicus GN=AS1 PE=2 SV=2	asparagine synthetase [glutamine-hydrolyzing] 1-like	GO:0006529//asparagine biosynthetic process;GO:0006541//glutamine metabolic process;GO:0009744//response to sucrose;GO:0009749//response to glucose;GO:0009750//response to fructose;GO:0043617//cellular response to sucrose starvation;	-	GO:0004066//asparagine synthase (glutamine-hydrolyzing) activity;GO:0005524//ATP binding;	ko00250(Alanine, aspartate and glutamate metabolism)
CsGy2G018560	4.435	0.776327	8.09366	10.4256	3.38206	0.0492591	0.474321	Chr2	28217386	28219197	-	1812	-	GO:0005829;GO:0008202;GO:0009611;GO:0010051;GO:0035671;GO:0055114;	-	virNOG15125;virNOG12402;virNOG06512	S	sp|Q9H3U1|UN45A_HUMAN Protein unc-45 homolog A OS=Homo sapiens GN=UNC45A PE=1 SV=1	ARM-repeat/Tetratricopeptide repeat (TPR)-like protein	GO:0008202//steroid metabolic process;GO:0009611//response to wounding;GO:0010051//xylem and phloem pattern formation;GO:0055114//obsolete oxidation-reduction process;	GO:0005829//cytosol;	GO:0035671//enone reductase activity;	-
CsGy2G012080	25.6631	15.0522	36.274	2.40988	1.26896	0.049511	0.474465	Chr2	12052350	12053276	-	816	-	GO:0000326;GO:0016021;GO:0048316;	-	virNOG16059;virNOG18290	R	sp|O65009|BNM2A_BRANA BURP domain-containing protein BNM2A OS=Brassica napus GN=BNM2A PE=2 SV=1	BURP domain protein USPL1-like	GO:0048316//seed development;	GO:0000326//protein storage vacuole;GO:0016021//integral component of membrane;	-	-
CsGy3G016890	66.0254	42.4193	89.6315	2.11299	1.07928	0.0495544	0.474631	Chr3	12984065	12985663	-	830	-	-	-	virNOG25779	S	-	Uncharacterized protein	-	-	-	-
CsGy2G000740	1602.56	2755.48	449.631	0.163177	-2.61549	7.90681e-36	1.43738e-31	Chr2	466693	467946	+	1137	-	-	-	virNOG22155;virNOG24891	K	-	oxidative stress 3	-	-	-	-
CsGy3G022700	243.461	455.912	31.0087	0.0680146	-3.87801	2.78798e-28	2.53413e-24	Chr3	21363953	21368133	-	3927	-	-	-	virNOG05582;virNOG26890	S	-	Syntaxin-124 protein	-	-	-	-
CsGy5G024470	2685.28	4313.77	1056.78	0.244978	-2.02927	5.68534e-25	3.44513e-21	Chr5	29094897	29095931	+	1035	-	GO:0003677;GO:0003700;GO:0005634;GO:0006355;	K09287	virNOG07414	K	sp|P82280|RAV2_ARATH AP2/ERF and B3 domain-containing transcription repressor RAV2 OS=Arabidopsis thaliana GN=RAV2 PE=1 SV=1	AP2/ERF domain-containing transcription factor	GO:0006355//regulation of transcription, DNA-templated;	GO:0005634//nucleus;	GO:0003677//DNA binding;GO:0003700//DNA-binding transcription factor activity;	-
CsGy7G016480	1423.94	2287.5	560.389	0.244979	-2.02927	3.88051e-23	1.76359e-19	Chr7	20066248	20069962	+	2954	-	GO:0006629;GO:0016021;GO:0016787;	-	virNOG13882	S	-	Lipase	GO:0006629//lipid metabolic process;	GO:0016021//integral component of membrane;	GO:0016787//hydrolase activity;	-
CsGy1G005110	3452.24	5392.6	1511.87	0.28036	-1.83465	2.79496e-20	1.01619e-16	Chr1	3432081	3434977	-	2046	-	GO:0003677;GO:0005634;GO:0006355;	-	virNOG18445;virNOG12817	K	sp|B3H5A8|RVE7_ARATH Protein REVEILLE 7 OS=Arabidopsis thaliana GN=RVE7 PE=2 SV=1	protein REVEILLE 2-like	GO:0006355//regulation of transcription, DNA-templated;	GO:0005634//nucleus;	GO:0003677//DNA binding;	-
CsGy2G002600	4164.54	6437.66	1891.42	0.293805	-1.76707	3.39959e-20	1.03002e-16	Chr2	1728559	1729860	-	1302	-	GO:0004674;GO:0005524;GO:0006468;GO:0007165;GO:0007275;GO:0009414;GO:0010540;GO:0042538;	K07198	virNOG05059	T	sp|O65554|CIPK6_ARATH CBL-interacting serine/threonine-protein kinase 6 OS=Arabidopsis thaliana GN=CIPK6 PE=1 SV=1	Non-specific serine/threonine protein kinase	GO:0006468//protein phosphorylation;GO:0007165//signal transduction;GO:0007275//multicellular organism development;GO:0009414//response to water deprivation;GO:0010540//basipetal auxin transport;GO:0042538//hyperosmotic salinity response;	-	GO:0004674//protein serine/threonine kinase activity;GO:0005524//ATP binding;	ko05418(Fluid shear stress and atherosclerosis);ko05410(Hypertrophic cardiomyopathy);ko04936(Alcoholic liver disease);ko04932(Non-alcoholic fatty liver disease);ko04931(Insulin resistance);ko04922(Glucagon signaling pathway);ko04921(Oxytocin signaling pathway);ko04920(Adipocytokine signaling pathway);ko04910(Insulin signaling pathway);ko04714(Thermogenesis);ko04710(Circadian rhythm);ko04530(Tight…
CsGy2G013220	3874.54	5856.72	1892.37	0.323111	-1.6299	3.85045e-17	9.99961e-14	Chr2	12998380	13003665	+	2256	-	-	-	virNOG01474	S	sp|Q9FYB5|DNJ11_ARATH Chaperone protein dnaJ 11, chloroplastic OS=Arabidopsis thaliana GN=ATJ11 PE=1 SV=2	armadillo repeat only 1	-	-	-	-
CsGy1G026880	2322.37	4007.01	637.731	0.159154	-2.65151	2.94983e-16	6.70313e-13	Chr1	25365744	25366796	-	942	-	-	-	virNOG24891	K	-	Oxidative stress 3, putative isoform 2	-	-	-	-
CsGy5G013560	2268.24	3410.64	1125.84	0.330096	-1.59904	1.00078e-15	2.02147e-12	Chr5	17665292	17668994	-	2522	-	GO:0003677;GO:0005634;GO:0006355;	-	virNOG12817	K	sp|F4KGY6|RVE1_ARATH Protein REVEILLE 1 OS=Arabidopsis thaliana GN=RVE1 PE=2 SV=1	protein REVEILLE 1-like isoform X1	GO:0006355//regulation of transcription, DNA-templated;	GO:0005634//nucleus;	GO:0003677//DNA binding;	-
CsGy4G009470	13074.8	19483.8	6665.88	0.342125	-1.54741	4.60382e-15	7.60843e-12	Chr4	7872181	7875302	-	1111	-	GO:0005634;GO:0008270;	-	virNOG08037	K	sp|Q96502|COL2_ARATH Zinc finger protein CONSTANS-LIKE 2 OS=Arabidopsis thaliana GN=COL2 PE=1 SV=1	zinc finger protein CONSTANS-LIKE 2	-	GO:0005634//nucleus;	GO:0008270//zinc ion binding;	-
CsGy2G002610	276.057	442.649	109.465	0.247294	-2.0157	6.87228e-15	1.04109e-11	Chr2	1729987	1730309	-	261	-	-	-	-	-	-	Unknown Protein	-	-	-	-
CsGy3G002010	2524.96	3749.63	1300.29	0.346779	-1.52791	1.7687e-14	2.47332e-11	Chr3	1586807	1589655	+	2175	-	GO:0000272;GO:0016161;	K01177	virNOG12517	G	sp|O23553|BAM3_ARATH Beta-amylase 3, chloroplastic OS=Arabidopsis thaliana GN=BAM3 PE=1 SV=3	Beta-amylase	GO:0000272//polysaccharide catabolic process;	-	GO:0016161//beta-amylase activity;	ko00500(Starch and sucrose metabolism)
CsGy4G021890	1469.05	2178.6	759.498	0.348618	-1.52028	2.78907e-14	3.6216e-11	Chr4	28475279	28488602	+	3501	-	GO:0016779;	K03514	virNOG00942	L	sp|Q5XG87|PAPD7_HUMAN Non-canonical poly(A) RNA polymerase PAPD7 OS=Homo sapiens GN=PAPD7 PE=1 SV=3	non-canonical poly(A) RNA polymerase PAPD5	-	-	GO:0016779//nucleotidyltransferase activity;	ko03018(RNA degradation)
CsGy3G012640	1798.01	2622.56	973.462	0.371187	-1.42978	1.52603e-13	1.73386e-10	Chr3	9496002	9497999	+	915	-	GO:0003899;GO:0006351;	K16253	virNOG12876;KOG3298	K	sp|Q6NML5|RPB7L_ARATH DNA-directed RNA polymerase subunit 7-like protein OS=Arabidopsis thaliana GN=NRPB7L PE=2 SV=1	DNA-directed RNA polymerase V subunit 7-like	GO:0006351//transcription, DNA-templated;	-	GO:0003899//DNA-directed 5'-3' RNA polymerase activity;	ko03020(RNA polymerase)
CsGy5G017420	2679.5	3906.66	1452.34	0.37176	-1.42755	1.83931e-13	1.96687e-10	Chr5	23740740	23743655	-	1407	-	-	-	virNOG07754	S	-	DUF506 domain-containing protein	-	-	-	-
CsGy3G002050	2873.94	4198.26	1549.63	0.369111	-1.43787	2.13921e-13	2.16049e-10	Chr3	1606118	1609988	-	1859	-	GO:0016021;GO:0016301;GO:0016310;	-	COG4642;virNOG06435	SR	-	Histone H3 K4-specific methyltransferase SET7/9 family protein	GO:0016310//phosphorylation;	GO:0016021//integral component of membrane;	GO:0016301//kinase activity;	-
CsGy1G022650	1654.54	2537.38	771.69	0.304129	-1.71725	3.19728e-13	3.05912e-10	Chr1	21619249	21621202	-	1275	-	GO:0005576;GO:0005618;GO:0009664;GO:0016020;	-	virNOG09368;virNOG09946	R	sp|O48818|EXPA4_ARATH Expansin-A4 OS=Arabidopsis thaliana GN=EXPA4 PE=1 SV=1	expansin-A4-like	GO:0009664//plant-type cell wall organization;	GO:0005576//extracellular region;GO:0005618//cell wall;GO:0016020//membrane;	-	-
CsGy1G030020	397.342	607.088	187.596	0.309009	-1.69428	1.37969e-12	1.25407e-09	Chr1	28176447	28178014	+	1448	-	GO:0016021;	-	virNOG34395;virNOG27601	R	sp|O49508|FB237_ARATH F-box protein At4g18380 OS=Arabidopsis thaliana GN=At4g18380 PE=2 SV=1	F-box protein At4g18380-like	-	GO:0016021//integral component of membrane;	-	-
CsGy3G039560	319.712	489.505	149.92	0.306269	-1.70713	1.73675e-12	1.50345e-09	Chr3	37265485	37266753	-	1022	-	GO:0003677;GO:0005634;GO:0006355;	-	virNOG15981;virNOG09836	K	sp|Q9C932|NAC19_ARATH NAC domain-containing protein 19 OS=Arabidopsis thaliana GN=NAC019 PE=1 SV=1	NAC domain-containing protein 72-like	GO:0006355//regulation of transcription, DNA-templated;	GO:0005634//nucleus;	GO:0003677//DNA binding;	-
CsGy6G018470	2916.9	4180.41	1653.39	0.395509	-1.33822	2.53281e-12	2.01367e-09	Chr6	19193932	19195745	+	1651	-	-	-	virNOG22289	K	-	hybrid signal transduction histidine kinase M-like protein	-	-	-	-
CsGy7G014390	2257.44	3281.69	1233.18	0.375776	-1.41206	2.54769e-12	2.01367e-09	Chr7	18367617	18369318	-	1255	-	GO:0005634;GO:0006355;GO:0009734;	K14484	virNOG18311;virNOG18059;virNOG18334	SK	sp|O24542|AX22D_VIGRR Auxin-induced protein 22D OS=Vigna radiata var. radiata GN=AUX22D PE=2 SV=1	Auxin-responsive protein	GO:0006355//regulation of transcription, DNA-templated;GO:0009734//auxin-activated signaling pathway;	GO:0005634//nucleus;	-	ko04075(Plant hormone signal transduction)
CsGy3G023670	1474.72	2448.02	501.419	0.204826	-2.28753	1.06903e-11	8.09746e-09	Chr3	23531258	23533990	+	1770	-	GO:0006629;GO:0008081;	-	virNOG00209	R	sp|Q9SGA2|GDPD1_ARATH Glycerophosphodiester phosphodiesterase GDPD1, chloroplastic OS=Arabidopsis thaliana GN=GDPD1 PE=1 SV=1	glycerophosphodiester phosphodiesterase GDPD1, chloroplastic-like	GO:0006629//lipid metabolic process;	-	GO:0008081//phosphoric diester hydrolase activity;	-
CsGy5G003560	1958.16	2809.26	1107.07	0.394078	-1.34345	1.27715e-11	9.2869e-09	Chr5	2326636	2330649	+	2964	-	GO:0016779;	-	virNOG02755	R	sp|Q9LNA5|ACR8_ARATH ACT domain-containing protein ACR8 OS=Arabidopsis thaliana GN=ACR8 PE=2 SV=1	ACT domain-containing family protein	-	-	GO:0016779//nucleotidyltransferase activity;	-
CsGy5G007310	1719.68	2661.1	778.249	0.292454	-1.77372	3.25343e-11	2.27478e-08	Chr5	5030440	5036915	-	2100	-	-	-	virNOG06232	S	sp|Q9FN03|UVR8_ARATH Ultraviolet-B receptor UVR8 OS=Arabidopsis thaliana GN=UVR8 PE=1 SV=1	ultraviolet-B receptor UVR8 isoform X2	-	-	-	-
CsGy3G001430	6427.04	8980.78	3873.29	0.431287	-1.21328	4.60077e-11	3.09768e-08	Chr3	1079448	1082353	-	1631	-	-	-	virNOG06190	S	-	PLATZ transcription factor family protein	-	-	-	-
CsGy4G024080	1349.95	1895.17	804.741	0.424628	-1.23573	3.32893e-10	2.08678e-07	Chr4	29926769	29928357	-	792	-	-	-	virNOG22289	K	-	vitellogenin-2	-	-	-	-
CsGy5G005700	947.041	1348.83	545.256	0.404244	-1.3067	4.69627e-10	2.84578e-07	Chr5	3745108	3748381	-	2440	-	GO:0016021;GO:0022857;GO:0055085;	K13783	virNOG00131	G	sp|Q9C5L3|GLPT1_ARATH Putative glycerol-3-phosphate transporter 1 OS=Arabidopsis thaliana GN=At3g47420 PE=2 SV=1	Glycerol-3-phosphate transporter	GO:0055085//transmembrane transport;	GO:0016021//integral component of membrane;	GO:0022857//transmembrane transporter activity;	-
CsGy3G016210	413.058	643.236	182.881	0.284314	-1.81444	6.27399e-10	3.67919e-07	Chr3	12024053	12025427	-	1208	-	-	-	virNOG18783	S	-	DUF1442 family protein	-	-	-	-
CsGy3G039200	3485.51	5111.61	1859.41	0.363762	-1.45893	7.91745e-10	4.49785e-07	Chr3	36924216	36926674	+	2103	-	GO:0005622;GO:0008270;	-	virNOG23008	S	sp|Q1G3I2|MIP1A_ARATH B-box domain protein 30 OS=Arabidopsis thaliana GN=MIP1A PE=1 SV=1	zinc finger protein CONSTANS-LIKE 4	-	GO:0005622//intracellular anatomical structure;	GO:0008270//zinc ion binding;	-
CsGy2G010820	1762.02	2470.3	1053.73	0.426559	-1.22918	1.2981e-09	7.15096e-07	Chr2	10688758	10690307	+	1288	-	GO:0005634;GO:0006355;GO:0009734;	K14484	virNOG18288;virNOG18311;virNOG18334	SK	sp|P32294|AX22B_VIGRR Auxin-induced protein 22B OS=Vigna radiata var. radiata GN=AUX22B PE=2 SV=1	Auxin-responsive protein	GO:0006355//regulation of transcription, DNA-templated;GO:0009734//auxin-activated signaling pathway;	GO:0005634//nucleus;	-	ko04075(Plant hormone signal transduction)
CsGy2G025290	8025.35	10909.7	5141.05	0.471238	-1.08547	2.41195e-09	1.28961e-06	Chr2	32773508	32777795	+	3615	-	GO:0005247;GO:0016021;GO:1902476;	K05016	virNOG02474	P	sp|P92942|CLCB_ARATH Chloride channel protein CLC-b OS=Arabidopsis thaliana GN=CLC-B PE=1 SV=1	Chloride channel protein	GO:1902476//chloride transmembrane transport;	GO:0016021//integral component of membrane;	GO:0005247//voltage-gated chloride channel activity;	-
CsGy2G007940	1526.39	2245.58	807.194	0.35946	-1.4761	3.29166e-09	1.66219e-06	Chr2	6693497	6698322	+	1753	-	GO:0016788;	-	virNOG07777	R	sp|Q8LB81|GDL79_ARATH GDSL esterase/lipase At5g33370 OS=Arabidopsis thaliana GN=At5g33370 PE=2 SV=1	GDSL esterase/lipase	-	-	GO:0016788//hydrolase activity, acting on ester bonds;	-
CsGy2G016930	463.931	725.71	202.151	0.278556	-1.84396	4.8598e-09	2.38774e-06	Chr2	27207986	27213241	-	2277	-	GO:0005507;GO:0016491;GO:0055114;	-	virNOG01931	Q	sp|Q00624|ASOL_BRANA L-ascorbate oxidase homolog OS=Brassica napus GN=Bp10 PE=2 SV=1	L-ascorbate oxidase homolog	GO:0055114//obsolete oxidation-reduction process;	-	GO:0005507//copper ion binding;GO:0016491//oxidoreductase activity;	-
CsGy3G042620	262.812	410.159	115.464	0.281511	-1.82874	1.25698e-08	5.85916e-06	Chr3	39663829	39666992	+	1251	-	GO:0003723;	-	NOG138226;virNOG11109	R	sp|Q9M1S3|ARP1_ARATH Probable RNA-binding protein ARP1 OS=Arabidopsis thaliana GN=ARP1 PE=2 SV=1	RNA-binding protein 24	-	-	GO:0003723//RNA binding;	-
CsGy4G014010	11388.6	18699.3	4077.87	0.218076	-2.1971	1.39187e-08	6.32569e-06	Chr4	18924440	18928412	+	3322	-	GO:0005524;GO:0032440;GO:0055114;	K03283	virNOG03266;KOG0101	O	sp|P27322|HSP72_SOLLC Heat shock cognate 70 kDa protein 2 OS=Solanum lycopersicum GN=HSC-2 PE=2 SV=1	Heat shock protein 70	GO:0055114//obsolete oxidation-reduction process;	-	GO:0005524//ATP binding;GO:0032440//2-alkenal reductase [NAD(P)+] activity;	ko05417(Lipid and atherosclerosis);ko05162(Measles);ko05145(Toxoplasmosis);ko05134(Legionellosis);ko05020(Prion disease);ko04915(Estrogen signaling pathway);ko04612(Antigen processing and presentation);ko04213(Longevity regulating pathway - multiple species);ko04144(Endocytosis);ko04141(Protein processing in endoplasmic reticulum);ko04010(MAPK signaling pathway);ko03040(Spliceosome)
CsGy7G008440	1898.67	2614.81	1182.53	0.452242	-1.14483	1.57695e-08	6.99206e-06	Chr7	9463904	9471864	-	3407	-	GO:0006629;GO:0008081;GO:0016021;	-	virNOG00962	C	sp|Q9FJ62|GPDL4_ARATH Glycerophosphodiester phosphodiesterase GDPDL4 OS=Arabidopsis thaliana GN=GDPDL4 PE=1 SV=1	glycerophosphodiester phosphodiesterase GDPDL4-like	GO:0006629//lipid metabolic process;	GO:0016021//integral component of membrane;	GO:0008081//phosphoric diester hydrolase activity;	-
CsGy6G008520	277.895	402.95	152.84	0.379303	-1.39858	1.77823e-08	7.69677e-06	Chr6	7120217	7120736	-	402	-	GO:0005509;	-	virNOG21329	ZD	sp|Q9ZPX9|KIC_ARATH Calcium-binding protein KIC OS=Arabidopsis thaliana GN=KIC PE=1 SV=2	Calcium-binding EF-hand family protein	-	-	GO:0005509//calcium ion binding;	-
CsGy1G000120	84.6764	140.148	29.205	0.208387	-2.26266	2.2279e-08	9.00023e-06	Chr1	98293	99047	-	594	-	GO:0004185;GO:0051603;	K16297	KOG1282;virNOG00958	O	sp|Q93Y09|SCP45_ARATH Serine carboxypeptidase-like 45 OS=Arabidopsis thaliana GN=SCPL45 PE=2 SV=1	Carboxypeptidase	GO:0051603//proteolysis involved in cellular protein catabolic process;	-	GO:0004185//serine-type carboxypeptidase activity;	-
CsGy5G024550	234.343	347.013	121.672	0.350627	-1.51199	2.48975e-08	9.83939e-06	Chr5	29150275	29157456	+	2220	-	GO:0016021;	-	virNOG22620;virNOG22657	S	sp|Q9LQU4|PCR2_ARATH Protein PLANT CADMIUM RESISTANCE 2 OS=Arabidopsis thaliana GN=PCR2 PE=1 SV=1	protein PLANT CADMIUM RESISTANCE 2-like	-	GO:0016021//integral component of membrane;	-	-
CsGy6G027310	269.923	399.261	140.585	0.352114	-1.50588	3.13765e-08	1.20806e-05	Chr6	26521026	26524906	-	1818	-	GO:0005507;GO:0008447;GO:0055114;	K19791	virNOG08331	Q	sp|Q00624|ASOL_BRANA L-ascorbate oxidase homolog OS=Brassica napus GN=Bp10 PE=2 SV=1	L-ascorbate oxidase homolog	GO:0055114//obsolete oxidation-reduction process;	-	GO:0005507//copper ion binding;GO:0008447//L-ascorbate oxidase activity;	-
CsGy2G001570	128.509	198.796	58.2217	0.292872	-1.77166	3.34222e-08	1.23997e-05	Chr2	1080118	1082786	-	2199	-	GO:0046872;	-	virNOG10075	R	sp|Q9LT81|C3H39_ARATH Zinc finger CCCH domain-containing protein 39 OS=Arabidopsis thaliana GN=At3g19360 PE=2 SV=1	zinc finger CCCH domain-containing protein 39-like	-	-	GO:0046872//metal ion binding;	-
CsGy1G023520	136.421	248.808	24.0348	0.0966	-3.37183	3.75998e-08	1.34025e-05	Chr1	22324427	22325911	+	1485	-	GO:0004674;GO:0005524;GO:0006468;GO:0016021;	-	virNOG14681	T	sp|O80888|M3K17_ARATH Mitogen-activated protein kinase kinase kinase 17 OS=Arabidopsis thaliana GN=MAPKKK17 PE=1 SV=1	serine/threonine-protein kinase 26-like	GO:0006468//protein phosphorylation;	GO:0016021//integral component of membrane;	GO:0004674//protein serine/threonine kinase activity;GO:0005524//ATP binding;	-
CsGy3G030080	4800.16	6529.57	3070.75	0.470283	-1.0884	4.90016e-08	1.65269e-05	Chr3	30235752	30238240	+	1494	-	GO:0008152;GO:0016787;	K18551	virNOG01003	R	sp|Q09893|YAI5_SCHPO Uncharacterized protein C24B11.05 OS=Schizosaccharomyces pombe (strain 972 / ATCC 24843) GN=SPAC24B11.05 PE=3 SV=1	Haloacid dehalogenase-like hydrolase (HAD) superfamily protein	GO:0008152//metabolic process;	-	GO:0016787//hydrolase activity;	ko00760(Nicotinate and nicotinamide metabolism)
CsGy6G020300	987.098	1492.52	481.678	0.322728	-1.63161	5.27787e-08	1.74448e-05	Chr6	21054470	21059233	+	3320	-	GO:0005874;GO:0008017;	-	virNOG06818	S	sp|Q93ZH1|TORL4_ARATH TORTIFOLIA1-like protein 4 OS=Arabidopsis thaliana GN=TOR1L4 PE=2 SV=1	microtubule-associated protein TORTIFOLIA1-like	-	GO:0005874//microtubule;	GO:0008017//microtubule binding;	-
CsGy3G030630	1455.46	1977.9	933.026	0.471725	-1.08398	7.50477e-08	2.31995e-05	Chr3	30565377	30570209	+	2390	-	GO:0003677;GO:0005634;GO:0006355;	-	virNOG12750	K	sp|Q8RWU3|RVE8_ARATH Protein REVEILLE 8 OS=Arabidopsis thaliana GN=RVE8 PE=2 SV=1	protein REVEILLE 8-like isoform X2	GO:0006355//regulation of transcription, DNA-templated;	GO:0005634//nucleus;	GO:0003677//DNA binding;	-
CsGy1G032200	1190.44	1620.3	760.594	0.469417	-1.09106	1.06562e-07	3.0749e-05	Chr1	31475167	31478267	+	1304	-	GO:0005634;GO:0006355;GO:0009734;	K14484	virNOG02622	K	sp|O24407|IAA16_ARATH Auxin-responsive protein IAA16 OS=Arabidopsis thaliana GN=IAA16 PE=1 SV=1	Auxin-responsive protein	GO:0006355//regulation of transcription, DNA-templated;GO:0009734//auxin-activated signaling pathway;	GO:0005634//nucleus;	-	ko04075(Plant hormone signal transduction)
CsGy5G006920	161.479	248.661	74.2968	0.298787	-1.74281	1.18936e-07	3.32636e-05	Chr5	4708651	4710773	+	1912	-	GO:0004553;GO:0005975;GO:0030247;GO:0046658;	-	virNOG02159	R	sp|P52409|E13B_WHEAT Glucan endo-1,3-beta-glucosidase OS=Triticum aestivum GN=GLC1 PE=2 SV=1	glucan endo-1,3-beta-glucosidase	GO:0005975//carbohydrate metabolic process;	GO:0046658//anchored component of plasma membrane;	GO:0004553//hydrolase activity, hydrolyzing O-glycosyl compounds;GO:0030247//polysaccharide binding;	-
CsGy6G030280	1486.67	2010.87	962.462	0.478629	-1.06302	1.33293e-07	3.64531e-05	Chr6	28516139	28520338	+	3651	-	GO:0003700;GO:0006355;GO:0009742;	K14503	virNOG06549	K	sp|Q94A43|BEH2_ARATH BES1/BZR1 homolog protein 2 OS=Arabidopsis thaliana GN=BEH2 PE=1 SV=1	BES1/BZR1 homolog protein 2	GO:0006355//regulation of transcription, DNA-templated;GO:0009742//brassinosteroid mediated signaling pathway;	-	GO:0003700//DNA-binding transcription factor activity;	ko04075(Plant hormone signal transduction)
CsGy4G005520	1023.73	1385.55	661.912	0.477725	-1.06575	1.69157e-07	4.52221e-05	Chr4	3945019	3947899	-	1348	-	GO:0005622;GO:0006508;GO:0008236;GO:0008270;GO:0016021;	-	virNOG19016;virNOG02706	S	sp|C0SVM5|BBX19_ARATH B-box zinc finger protein 19 OS=Arabidopsis thaliana GN=BBX19 PE=1 SV=1	B-box zinc finger protein 18-like	GO:0006508//proteolysis;	GO:0005622//intracellular anatomical structure;GO:0016021//integral component of membrane;	GO:0008236//serine-type peptidase activity;GO:0008270//zinc ion binding;	-
CsGy1G015180	274.595	393.747	155.443	0.394779	-1.34088	2.00693e-07	5.28754e-05	Chr1	11071797	11072998	+	804	-	-	-	virNOG16148	S	-	U-box domain-containing protein 35-like	-	-	-	-
CsGy6G027400	339.175	482.809	195.541	0.405008	-1.30398	2.30441e-07	5.81832e-05	Chr6	26583815	26589164	+	2747	-	GO:0004672;GO:0005509;GO:0005524;GO:0006468;	-	virNOG03910	T	sp|Q9SCS2|CAMK5_ARATH CDPK-related kinase 5 OS=Arabidopsis thaliana GN=CRK5 PE=2 SV=1	CDPK-related kinase 5 isoform X2	GO:0006468//protein phosphorylation;	-	GO:0004672//protein kinase activity;GO:0005509//calcium ion binding;GO:0005524//ATP binding;	-
CsGy3G002410	2731.87	4671.53	792.2	0.16958	-2.55996	2.52444e-07	6.20158e-05	Chr3	1872691	1874863	-	1462	-	GO:0003700;GO:0005634;GO:0006355;GO:0043565;	K09338	virNOG01640	K	sp|Q05466|HAT4_ARATH Homeobox-leucine zipper protein HAT4 OS=Arabidopsis thaliana GN=HAT4 PE=1 SV=1	homeobox-leucine zipper protein HAT4	GO:0006355//regulation of transcription, DNA-templated;	GO:0005634//nucleus;	GO:0003700//DNA-binding transcription factor activity;GO:0043565//sequence-specific DNA binding;	-
CsGy4G004660	35288.1	48092.5	22483.8	0.467512	-1.09693	2.63973e-07	6.39836e-05	Chr4	3167219	3170174	-	1698	-	GO:0004512;GO:0006021;GO:0008654;	K01858	virNOG02792	I	sp|Q9FYV1|INO1_SESIN Inositol-3-phosphate synthase OS=Sesamum indicum PE=2 SV=1	Inositol-3-phosphate synthase	GO:0006021//inositol biosynthetic process;GO:0008654//phospholipid biosynthetic process;	-	GO:0004512//inositol-3-phosphate synthase activity;	ko00562(Inositol phosphate metabolism);ko00521(Streptomycin biosynthesis)
CsGy4G013430	933.578	1271.06	596.1	0.468981	-1.0924	3.21548e-07	7.23974e-05	Chr4	18497003	18502603	-	3678	-	GO:0003682;GO:0004030;GO:0005524;GO:0006081;GO:0016021;GO:0055114;	K00128	virNOG13869	C	sp|Q70E96|AL3F1_ARATH Aldehyde dehydrogenase family 3 member F1 OS=Arabidopsis thaliana GN=ALDH3F1 PE=2 SV=2	Aldehyde dehydrogenase	GO:0006081//cellular aldehyde metabolic process;GO:0055114//obsolete oxidation-reduction process;	GO:0016021//integral component of membrane;	GO:0003682//chromatin binding;GO:0004030//aldehyde dehydrogenase [NAD(P)+] activity;GO:0005524//ATP binding;	ko04936(Alcoholic liver disease);ko00981(Insect hormone biosynthesis);ko00903(Limonene and pinene degradation);ko00770(Pantothenate and CoA biosynthesis);ko00625(Chloroalkane and chloroalkene degradation);ko00620(Pyruvate metabolism);ko00561(Glycerolipid metabolism);ko00410(beta-Alanine metabolism);ko00380(Tryptophan metabolism);ko00340(Histidine metabolism);ko00330(Arginine and proline metabolis…
CsGy6G010710	1444.42	2007.3	881.553	0.439174	-1.18713	4.44511e-07	9.73587e-05	Chr6	9169176	9172049	-	2132	-	GO:0015031;	K19476	virNOG15175	Z	-	Regulator of Vps4 activity in the MVB pathway protein	GO:0015031//protein transport;	-	-	ko04144(Endocytosis)
CsGy6G024600	175.59	283.004	68.1769	0.240905	-2.05347	4.83267e-07	0.000103357	Chr6	24421208	24425081	+	1020	-	GO:0016021;GO:0016757;	K13680	virNOG06825	R	sp|Q9LZR3|CSLA9_ARATH Glucomannan 4-beta-mannosyltransferase 9 OS=Arabidopsis thaliana GN=CSLA9 PE=2 SV=1	glucomannan 4-beta-mannosyltransferase 9-like	-	GO:0016021//integral component of membrane;	GO:0016757//glycosyltransferase activity;	-
CsGy6G029850	71.7556	116.214	27.2974	0.23489	-2.08994	5.60552e-07	0.000115799	Chr6	28307127	28309177	-	219	-	-	-	-	-	-	Unknown Protein	-	-	-	-
CsGy6G028300	1945.37	2991.47	899.269	0.300611	-1.73403	6.1492e-07	0.000125603	Chr6	27243611	27247611	-	2681	-	GO:0003712;GO:0004402;GO:0005516;GO:0005634;GO:0005774;GO:0006355;GO:0008270;GO:0009409;GO:0009611;GO:0009651;GO:0009733;GO:0009739;GO:0009751;GO:0009753;GO:0010200;GO:0016573;GO:0042542;	-	virNOG02168	K	sp|Q9FJX5|BT4_ARATH BTB/POZ and TAZ domain-containing protein 4 OS=Arabidopsis thaliana GN=BT4 PE=1 SV=1	BTB/POZ and TAZ domain-containing protein 4-like	GO:0006355//regulation of transcription, DNA-templated;GO:0009409//response to cold;GO:0009611//response to wounding;GO:0009651//response to salt stress;GO:0009733//response to auxin;GO:0009739//response to gibberellin;GO:0009751//response to salicylic acid;GO:0009753//response to jasmonic acid;GO:0010200//response to chitin;GO:0016573//histone acetylation;GO:0042542//response to hydrogen peroxid…	GO:0005634//nucleus;GO:0005774//vacuolar membrane;	GO:0003712//transcription coregulator activity;GO:0004402//histone acetyltransferase activity;GO:0005516//calmodulin binding;GO:0008270//zinc ion binding;	-
CsGy5G001960	54.488	90.9114	18.0646	0.198706	-2.33129	6.77492e-07	0.000136846	Chr5	1251439	1252353	+	915	-	GO:0003677;GO:0003700;GO:0005634;GO:0006355;	-	virNOG15086	K	sp|Q9C7W2|ERF61_ARATH Ethylene-responsive transcription factor ERF061 OS=Arabidopsis thaliana GN=ERF061 PE=2 SV=1	ethylene-responsive transcription factor ERF061-like	GO:0006355//regulation of transcription, DNA-templated;	GO:0005634//nucleus;	GO:0003677//DNA binding;GO:0003700//DNA-binding transcription factor activity;	-
CsGy3G040770	584.267	808.272	360.261	0.445717	-1.1658	7.02231e-07	0.000140284	Chr3	38159375	38165364	+	2777	-	-	-	virNOG07764	S	sp|Q9FXI5|IQD32_ARATH Protein IQ-DOMAIN 32 OS=Arabidopsis thaliana GN=IQD32 PE=1 SV=3	protein IQ-DOMAIN 32 isoform X1	-	-	-	-
CsGy1G000130	83.891	132.431	35.3507	0.266936	-1.90543	1.03614e-06	0.000202537	Chr1	99052	99924	-	585	-	GO:0004185;GO:0051603;	K16297	virNOG00958	O	sp|Q8VY01|SCP46_ARATH Serine carboxypeptidase-like 46 OS=Arabidopsis thaliana GN=SCPL46 PE=2 SV=1	Carboxypeptidase	GO:0051603//proteolysis involved in cellular protein catabolic process;	-	GO:0004185//serine-type carboxypeptidase activity;	-
CsGy4G021000	1965.4	2769.58	1161.21	0.419271	-1.25404	1.16969e-06	0.000221498	Chr4	27687705	27689585	-	627	-	GO:0005886;GO:0008643;GO:0016021;	K15382	virNOG01123	P	sp|Q9LH79|SWET2_ARATH Bidirectional sugar transporter SWEET2 OS=Arabidopsis thaliana GN=SWEET2 PE=1 SV=1	Bidirectional sugar transporter SWEET	GO:0008643//carbohydrate transport;	GO:0005886//plasma membrane;GO:0016021//integral component of membrane;	-	-
CsGy6G023870	437.711	598.971	276.451	0.461544	-1.11546	1.4193e-06	0.000265994	Chr6	23888897	23892323	+	2535	-	GO:0005737;GO:0006559;GO:0009800;GO:0045548;	K10775	virNOG03421	Q	sp|P27991|PAL1_SOYBN Phenylalanine ammonia-lyase 1 OS=Glycine max GN=PAL1 PE=3 SV=1	Phenylalanine ammonia-lyase	GO:0006559//L-phenylalanine catabolic process;GO:0009800//cinnamic acid biosynthetic process;	GO:0005737//cytoplasm;	GO:0045548//phenylalanine ammonia-lyase activity;	ko00940(Phenylpropanoid biosynthesis);ko00360(Phenylalanine metabolism)
CsGy5G008760	417.336	577.333	257.339	0.445737	-1.16573	1.68748e-06	0.000309865	Chr5	6796335	6797746	-	513	-	GO:0005576;GO:0005618;GO:0006949;GO:0009664;GO:0016020;	-	virNOG07797	R	sp|O22874|EXPA8_ARATH Expansin-A8 OS=Arabidopsis thaliana GN=EXPA8 PE=2 SV=1	Expansin S1	GO:0006949//syncytium formation;GO:0009664//plant-type cell wall organization;	GO:0005576//extracellular region;GO:0005618//cell wall;GO:0016020//membrane;	-	-
CsGy1G021350	1298.87	1737.93	859.8	0.494726	-1.0153	1.91602e-06	0.000348312	Chr1	20076356	20083074	-	2808	-	GO:0003825;GO:0005992;	K16055	virNOG07194	G	sp|Q9SYM4|TPS1_ARATH Alpha,alpha-trehalose-phosphate synthase [UDP-forming] 1 OS=Arabidopsis thaliana GN=TPS1 PE=1 SV=1	Trehalose-6-phosphate synthase, putative	GO:0005992//trehalose biosynthetic process;	-	GO:0003825//alpha,alpha-trehalose-phosphate synthase (UDP-forming) activity;	ko00500(Starch and sucrose metabolism)
CsGy6G005570	777.133	1042.86	511.402	0.490382	-1.02802	2.06315e-06	0.000367706	Chr6	5071404	5072381	+	978	-	GO:0003677;GO:0005634;GO:0006355;	-	virNOG15026;virNOG07180	K	sp|O64647|TCP9_ARATH Transcription factor TCP9 OS=Arabidopsis thaliana GN=TCP9 PE=1 SV=1	transcription factor TCP9	GO:0006355//regulation of transcription, DNA-templated;	GO:0005634//nucleus;	GO:0003677//DNA binding;	-
CsGy5G013930	968.312	1450.13	486.496	0.335485	-1.57568	2.23035e-06	0.000383721	Chr5	18957181	18958134	+	954	-	GO:0003677;GO:0003700;GO:0005634;GO:0006355;	K09287	virNOG07414	K	sp|Q9ZWM9|RAV1_ARATH AP2/ERF and B3 domain-containing transcription factor RAV1 OS=Arabidopsis thaliana GN=RAV1 PE=1 SV=1	AP2/ERF and B3 domain-containing transcription factor RAV1-like	GO:0006355//regulation of transcription, DNA-templated;	GO:0005634//nucleus;	GO:0003677//DNA binding;GO:0003700//DNA-binding transcription factor activity;	-
CsGy7G017760	1318.17	1913.51	722.826	0.377748	-1.4045	2.35557e-06	0.000396499	Chr7	20989214	20991735	+	1630	-	GO:0046983;	-	virNOG15548	K	sp|Q66GR3|BH130_ARATH Transcription factor bHLH130 OS=Arabidopsis thaliana GN=BHLH130 PE=1 SV=1	transcription factor bHLH130-like isoform X2	-	-	GO:0046983//protein dimerization activity;	-
CsGy5G023470	559.968	890.314	229.621	0.25791	-1.95506	2.57018e-06	0.000420931	Chr5	28460569	28462530	-	1763	-	GO:0003677;GO:0005634;GO:0006355;GO:0009793;GO:0009825;GO:0009835;GO:0009908;GO:0010150;	-	virNOG12697	K	sp|O49255|NAC29_ARATH NAC transcription factor 29 OS=Arabidopsis thaliana GN=NAC029 PE=2 SV=1	NAC domain-containing protein, putative	GO:0006355//regulation of transcription, DNA-templated;GO:0009793//embryo development ending in seed dormancy;GO:0009825//multidimensional cell growth;GO:0009835//fruit ripening;GO:0009908//flower development;GO:0010150//leaf senescence;	GO:0005634//nucleus;	GO:0003677//DNA binding;	-
CsGy5G017560	349.47	482.318	216.622	0.449127	-1.1548	2.88269e-06	0.000463756	Chr5	23844547	23848896	+	3611	-	-	-	virNOG15707	S	sp|Q67Y69|WDL7_ARATH Protein WVD2-like 7 OS=Arabidopsis thaliana GN=WDL7 PE=2 SV=1	protein WVD2-like 7 isoform X1	-	-	-	-
CsGy1G000430	238.463	335.351	141.575	0.42217	-1.2441	3.52821e-06	0.000557733	Chr1	226044	228716	-	2219	-	GO:0030001;GO:0046872;	-	virNOG11330	P	sp|Q9C5D3|HIP7_ARATH Heavy metal-associated isoprenylated plant protein 7 OS=Arabidopsis thaliana GN=HIPP07 PE=1 SV=1	heavy metal-associated isoprenylated plant protein 3	GO:0030001//metal ion transport;	-	GO:0046872//metal ion binding;	-
CsGy1G014280	596.492	808.191	384.793	0.476116	-1.07061	3.65413e-06	0.000572659	Chr1	10031417	10041017	-	2905	-	GO:0016021;GO:0022857;GO:0055085;	K14611	virNOG09718	P	sp|Q3E7D0|NAT12_ARATH Nucleobase-ascorbate transporter 12 OS=Arabidopsis thaliana GN=NAT12 PE=1 SV=3	nucleobase-ascorbate transporter 12	GO:0055085//transmembrane transport;	GO:0016021//integral component of membrane;	GO:0022857//transmembrane transporter activity;	ko04977(Vitamin digestion and absorption)
CsGy3G027980	1092.3	1458.83	725.764	0.497497	-1.00724	3.87527e-06	0.000597021	Chr3	28973124	28976451	-	1949	-	GO:0008152;GO:0016021;GO:0016874;	K01904	virNOG01869	H	sp|O24146|4CL2_TOBAC 4-coumarate--CoA ligase 2 OS=Nicotiana tabacum GN=4CL2 PE=1 SV=1	4-coumarate--CoA ligase 1-like	GO:0008152//metabolic process;	GO:0016021//integral component of membrane;	GO:0016874//ligase activity;	ko00940(Phenylpropanoid biosynthesis);ko00130(Ubiquinone and other terpenoid-quinone biosynthesis)
CsGy2G023580	700.863	936.772	464.954	0.496337	-1.01061	4.08412e-06	0.00062391	Chr2	31495351	31497216	-	1436	-	-	-	virNOG02980	S	sp|Q93VG8|PPDEX_ARATH DeSI-like protein At4g17486 OS=Arabidopsis thaliana GN=At4g17486 PE=2 SV=1	deSI-like protein At4g17486	-	-	-	-
CsGy1G025950	535.724	905.63	165.818	0.183097	-2.44932	4.76913e-06	0.000699177	Chr1	24658194	24662321	-	3225	-	-	-	virNOG17032	R	sp|Q9FMF5|RPT3_ARATH Root phototropism protein 3 OS=Arabidopsis thaliana GN=RPT3 PE=1 SV=2	root phototropism protein 3-like isoform X1	-	-	-	-
CsGy2G015840	335.125	518.101	152.149	0.293666	-1.76775	5.55269e-06	0.00080113	Chr2	15792316	15794222	+	1896	-	GO:0005524;GO:0016021;GO:0016887;	K05681	virNOG04202	Q	sp|Q9SIT6|AB5G_ARATH ABC transporter G family member 5 OS=Arabidopsis thaliana GN=ABCG5 PE=2 SV=1	ABC transporter G family member 5	-	GO:0016021//integral component of membrane;	GO:0005524//ATP binding;GO:0016887//ATP hydrolysis activity;	ko04976(Bile secretion);ko02010(ABC transporters);ko01523(Antifolate resistance)
CsGy4G015200	6739.16	9449.59	4028.72	0.426339	-1.22993	6.10574e-06	0.00085439	Chr4	19899250	19903846	-	1907	-	GO:0015369;GO:0016021;GO:0070588;	K07300	virNOG12305	P	sp|Q93Z81|CAX3_ARATH Vacuolar cation/proton exchanger 3 OS=Arabidopsis thaliana GN=CAX3 PE=1 SV=1	vacuolar cation/proton exchanger 3	GO:0070588//calcium ion transmembrane transport;	GO:0016021//integral component of membrane;	GO:0015369//calcium:proton antiporter activity;	-
CsGy7G016230	119.377	172.337	66.4171	0.385391	-1.37561	9.03994e-06	0.0012264	Chr7	19888193	19891355	-	2036	-	GO:0008810;GO:0030245;	-	virNOG09108	R	sp|O81416|GUN17_ARATH Endoglucanase 17 OS=Arabidopsis thaliana GN=At4g02290 PE=2 SV=1	Endoglucanase	GO:0030245//cellulose catabolic process;	-	GO:0008810//cellulase activity;	-
CsGy2G001580	600.669	852.644	348.694	0.408957	-1.28998	9.2675e-06	0.00124795	Chr2	1083810	1085787	-	1303	-	GO:0046872;	-	KOG4198;virNOG21509	R	sp|Q5ZLX5|ZRAB2_CHICK Zinc finger Ran-binding domain-containing protein 2 OS=Gallus gallus GN=ZRANB2 PE=2 SV=1	Zinc finger (Ran-binding) family protein	-	-	GO:0046872//metal ion binding;	-
CsGy5G002850	244.159	355.14	133.178	0.375001	-1.41503	1.13196e-05	0.00145943	Chr5	1863778	1867449	-	1691	-	GO:0006664;GO:0012505;GO:0016021;GO:0046527;	-	virNOG31007;virNOG04275;virNOG05073	SR	sp|Q8NBL1|PGLT1_HUMAN Protein O-glucosyltransferase 1 OS=Homo sapiens GN=POGLUT1 PE=1 SV=1	O-glucosyltransferase rumi homolog	GO:0006664//glycolipid metabolic process;	GO:0012505//endomembrane system;GO:0016021//integral component of membrane;	GO:0046527//glucosyltransferase activity;	-
CsGy3G010270	167.549	239.687	95.4117	0.398068	-1.32891	1.4052e-05	0.00176173	Chr3	8158077	8165196	+	2399	-	GO:0005506;GO:0008610;GO:0016021;GO:0016491;GO:0055114;	K15404	virNOG00106	I	sp|F4HVY0|CER1_ARATH Protein ECERIFERUM 1 OS=Arabidopsis thaliana GN=CER1 PE=1 SV=1	protein ECERIFERUM 1-like	GO:0008610//lipid biosynthetic process;GO:0055114//obsolete oxidation-reduction process;	GO:0016021//integral component of membrane;	GO:0005506//iron ion binding;GO:0016491//oxidoreductase activity;	ko00073(Cutin, suberine and wax biosynthesis)
CsGy6G010860	3655.93	5042.12	2269.75	0.450157	-1.1515	1.45786e-05	0.00181523	Chr6	9336248	9341886	+	2991	-	GO:0003677;GO:0003700;GO:0005634;GO:0006355;	K13434	virNOG19942	K	sp|O04682|PTI6_SOLLC Pathogenesis-related genes transcriptional activator PTI6 OS=Solanum lycopersicum GN=PTI6 PE=2 SV=1	ethylene-responsive transcription factor ERF069-like	GO:0006355//regulation of transcription, DNA-templated;	GO:0005634//nucleus;	GO:0003677//DNA binding;GO:0003700//DNA-binding transcription factor activity;	ko04626(Plant-pathogen interaction)
CsGy3G000860	384.096	521.101	247.092	0.474173	-1.07652	1.61531e-05	0.0019976	Chr3	632847	633974	+	1128	-	GO:0004842;GO:0016567;GO:0031463;	-	virNOG10570	R	sp|Q8GX29|SKI25_ARATH F-box/kelch-repeat protein SKIP25 OS=Arabidopsis thaliana GN=SKIP25 PE=1 SV=1	F-box/kelch-repeat protein SKIP25	GO:0016567//protein ubiquitination;	GO:0031463//Cul3-RING ubiquitin ligase complex;	GO:0004842//ubiquitin-protein transferase activity;	-
CsGy7G004440	290.412	391.296	189.529	0.484361	-1.04584	1.91941e-05	0.00225156	Chr7	3329800	3330429	+	630	-	GO:0003677;GO:0003700;GO:0005634;GO:0006355;	-	virNOG15868;virNOG22551;virNOG23872	K	sp|O80340|ERF78_ARATH Ethylene-responsive transcription factor 4 OS=Arabidopsis thaliana GN=ERF4 PE=1 SV=1	Ethylene-responsive transcription factor	GO:0006355//regulation of transcription, DNA-templated;	GO:0005634//nucleus;	GO:0003677//DNA binding;GO:0003700//DNA-binding transcription factor activity;	-
CsGy4G000400	226.445	313.502	139.387	0.444613	-1.16938	1.9692e-05	0.00229475	Chr4	249513	255921	+	4331	-	GO:0009958;GO:0071944;	-	virNOG01961	R	sp|O80970|NPY2_ARATH BTB/POZ domain-containing protein NPY2 OS=Arabidopsis thaliana GN=NPY2 PE=2 SV=1	BTB/POZ domain-containing protein NPY2	GO:0009958//positive gravitropism;	GO:0071944//cell periphery;	-	-
CsGy5G029880	131.064	192.056	70.071	0.364847	-1.45464	2.033e-05	0.00235401	Chr5	33077717	33084530	+	2165	-	GO:0003896;GO:0006269;	K02684	virNOG07647	L	sp|P20664|PRI1_MOUSE DNA primase small subunit OS=Mus musculus GN=Prim1 PE=1 SV=1	DNA primase	GO:0006269//DNA replication, synthesis of RNA primer;	-	GO:0003896//DNA primase activity;	ko03030(DNA replication)
CsGy4G007690	436.888	585.209	288.566	0.493099	-1.02005	2.12003e-05	0.00240875	Chr4	5753976	5755298	-	1323	-	-	-	virNOG06159	R	sp|Q9ZVA4|EP1L3_ARATH EP1-like glycoprotein 3 OS=Arabidopsis thaliana GN=At1g78850 PE=1 SV=1	D-mannose binding lectin protein with Apple-like carbohydrate-binding domain-containing protein	-	-	-	-
CsGy1G006510	72.386	112.784	31.9879	0.283621	-1.81796	3.07902e-05	0.00341301	Chr1	4249386	4251206	-	1198	-	GO:0046983;	-	NOG136572;virNOG18645	K	sp|Q8GZ13|BEE1_ARATH Transcription factor BEE 1 OS=Arabidopsis thaliana GN=BEE1 PE=2 SV=1	transcription factor BEE 3-like	-	-	GO:0046983//protein dimerization activity;	-
CsGy6G006600	335.607	511.667	159.546	0.311816	-1.68123	3.58839e-05	0.00390619	Chr6	5695303	5695911	+	609	-	GO:0048046;	-	virNOG12612	R	sp|Q9C891|DIR20_ARATH Dirigent protein 20 OS=Arabidopsis thaliana GN=DIR20 PE=2 SV=1	Dirigent protein	-	GO:0048046//apoplast;	-	-
CsGy7G008460	126.969	211.987	41.9506	0.197892	-2.33722	3.64251e-05	0.00393144	Chr7	9500603	9501564	-	857	-	-	-	virNOG26307;virNOG24842;NOG176802	SR	sp|Q8W453|DIRL1_ARATH Putative lipid-transfer protein DIR1 OS=Arabidopsis thaliana GN=DIR1 PE=1 SV=1	putative lipid-transfer protein DIR1	-	-	-	-
CsGy7G001840	270.016	366.14	173.892	0.474934	-1.0742	3.65484e-05	0.00393144	Chr7	1580560	1587192	+	2212	-	GO:0016021;	K15102	virNOG07783	C	sp|Q7DNC3|MPCP1_ARATH Mitochondrial phosphate carrier protein 1, mitochondrial OS=Arabidopsis thaliana GN=MPT1 PE=2 SV=1	mitochondrial phosphate carrier protein 1, mitochondrial	-	GO:0016021//integral component of membrane;	-	-
CsGy1G022980	414.455	585.887	243.023	0.414796	-1.26953	3.91606e-05	0.00416316	Chr1	21919246	21921160	+	321	-	-	K13993	KOG0710;virNOG20594	O	sp|P30693|HSP11_HELAN 17.6 kDa class I heat shock protein OS=Helianthus annuus GN=HSP17.6 PE=2 SV=1	Unknown Protein	-	-	-	ko04141(Protein processing in endoplasmic reticulum)
CsGy6G034410	934.133	1262.69	605.58	0.479596	-1.06011	4.7306e-05	0.00483133	Chr6	30676067	30679266	+	2914	-	GO:0006457;GO:0051082;	K09510	virNOG01922	O	sp|Q9UDY4|DNJB4_HUMAN DnaJ homolog subfamily B member 4 OS=Homo sapiens GN=DNAJB4 PE=1 SV=1	dnaJ protein homolog 1-like	GO:0006457//protein folding;	-	GO:0051082//unfolded protein binding;	-
CsGy2G010060	262.31	353.555	171.065	0.483844	-1.04739	5.05803e-05	0.00510359	Chr2	9789265	9791272	-	1127	-	GO:0005634;GO:0006355;GO:0009734;	K14484	virNOG15473	K	sp|Q38831|IAA13_ARATH Auxin-responsive protein IAA13 OS=Arabidopsis thaliana GN=IAA13 PE=1 SV=2	Auxin-responsive protein	GO:0006355//regulation of transcription, DNA-templated;GO:0009734//auxin-activated signaling pathway;	GO:0005634//nucleus;	-	ko04075(Plant hormone signal transduction)
CsGy4G021630	173.068	243.598	102.539	0.420934	-1.24833	5.63935e-05	0.00557161	Chr4	28246472	28247053	+	582	-	GO:0003677;GO:0003700;GO:0005634;GO:0006355;	-	virNOG34014;virNOG23697	K	sp|O80340|ERF78_ARATH Ethylene-responsive transcription factor 4 OS=Arabidopsis thaliana GN=ERF4 PE=1 SV=1	ethylene-responsive transcription factor 4	GO:0006355//regulation of transcription, DNA-templated;	GO:0005634//nucleus;	GO:0003677//DNA binding;GO:0003700//DNA-binding transcription factor activity;	-
CsGy2G017540	237.636	328.152	147.119	0.448326	-1.15738	5.8548e-05	0.00570789	Chr2	27542407	27544907	-	1332	-	-	-	virNOG15707;virNOG13046	S	sp|Q67Y69|WDL7_ARATH Protein WVD2-like 7 OS=Arabidopsis thaliana GN=WDL7 PE=2 SV=1	protein WVD2-like 7	-	-	-	-
CsGy7G015460	33.8535	55.1567	12.5503	0.22754	-2.13581	6.44052e-05	0.00616222	Chr7	19408414	19408874	-	357	-	-	K10144	-	-	-	Uncharacterized protein	-	-	-	ko05162(Measles);ko04120(Ubiquitin mediated proteolysis);ko04115(p53 signaling pathway)
CsGy7G020820	26536.4	36747.1	16325.8	0.444274	-1.17048	7.01013e-05	0.00656893	Chr7	23110862	23120760	-	6686	-	GO:0000124;GO:0003743;GO:0005669;GO:0006352;GO:0006413;GO:0046695;GO:0046982;	K03126	virNOG18722;virNOG07035;COG5624	K	sp|B2C6R6|TAFCL_ARATH Transcription initiation factor TFIID subunit 12b OS=Arabidopsis thaliana GN=TAF12B PE=1 SV=1	transcription initiation factor TFIID subunit 12b	GO:0006352//DNA-templated transcription, initiation;GO:0006413//translational initiation;	GO:0000124//SAGA complex;GO:0005669//transcription factor TFIID complex;GO:0046695//SLIK (SAGA-like) complex;	GO:0003743//translation initiation factor activity;GO:0046982//protein heterodimerization activity;	ko03022(Basal transcription factors)
CsGy1G030780	1435.07	2049.57	820.565	0.40036	-1.32063	7.91918e-05	0.00730775	Chr1	29267569	29270949	-	2107	-	GO:0005524;GO:0006457;GO:0009408;GO:0016020;GO:0031072;GO:0046872;GO:0051082;	K09503	virNOG00916;COG0484	O	sp|P43644|DNJH_ATRNU DnaJ protein homolog ANJ1 OS=Atriplex nummularia PE=2 SV=1	Chaperone protein dnaJ 2	GO:0006457//protein folding;GO:0009408//response to heat;	GO:0016020//membrane;	GO:0005524//ATP binding;GO:0031072//heat shock protein binding;GO:0046872//metal ion binding;GO:0051082//unfolded protein binding;	ko04141(Protein processing in endoplasmic reticulum)
CsGy1G022970	213.339	364.744	61.9335	0.1698	-2.55809	0.000104766	0.00924532	Chr1	21913312	21916732	+	3348	-	GO:0008152;GO:0016758;	-	virNOG02969;virNOG00041	CG	sp|U3UA11|UGT7_CATRO UDP-glucose iridoid glucosyltransferase OS=Catharanthus roseus GN=UGT76A2 PE=1 SV=1	UDP-glucose iridoid glucosyltransferase-like	GO:0008152//metabolic process;	-	GO:0016758//hexosyltransferase activity;	-
CsGy6G033020	149.738	209.713	89.7639	0.428032	-1.22421	0.000109354	0.00955745	Chr6	29948676	29953066	+	1950	-	GO:0005975;GO:0016829;GO:0030246;	K18195	virNOG09009;virNOG29087	S	sp|Q8RJP2|RHIE_DICD3 Rhamnogalacturonate lyase OS=Dickeya dadantii (strain 3937) GN=rhiE PE=1 SV=1	probable rhamnogalacturonate lyase B isoform X3	GO:0005975//carbohydrate metabolic process;	-	GO:0016829//lyase activity;GO:0030246//carbohydrate binding;	-
CsGy4G007490	26.7241	45.2357	8.2124	0.181547	-2.46159	0.00014367	0.0115565	Chr4	5577360	5578688	+	1026	-	GO:0009416;GO:0045487;GO:0046872;GO:0052634;GO:0055114;	K04125	virNOG07456	Q	sp|Q9SQ80|G2OX1_PEA Gibberellin 2-beta-dioxygenase 1 OS=Pisum sativum GN=GA2OX1 PE=1 SV=1	Gibberellin 2-oxidase	GO:0009416//response to light stimulus;GO:0045487//gibberellin catabolic process;GO:0055114//obsolete oxidation-reduction process;	-	GO:0046872//metal ion binding;GO:0052634//C-19 gibberellin 2-beta-dioxygenase activity;	ko00904(Diterpenoid biosynthesis)
CsGy6G021830	131.129	184.463	77.7949	0.421737	-1.24559	0.000146805	0.0117567	Chr6	22430205	22433307	+	2596	-	GO:0004553;GO:0005975;GO:0016021;	-	virNOG05570	R	sp|Q8L868|E1311_ARATH Glucan endo-1,3-beta-glucosidase 11 OS=Arabidopsis thaliana GN=At1g32860 PE=1 SV=1	glucan endo-1,3-beta-glucosidase 12	GO:0005975//carbohydrate metabolic process;	GO:0016021//integral component of membrane;	GO:0004553//hydrolase activity, hydrolyzing O-glycosyl compounds;	-
CsGy4G001090	705.268	956.284	454.251	0.475017	-1.07395	0.00016007	0.0124355	Chr4	679584	682894	+	1396	-	GO:0008270;GO:0016021;	-	virNOG00936	A	sp|Q0P496|MARH4_DANRE E3 ubiquitin-protein ligase MARCH4 OS=Danio rerio GN=march4 PE=2 SV=1	E3 ubiquitin-protein ligase MARCH2	-	GO:0016021//integral component of membrane;	GO:0008270//zinc ion binding;	-
CsGy6G024590	120.421	193.112	47.7311	0.247168	-2.01643	0.000162931	0.0126039	Chr6	24418455	24419363	+	708	-	GO:0016021;GO:0016757;	K13680	virNOG06825	R	sp|Q9LZR3|CSLA9_ARATH Glucomannan 4-beta-mannosyltransferase 9 OS=Arabidopsis thaliana GN=CSLA9 PE=2 SV=1	glucomannan 4-beta-mannosyltransferase 9-like	-	GO:0016021//integral component of membrane;	GO:0016757//glycosyltransferase activity;	-
CsGy6G027770	228.962	311.184	146.74	0.471553	-1.08451	0.000176191	0.0135147	Chr6	26845328	26849101	-	2915	-	GO:0004672;GO:0005524;GO:0006468;GO:0016021;	-	virNOG10998	T	sp|Q93Y06|Y5720_ARATH Probable inactive receptor kinase At5g67200 OS=Arabidopsis thaliana GN=At5g67200 PE=1 SV=1	Receptor protein kinase, putative	GO:0006468//protein phosphorylation;	GO:0016021//integral component of membrane;	GO:0004672//protein kinase activity;GO:0005524//ATP binding;	-
CsGy6G029910	397.124	552.253	241.994	0.438194	-1.19036	0.000186867	0.0141544	Chr6	28335740	28339165	-	2558	-	GO:0004512;GO:0005737;GO:0006021;GO:0008654;	K01858	virNOG02792	I	sp|Q9SSV4|INO1_NICPA Inositol-3-phosphate synthase OS=Nicotiana paniculata GN=INPS1 PE=2 SV=1	Inositol-3-phosphate synthase	GO:0006021//inositol biosynthetic process;GO:0008654//phospholipid biosynthetic process;	GO:0005737//cytoplasm;	GO:0004512//inositol-3-phosphate synthase activity;	ko00562(Inositol phosphate metabolism);ko00521(Streptomycin biosynthesis)
CsGy2G016170	188.186	255.097	121.274	0.475403	-1.07278	0.000200082	0.0148011	Chr2	16128234	16136374	+	2789	-	GO:0005634;	-	virNOG02675	B	sp|Q54ST3|Y2237_DICDI DDT domain-containing protein DDB_G0282237 OS=Dictyostelium discoideum GN=DDB_G0282237 PE=3 SV=1	DDT domain-containing protein DDB_G0282237 isoform X1	-	GO:0005634//nucleus;	-	-
CsGy3G017840	27.0325	44.3239	9.74112	0.219771	-2.18593	0.00020596	0.0150973	Chr3	13913888	13915373	+	384	-	-	-	-	-	-	Unknown Protein	-	-	-	-
CsGy2G018840	949.316	1395.92	502.708	0.360125	-1.47343	0.000234597	0.0164662	Chr2	28367230	28370841	+	2521	-	GO:0004672;GO:0005524;GO:0006468;GO:0016021;GO:0046983;	-	virNOG06874	T	sp|Q3EDL4|Y1154_ARATH Probable serine/threonine-protein kinase At1g01540 OS=Arabidopsis thaliana GN=At1g01540 PE=1 SV=2	probable serine/threonine-protein kinase At1g01540	GO:0006468//protein phosphorylation;	GO:0016021//integral component of membrane;	GO:0004672//protein kinase activity;GO:0005524//ATP binding;GO:0046983//protein dimerization activity;	-
CsGy3G038880	698.666	955.937	441.396	0.461741	-1.11484	0.000251223	0.017498	Chr3	36600254	36606837	-	2832	-	GO:0016614;GO:0050660;GO:0055114;	K15403	virNOG02449	R	sp|Q9S746|HTH_ARATH Protein HOTHEAD OS=Arabidopsis thaliana GN=HTH PE=1 SV=1	Oxygen-dependent choline dehydrogenase	GO:0055114//obsolete oxidation-reduction process;	-	GO:0016614//oxidoreductase activity, acting on CH-OH group of donors;GO:0050660//flavin adenine dinucleotide binding;	ko00073(Cutin, suberine and wax biosynthesis)
CsGy6G005590	67.4128	98.5036	36.3219	0.368737	-1.43934	0.000332831	0.0219508	Chr6	5072934	5073146	+	213	-	-	-	-	-	-	Unknown Protein	-	-	-	-
CsGy7G017890	2443.36	3687.78	1198.94	0.325111	-1.621	0.000361525	0.0235561	Chr7	21041366	21047069	-	1365	-	GO:0004553;GO:0005975;	K01188	virNOG09822	G	sp|A2SY66|VICHY_VICSN Vicianin hydrolase (Fragment) OS=Vicia sativa subsp. nigra PE=1 SV=1	Beta-glucosidase, putative	GO:0005975//carbohydrate metabolic process;	-	GO:0004553//hydrolase activity, hydrolyzing O-glycosyl compounds;	ko00940(Phenylpropanoid biosynthesis);ko00500(Starch and sucrose metabolism);ko00460(Cyanoamino acid metabolism)
CsGy7G015490	727.298	977.616	476.98	0.487901	-1.03534	0.000392854	0.0251468	Chr7	19418047	19422665	-	752	-	GO:0005623;GO:0009055;GO:0015035;GO:0022900;GO:0045454;	K03676	virNOG22291	O	sp|Q9LYC6|GRC11_ARATH Glutaredoxin-C11 OS=Arabidopsis thaliana GN=GRXC11 PE=3 SV=1	Glutaredoxin	GO:0022900//electron transport chain;GO:0045454//cell redox homeostasis;	GO:0005623//obsolete cell;	GO:0009055//electron transfer activity;GO:0015035//protein-disulfide reductase activity;	-
CsGy5G017160	8568.88	14297.2	2840.54	0.198678	-2.3315	0.000403561	0.0254734	Chr5	23555763	23559839	+	3653	-	GO:0005524;	K03283	virNOG03266;KOG0101	O	sp|P09189|HSP7C_PETHY Heat shock cognate 70 kDa protein OS=Petunia hybrida GN=HSP70 PE=2 SV=1	Heat shock protein 70	-	-	GO:0005524//ATP binding;	ko05417(Lipid and atherosclerosis);ko05162(Measles);ko05145(Toxoplasmosis);ko05134(Legionellosis);ko05020(Prion disease);ko04915(Estrogen signaling pathway);ko04612(Antigen processing and presentation);ko04213(Longevity regulating pathway - multiple species);ko04144(Endocytosis);ko04141(Protein processing in endoplasmic reticulum);ko04010(MAPK signaling pathway);ko03040(Spliceosome)
CsGy3G025360	332.449	451.652	213.245	0.472145	-1.0827	0.000424277	0.0265963	Chr3	25872479	25877045	-	1650	-	GO:0030570;GO:0045490;GO:0046872;	K01728	virNOG05110;COG3866	RG	sp|Q93WF1|PLY20_ARATH Probable pectate lyase 20 OS=Arabidopsis thaliana GN=At5g48900 PE=2 SV=1	Pectate lyase	GO:0045490//pectin catabolic process;	-	GO:0030570//pectate lyase activity;GO:0046872//metal ion binding;	ko02024(Quorum sensing);ko00040(Pentose and glucuronate interconversions)
CsGy5G021710	7.68386	15.1125	0.255197	0.0168865	-5.88799	0.000429227	0.0267223	Chr5	27394433	27395458	+	1026	-	GO:0003677;GO:0003700;GO:0005634;GO:0006355;	-	virNOG20995	K	sp|Q9FYK5|ESR2_ARATH Ethylene-responsive transcription factor ESR2 OS=Arabidopsis thaliana GN=ESR2 PE=1 SV=1	ethylene-responsive transcription factor ESR2-like	GO:0006355//regulation of transcription, DNA-templated;	GO:0005634//nucleus;	GO:0003677//DNA binding;GO:0003700//DNA-binding transcription factor activity;	-
CsGy3G027100	505.71	697.347	314.074	0.450384	-1.15077	0.00045029	0.0273773	Chr3	28212941	28217369	-	3028	-	GO:0005452;GO:0015698;GO:0016021;	-	virNOG05650	P	sp|Q8VYR7|BOR1_ARATH Boron transporter 1 OS=Arabidopsis thaliana GN=BOR1 PE=1 SV=1	boron transporter 1	GO:0015698//inorganic anion transport;	GO:0016021//integral component of membrane;	GO:0005452//inorganic anion exchanger activity;	-
CsGy6G008710	78.6245	113.39	43.8591	0.386799	-1.37034	0.000466453	0.0281716	Chr6	7254250	7256165	+	1808	-	GO:0005506;GO:0016021;GO:0016709;GO:0020037;GO:0044550;GO:0055114;	-	virNOG00979	Q	sp|Q9SLP1|C78A9_ARATH Cytochrome P450 78A9 OS=Arabidopsis thaliana GN=CYP78A9 PE=2 SV=1	Cytochrome P450	GO:0044550//secondary metabolite biosynthetic process;GO:0055114//obsolete oxidation-reduction process;	GO:0016021//integral component of membrane;	GO:0005506//iron ion binding;GO:0016709//oxidoreductase activity, acting on paired donors, with incorporation or reduction of molecular oxygen, NAD(P)H as one donor, and incorporation of one atom of oxygen;GO:0020037//heme binding;	-
CsGy6G011750	337.581	565.868	109.294	0.193143	-2.37226	0.000492083	0.0293297	Chr6	10268924	10273484	+	2927	-	GO:0005737;GO:0006559;GO:0009800;GO:0045548;	K10775	virNOG03421	Q	sp|P45726|PALY_CAMSI Phenylalanine ammonia-lyase OS=Camellia sinensis GN=PAL PE=2 SV=1	phenylalanine ammonia-lyase-like	GO:0006559//L-phenylalanine catabolic process;GO:0009800//cinnamic acid biosynthetic process;	GO:0005737//cytoplasm;	GO:0045548//phenylalanine ammonia-lyase activity;	ko00940(Phenylpropanoid biosynthesis);ko00360(Phenylalanine metabolism)
CsGy7G017780	29.484	48.0283	10.9397	0.227777	-2.13431	0.000596562	0.0337847	Chr7	20991951	20993069	-	678	-	GO:0005506;GO:0016021;GO:0016705;GO:0020037;GO:0055114;	-	virNOG19104;virNOG01738	R	sp|P50699|TLPH_ARATH Thaumatin-like protein OS=Arabidopsis thaliana GN=At1g18250 PE=2 SV=2	thaumatin-like protein	GO:0055114//obsolete oxidation-reduction process;	GO:0016021//integral component of membrane;	GO:0005506//iron ion binding;GO:0016705//oxidoreductase activity, acting on paired donors, with incorporation or reduction of molecular oxygen;GO:0020037//heme binding;	-
CsGy4G021720	101.671	139.646	63.6963	0.456128	-1.13249	0.000624012	0.0349043	Chr4	28340210	28343144	-	900	-	GO:0003677;GO:0005634;GO:0046872;	-	virNOG21403	K	sp|Q38741|SBP1_ANTMA Squamosa promoter-binding protein 1 OS=Antirrhinum majus GN=SBP1 PE=2 SV=1	Squamosa promoter-binding protein	-	GO:0005634//nucleus;	GO:0003677//DNA binding;GO:0046872//metal ion binding;	-
CsGy6G010910	162.823	217.501	108.145	0.497216	-1.00806	0.000629523	0.0351046	Chr6	9387604	9388416	-	504	-	GO:0016021;	-	virNOG03463	S	sp|Q8VYR0|MCU5_ARATH Calcium uniporter protein 5, mitochondrial OS=Arabidopsis thaliana GN=At1g57610 PE=2 SV=1	calcium uniporter protein 6, mitochondrial-like	-	GO:0016021//integral component of membrane;	-	-
CsGy6G018540	934.148	1367.5	500.799	0.366216	-1.44923	0.000636907	0.0351925	Chr6	19287724	19293200	-	2097	-	GO:0008152;GO:0016829;GO:0046912;	K01648	virNOG04001	C	sp|Q9FGX1|ACLB2_ARATH ATP-citrate synthase beta chain protein 2 OS=Arabidopsis thaliana GN=ACLB-2 PE=1 SV=1	ATP-citrate synthase beta chain protein 1	GO:0008152//metabolic process;	-	GO:0016829//lyase activity;GO:0046912//acyltransferase, acyl groups converted into alkyl on transfer;	ko00720(Carbon fixation pathways in prokaryotes);ko00020(Citrate cycle (TCA cycle))
CsGy4G018470	83.9792	118.245	49.7132	0.420424	-1.25008	0.000647322	0.0354214	Chr4	24050523	24053579	+	2123	-	GO:0004601;GO:0005576;GO:0006979;GO:0009505;GO:0009506;GO:0009664;GO:0016021;GO:0020037;GO:0042744;GO:0046872;GO:0055114;	K00430	virNOG04538	G	sp|Q9SZB9|PER47_ARATH Peroxidase 47 OS=Arabidopsis thaliana GN=PER47 PE=2 SV=2	Peroxidase	GO:0006979//response to oxidative stress;GO:0009664//plant-type cell wall organization;GO:0042744//hydrogen peroxide catabolic process;GO:0055114//obsolete oxidation-reduction process;	GO:0005576//extracellular region;GO:0009505//plant-type cell wall;GO:0009506//plasmodesma;GO:0016021//integral component of membrane;	GO:0004601//peroxidase activity;GO:0020037//heme binding;GO:0046872//metal ion binding;	ko00940(Phenylpropanoid biosynthesis)
CsGy4G000140	149.06	202.43	95.6901	0.472707	-1.08098	0.000672685	0.0361911	Chr4	99372	100163	+	701	-	-	-	virNOG25620;virNOG26147	R	sp|Q9M2Y0|PSK3_ARATH Phytosulfokines 3 OS=Arabidopsis thaliana GN=PSK3 PE=2 SV=2	Phytosulfokines 3 family protein	-	-	-	-
CsGy5G026540	586.831	805.306	368.356	0.457411	-1.12844	0.000698875	0.0372576	Chr5	30431206	30434403	+	1502	-	GO:0003700;GO:0005634;GO:0008270;GO:0043565;GO:0045893;	-	virNOG01002	K	sp|Q9SV30|GATA8_ARATH GATA transcription factor 8 OS=Arabidopsis thaliana GN=GATA8 PE=2 SV=1	GATA transcription factor	GO:0045893//positive regulation of transcription, DNA-templated;	GO:0005634//nucleus;	GO:0003700//DNA-binding transcription factor activity;GO:0008270//zinc ion binding;GO:0043565//sequence-specific DNA binding;	-
CsGy4G024950	71.6463	111.567	31.7253	0.28436	-1.81421	0.000813872	0.0419133	Chr4	30525521	30529479	-	2415	-	GO:0005886;GO:0009506;GO:0016021;	-	virNOG14030	R	-	plasma membrane fusion protein	-	GO:0005886//plasma membrane;GO:0009506//plasmodesma;GO:0016021//integral component of membrane;	-	-
CsGy3G011700	53.6158	79.6088	27.6228	0.346982	-1.52707	0.000854627	0.0433974	Chr3	9006262	9009295	+	2377	-	GO:0003993;GO:0016311;	-	virNOG13253	R	sp|P27061|PPA1_SOLLC Acid phosphatase 1 OS=Solanum lycopersicum GN=APS1 PE=2 SV=1	acid phosphatase 1-like	GO:0016311//dephosphorylation;	-	GO:0003993//acid phosphatase activity;	-
CsGy7G010840	67.4111	101.7	33.1221	0.325683	-1.61846	0.000879189	0.0441513	Chr7	13707274	13711476	-	1675	-	GO:0000902;GO:0003779;GO:0007163;GO:0007165;GO:0008154;GO:0008179;GO:0030864;GO:0045761;	K17261	virNOG02227	ZT	sp|O65902|ACAP1_ARATH Cyclase-associated protein 1 OS=Arabidopsis thaliana GN=CAP1 PE=2 SV=1	Adenylyl cyclase-associated protein	GO:0000902//cell morphogenesis;GO:0007163//establishment or maintenance of cell polarity;GO:0007165//signal transduction;GO:0008154//actin polymerization or depolymerization;GO:0045761//regulation of adenylate cyclase activity;	GO:0030864//cortical actin cytoskeleton;	GO:0003779//actin binding;GO:0008179//adenylate cyclase binding;	-
CsGy3G002980	2350.61	3395.71	1305.51	0.384459	-1.3791	0.000973053	0.047938	Chr3	2468979	2472414	+	2448	-	GO:0006508;GO:0008233;	K09553	NOG09528;virNOG10017	O	sp|Q9STH1|HSOP3_ARATH Hsp70-Hsp90 organizing protein 3 OS=Arabidopsis thaliana GN=HOP3 PE=2 SV=1	Hsp70-Hsp90 organizing protein 3	GO:0006508//proteolysis;	-	GO:0008233//peptidase activity;	ko05020(Prion disease)
CsGy5G024480	1167.99	1803.44	532.542	0.295292	-1.75979	0.000981764	0.0482365	Chr5	29100020	29102077	+	1686	-	GO:0003677;GO:0005634;GO:0006355;	-	virNOG15300	K	sp|Q8VZS3|HHO2_ARATH Transcription factor HHO2 OS=Arabidopsis thaliana GN=HHO2 PE=1 SV=1	LOW QUALITY PROTEIN: transcription factor LUX	GO:0006355//regulation of transcription, DNA-templated;	GO:0005634//nucleus;	GO:0003677//DNA binding;	-
CsGy1G014260	139.699	189.762	89.6371	0.472366	-1.08202	0.000991172	0.0482761	Chr1	9987659	9988543	-	885	-	GO:0004106;GO:0004664;GO:0009094;GO:0009570;GO:0047769;	K05359	virNOG03269	E	sp|Q9ZUY3|AROD3_ARATH Arogenate dehydratase 3, chloroplastic OS=Arabidopsis thaliana GN=ADT3 PE=1 SV=1	Arogenate dehydratase	GO:0009094//L-phenylalanine biosynthetic process;	GO:0009570//chloroplast stroma;	GO:0004106//chorismate mutase activity;GO:0004664//prephenate dehydratase activity;GO:0047769//arogenate dehydratase activity;	ko00400(Phenylalanine, tyrosine and tryptophan biosynthesis)
CsGy7G007200	615.743	877.866	353.62	0.402818	-1.3118	0.00104113	0.0498072	Chr7	5180577	5182712	+	1070	-	GO:0008171;GO:0032259;	K00588	virNOG06566	Q	sp|Q43095|CAMT_POPTM Caffeoyl-CoA O-methyltransferase OS=Populus tremuloides PE=2 SV=1	Caffeoyl-CoA O-methyltransferase	GO:0032259//methylation;	-	GO:0008171//O-methyltransferase activity;	ko00945(Stilbenoid, diarylheptanoid and gingerol biosynthesis);ko00941(Flavonoid biosynthesis);ko00940(Phenylpropanoid biosynthesis)
CsGy5G018010	85.5389	119.247	51.8311	0.434654	-1.20206	0.00106957	0.0508996	Chr5	24207109	24209040	+	1203	-	GO:0000981;GO:0001135;GO:0005634;GO:0006357;GO:0030154;GO:0043565;GO:0044212;	K09422	virNOG17595;virNOG12653	K	sp|Q9LK95|MYB21_ARATH Transcription factor MYB21 OS=Arabidopsis thaliana GN=MYB21 PE=1 SV=1	myb domain protein 24	GO:0006357//regulation of transcription by RNA polymerase II;GO:0030154//cell differentiation;	GO:0005634//nucleus;	GO:0000981//DNA-binding transcription factor activity, RNA polymerase II-specific;GO:0001135//obsolete RNA polymerase II transcription regulator recruiting activity;GO:0043565//sequence-specific DNA binding;	-
CsGy5G013660	389.937	546.517	233.356	0.426987	-1.22773	0.00120861	0.0555351	Chr5	17895098	17895997	+	900	-	GO:0016874;	K11982	virNOG04309;KOG0800	O	sp|Q8LPN7|RNG1L_ARATH E3 ubiquitin-protein ligase RING1-like OS=Arabidopsis thaliana GN=At3g19950 PE=1 SV=1	E3 ubiquitin-protein ligase RING1-like	-	-	GO:0016874//ligase activity;	-
CsGy1G025610	6308.51	10275.5	2341.49	0.22787	-2.13372	0.00135608	0.0601487	Chr1	24474828	24478434	+	3170	-	GO:0005524;GO:0006457;GO:0006950;GO:0051082;	K04079	virNOG09511	O	sp|P36181|HSP80_SOLLC Heat shock cognate protein 80 OS=Solanum lycopersicum GN=HSC80 PE=2 SV=1	Chaperone protein HtpG	GO:0006457//protein folding;GO:0006950//response to stress;	-	GO:0005524//ATP binding;GO:0051082//unfolded protein binding;	ko05418(Fluid shear stress and atherosclerosis);ko05417(Lipid and atherosclerosis);ko05215(Prostate cancer);ko05207(Chemical carcinogenesis - receptor activation);ko05200(Pathways in cancer);ko05132(Salmonella infection);ko04915(Estrogen signaling pathway);ko04914(Progesterone-mediated oocyte maturation);ko04659(Th17 cell differentiation);ko04657(IL-17 signaling pathway);ko04626(Plant-pathogen in…
CsGy5G004690	50.0244	74.4165	25.6322	0.344443	-1.53766	0.00145839	0.0638843	Chr5	3055871	3058232	-	2156	-	GO:0005634;GO:0006355;GO:0009734;	K14484	virNOG18288;virNOG18311;virNOG18334	SK	sp|O24543|AX22E_VIGRR Auxin-induced protein 22E OS=Vigna radiata var. radiata GN=AUX22E PE=2 SV=1	Auxin-responsive protein	GO:0006355//regulation of transcription, DNA-templated;GO:0009734//auxin-activated signaling pathway;	GO:0005634//nucleus;	-	ko04075(Plant hormone signal transduction)
CsGy7G017880	1619.52	2372.52	866.517	0.36523	-1.45312	0.00158202	0.0678178	Chr7	21040644	21040945	-	213	-	-	-	virNOG04247	H	sp|C3JY53|CYSG_PSEFS Siroheme synthase OS=Pseudomonas fluorescens (strain SBW25) GN=cysG PE=3 SV=1	Sum1	-	-	-	-
CsGy7G013350	88.5514	122.599	54.5038	0.44457	-1.16952	0.00160058	0.0678178	Chr7	17321717	17322193	-	186	-	-	-	-	-	-	EPIDERMAL PATTERNING FACTOR-like protein 9	-	-	-	-
CsGy7G013600	418.338	585.485	251.191	0.429032	-1.22084	0.00160269	0.0678178	Chr7	17699263	17700020	-	545	-	-	-	virNOG24842	R	sp|Q8W453|DIRL1_ARATH Putative lipid-transfer protein DIR1 OS=Arabidopsis thaliana GN=DIR1 PE=1 SV=1	putative lipid-transfer protein DIR1	-	-	-	-
CsGy2G024840	32.9447	55.9132	9.97612	0.178422	-2.48664	0.00161921	0.0681381	Chr2	32490379	32494977	+	1756	-	GO:0008483;GO:0009058;GO:0030170;	K10206	virNOG15221	E	sp|Q10MQ2|DAPAT_ORYSJ Probable LL-diaminopimelate aminotransferase, chloroplastic OS=Oryza sativa subsp. japonica GN=AGD2 PE=2 SV=1	LL-diaminopimelate aminotransferase	GO:0009058//biosynthetic process;	-	GO:0008483//transaminase activity;GO:0030170//pyridoxal phosphate binding;	ko00300(Lysine biosynthesis)
CsGy3G013580	10.008	19.2503	0.765591	0.0397703	-4.65217	0.00163369	0.0684307	Chr3	10123585	10124874	-	1290	-	GO:0004190;GO:0006508;	-	virNOG03198	O	sp|P13917|7SB1_SOYBN Basic 7S globulin OS=Glycine max GN=BG PE=1 SV=2	basic 7S globulin-like	GO:0006508//proteolysis;	-	GO:0004190//aspartic-type endopeptidase activity;	-
CsGy1G025590	5061.1	8478.54	1643.66	0.193861	-2.36691	0.00170117	0.0700583	Chr1	24463847	24466633	-	2364	-	GO:0005524;GO:0006457;GO:0006950;GO:0051082;	K04079	virNOG09511	O	sp|P36181|HSP80_SOLLC Heat shock cognate protein 80 OS=Solanum lycopersicum GN=HSC80 PE=2 SV=1	Chaperone protein HtpG	GO:0006457//protein folding;GO:0006950//response to stress;	-	GO:0005524//ATP binding;GO:0051082//unfolded protein binding;	ko05418(Fluid shear stress and atherosclerosis);ko05417(Lipid and atherosclerosis);ko05215(Prostate cancer);ko05207(Chemical carcinogenesis - receptor activation);ko05200(Pathways in cancer);ko05132(Salmonella infection);ko04915(Estrogen signaling pathway);ko04914(Progesterone-mediated oocyte maturation);ko04659(Th17 cell differentiation);ko04657(IL-17 signaling pathway);ko04626(Plant-pathogen in…
CsGy6G003130	1976.4	2840.18	1112.63	0.391748	-1.352	0.00172414	0.0702363	Chr6	2567756	2570384	+	1584	-	GO:0003677;GO:0005634;GO:0006355;	-	virNOG15300	K	sp|Q9FPE8|HHO3_ARATH Transcription factor HHO3 OS=Arabidopsis thaliana GN=HHO3 PE=2 SV=1	probable transcription factor GLK2	GO:0006355//regulation of transcription, DNA-templated;	GO:0005634//nucleus;	GO:0003677//DNA binding;	-
CsGy6G001650	1208.4	1801.07	615.731	0.341869	-1.54848	0.00204381	0.0802017	Chr6	1143986	1145431	-	1446	-	GO:0006952;GO:0019441;GO:0020037;GO:0046872;	-	virNOG09105	S	sp|O04203|HSPR2_ARATH Nematode resistance protein-like HSPRO2 OS=Arabidopsis thaliana GN=HSPRO2 PE=1 SV=1	nematode resistance protein-like HSPRO2	GO:0006952//defense response;GO:0019441//tryptophan catabolic process to kynurenine;	-	GO:0020037//heme binding;GO:0046872//metal ion binding;	-
CsGy4G006230	202.92	273.076	132.763	0.486176	-1.04045	0.00208133	0.0806748	Chr4	4472483	4473406	-	924	-	GO:0003677;GO:0003700;GO:0005634;GO:0006355;	-	virNOG15086	K	sp|Q9C7W2|ERF61_ARATH Ethylene-responsive transcription factor ERF061 OS=Arabidopsis thaliana GN=ERF061 PE=2 SV=1	Ethylene-responsive transcription factor	GO:0006355//regulation of transcription, DNA-templated;	GO:0005634//nucleus;	GO:0003677//DNA binding;GO:0003700//DNA-binding transcription factor activity;	-
CsGy3G031670	505.679	680.503	330.856	0.486194	-1.0404	0.00233685	0.0874072	Chr3	31150699	31156147	+	4751	-	GO:0005622;GO:0008270;	-	virNOG08322	S	-	PLATZ transcription factor family protein	-	GO:0005622//intracellular anatomical structure;	GO:0008270//zinc ion binding;	-
CsGy3G012350	195.046	301.212	88.8795	0.295073	-1.76086	0.00237085	0.0876544	Chr3	9318012	9325100	+	4758	-	GO:0003676;GO:0004386;GO:0005524;GO:0008270;GO:0009941;GO:0016740;	K15505	virNOG03955	L	sp|Q9FIY7|SM3L3_ARATH DNA repair protein RAD5B OS=Arabidopsis thaliana GN=RAD5B PE=3 SV=1	DNA repair helicase rad5,16, putative	-	GO:0009941//chloroplast envelope;	GO:0003676//nucleic acid binding;GO:0004386//helicase activity;GO:0005524//ATP binding;GO:0008270//zinc ion binding;GO:0016740//transferase activity;	-
CsGy4G007350	58.2992	91.8217	24.7767	0.269835	-1.88985	0.00237267	0.0876544	Chr4	5426297	5427457	+	1161	-	GO:0004674;GO:0005524;GO:0005634;GO:0005737;GO:0005886;GO:0006468;GO:0035556;	-	virNOG09654	T	sp|Q9C8M5|WAG1_ARATH Serine/threonine-protein kinase WAG1 OS=Arabidopsis thaliana GN=WAG1 PE=2 SV=1	Kinase superfamily protein	GO:0006468//protein phosphorylation;GO:0035556//intracellular signal transduction;	GO:0005634//nucleus;GO:0005737//cytoplasm;GO:0005886//plasma membrane;	GO:0004674//protein serine/threonine kinase activity;GO:0005524//ATP binding;	-
CsGy6G028240	5855.41	7886.26	3824.55	0.484964	-1.04405	0.00253859	0.0917475	Chr6	27192633	27193430	-	732	-	-	-	virNOG19318	S	sp|Q9FN11|LBD37_ARATH LOB domain-containing protein 37 OS=Arabidopsis thaliana GN=LBD37 PE=2 SV=1	LOB domain-containing protein	-	-	-	-
CsGy2G009200	29.9903	44.9894	14.9912	0.333216	-1.58547	0.00277226	0.0969172	Chr2	8432053	8433106	+	453	-	GO:0016021;GO:0046622;	-	-	-	-	Uncharacterized protein	GO:0046622//positive regulation of organ growth;	GO:0016021//integral component of membrane;	-	-
CsGy3G007780	76.6398	105.656	47.6236	0.450742	-1.14963	0.00310312	0.103804	Chr3	6641878	6654570	-	2911	-	GO:0016021;GO:0020037;GO:0046872;	-	COG5274;virNOG18267	CI	sp|P40934|CYB5_BRAOB Cytochrome b5 OS=Brassica oleracea var. botrytis GN=CYB5 PE=1 SV=1	cytochrome b5-like	-	GO:0016021//integral component of membrane;	GO:0020037//heme binding;GO:0046872//metal ion binding;	-
CsGy4G017180	69.273	97.0903	41.4557	0.426981	-1.22776	0.0031063	0.103804	Chr4	22181736	22187372	+	2713	-	GO:0006004;GO:0016021;GO:0016757;	-	virNOG05538	S	sp|Q8GUM0|OFT11_ARATH O-fucosyltransferase 11 OS=Arabidopsis thaliana GN=OFUT11 PE=2 SV=1	O-fucosyltransferase family protein	GO:0006004//fucose metabolic process;	GO:0016021//integral component of membrane;	GO:0016757//glycosyltransferase activity;	-
CsGy2G026910	80.2946	144.946	15.6434	0.107926	-3.21189	0.00311501	0.103904	Chr2	34454727	34459954	-	2311	-	GO:0008152;GO:0016874;	K01904	virNOG03431	H	sp|P31687|4CL2_SOYBN 4-coumarate--CoA ligase 2 OS=Glycine max PE=2 SV=2	4-coumarate--CoA ligase 2	GO:0008152//metabolic process;	-	GO:0016874//ligase activity;	ko00940(Phenylpropanoid biosynthesis);ko00130(Ubiquinone and other terpenoid-quinone biosynthesis)
CsGy1G020180	764.949	1107.49	422.405	0.381407	-1.3906	0.00335038	0.109151	Chr1	18907764	18910813	+	1510	-	GO:0004674;GO:0005524;GO:0006468;	-	virNOG07246	T	sp|Q5XF57|Y5576_ARATH Probable receptor-like serine/threonine-protein kinase At5g57670 OS=Arabidopsis thaliana GN=At5g57670 PE=2 SV=1	probable receptor-like serine/threonine-protein kinase At5g57670	GO:0006468//protein phosphorylation;	-	GO:0004674//protein serine/threonine kinase activity;GO:0005524//ATP binding;	-
CsGy2G001220	44.5875	79.7846	9.3904	0.117697	-3.08685	0.00340888	0.110103	Chr2	788087	788698	-	612	-	GO:0043565;	K03627	virNOG20970	K	sp|Q9LV58|MBF1C_ARATH Multiprotein-bridging factor 1c OS=Arabidopsis thaliana GN=MBF1C PE=1 SV=1	multiprotein-bridging factor 1c	-	-	GO:0043565//sequence-specific DNA binding;	-
CsGy3G010000	26.7019	40.4077	12.9961	0.321625	-1.63655	0.00360196	0.113092	Chr3	7968980	7969932	+	261	-	-	-	-	-	-	Uncharacterized protein	-	-	-	-
CsGy3G024650	1058.59	1759.7	357.471	0.203143	-2.29944	0.00377222	0.117016	Chr3	24780504	24783105	-	1203	-	GO:0008710;GO:0009813;GO:0016210;	K00660	virNOG10548	H	sp|Q9XJ57|CHS2_CITSI Chalcone synthase 2 OS=Citrus sinensis GN=CHS2 PE=2 SV=1	chalcone synthase 2	GO:0009813//flavonoid biosynthetic process;	-	GO:0008710//8-amino-7-oxononanoate synthase activity;GO:0016210//naringenin-chalcone synthase activity;	ko04712(Circadian rhythm - plant);ko00941(Flavonoid biosynthesis)
CsGy2G007380	113.122	163.557	62.6877	0.383277	-1.38354	0.00386945	0.119083	Chr2	5939806	5944002	+	1156	-	GO:0005783;GO:0009555;GO:0009734;GO:0010252;GO:0016021;GO:0055085;GO:0080161;GO:0080162;	K13947	virNOG06841	S	sp|Q9FFD0|PIN5_ARATH Auxin efflux carrier component 5 OS=Arabidopsis thaliana GN=PIN5 PE=2 SV=2	Auxin efflux carrier component	GO:0009555//pollen development;GO:0009734//auxin-activated signaling pathway;GO:0010252//auxin homeostasis;GO:0055085//transmembrane transport;GO:0080162//intracellular auxin transport;	GO:0005783//endoplasmic reticulum;GO:0016021//integral component of membrane;	GO:0080161//auxin transmembrane transporter activity;	-
CsGy4G006210	135.345	187.28	83.4097	0.445373	-1.16691	0.00392575	0.1204	Chr4	4460735	4461727	-	523	-	-	-	virNOG23813	S	sp|O64481|SBT25_ARATH Subtilisin-like protease SBT2.5 OS=Arabidopsis thaliana GN=SBT2.5 PE=2 SV=1	subtilisin-like protease SBT2.5	-	-	-	-
CsGy4G025170	18.7162	30.0244	7.40791	0.24673	-2.019	0.00399289	0.12118	Chr4	30652378	30654498	-	1762	-	-	-	virNOG02393	R	sp|Q9SGQ6|PP126_ARATH Pentatricopeptide repeat-containing protein At1g76280 OS=Arabidopsis thaliana GN=At1g76280 PE=2 SV=2	pentatricopeptide repeat-containing protein isoform X3	-	-	-	-
CsGy5G008780	772.461	1162.38	382.547	0.329108	-1.60337	0.00406334	0.123112	Chr5	6817782	6821302	-	1043	-	GO:0016872;	-	virNOG12444	R	sp|Q8VZW3|CFI3_ARATH Probable chalcone--flavonone isomerase 3 OS=Arabidopsis thaliana GN=CHI3 PE=1 SV=1	Chalcone-flavonone isomerase family protein	-	-	GO:0016872//intramolecular lyase activity;	-
CsGy7G004000	218.341	310.925	125.757	0.404461	-1.30593	0.00434263	0.128784	Chr7	3011302	3016389	-	1587	-	GO:0005886;GO:0015031;GO:0016021;GO:0030658;	K19995	virNOG11372	U	sp|Q9SKT3|SCAM1_ARATH Secretory carrier-associated membrane protein 1 OS=Arabidopsis thaliana GN=SCAMP1 PE=2 SV=1	Secretory carrier-associated membrane protein	GO:0015031//protein transport;	GO:0005886//plasma membrane;GO:0016021//integral component of membrane;GO:0030658//transport vesicle membrane;	-	-
CsGy6G010510	49.7739	76.6304	22.9175	0.299065	-1.74147	0.00442132	0.129515	Chr6	9024363	9024830	+	468	-	GO:0016021;	-	virNOG20979;virNOG21332	S	-	pyrroline-5-carboxylate reductase	-	GO:0016021//integral component of membrane;	-	-
CsGy3G002670	188.253	303.178	73.3287	0.241867	-2.04772	0.00442308	0.129515	Chr3	2094048	2096310	+	1609	-	-	K13993	virNOG11894	O	sp|Q96331|HS23M_ARATH 23.6 kDa heat shock protein, mitochondrial OS=Arabidopsis thaliana GN=HSP23.6 PE=2 SV=1	23.6 kDa heat shock protein, mitochondrial	-	-	-	ko04141(Protein processing in endoplasmic reticulum)
CsGy7G021350	566.263	918.935	213.591	0.232433	-2.10511	0.00471324	0.134509	Chr7	23461187	23463247	+	1558	-	GO:0046983;	-	virNOG17942	K	sp|Q8S3D2|BH087_ARATH Transcription factor bHLH87 OS=Arabidopsis thaliana GN=BHLH87 PE=1 SV=1	transcription factor bHLH87	-	-	GO:0046983//protein dimerization activity;	-
CsGy6G005580	44.0692	63.0267	25.1118	0.398431	-1.3276	0.00480799	0.13657	Chr6	5072434	5072913	+	330	-	-	-	-	-	-	Unknown Protein	-	-	-	-
CsGy2G023310	34.6029	51.4364	17.7695	0.345466	-1.53338	0.00486397	0.137729	Chr2	31342073	31344792	+	2361	-	-	-	virNOG03800	S	-	EEIG1/EHBP1 protein amino-terminal domain protein	-	-	-	-
CsGy6G025630	1679.32	2291.5	1067.14	0.465696	-1.10254	0.00513775	0.143031	Chr6	25155332	25160978	-	3089	-	GO:0005768;GO:0005802;GO:0008168;GO:0016021;GO:0032259;	-	virNOG01430	R	sp|Q8L7V3|PMTQ_ARATH Probable methyltransferase PMT26 OS=Arabidopsis thaliana GN=At5g64030 PE=2 SV=1	S-adenosyl-L-methionine-dependent methyltransferases superfamily protein	GO:0032259//methylation;	GO:0005768//endosome;GO:0005802//trans-Golgi network;GO:0016021//integral component of membrane;	GO:0008168//methyltransferase activity;	-
CsGy4G024690	333.194	450.028	216.36	0.480769	-1.05658	0.00519754	0.144253	Chr4	30343486	30349210	+	3608	-	GO:0005524;GO:0005739;GO:0009408;GO:0019538;GO:0042026;	K03695	virNOG09965	O	sp|Q0E3C8|CLPB3_ORYSJ Chaperone protein ClpB3, mitochondrial OS=Oryza sativa subsp. japonica GN=CLPB3 PE=2 SV=3	Chaperone ClpB, putative	GO:0009408//response to heat;GO:0019538//protein metabolic process;GO:0042026//protein refolding;	GO:0005739//mitochondrion;	GO:0005524//ATP binding;	ko04213(Longevity regulating pathway - multiple species)
CsGy5G029750	667.886	1052.64	283.134	0.268976	-1.89445	0.00531722	0.146902	Chr5	33029831	33032666	-	2060	-	GO:0016021;	K19039	virNOG14588	O	sp|Q570X5|ATL58_ARATH RING-H2 finger protein ATL58 OS=Arabidopsis thaliana GN=ATL58 PE=2 SV=1	RING-H2 finger protein ATL7	-	GO:0016021//integral component of membrane;	-	-
CsGy6G029410	132.618	196.112	69.1245	0.352474	-1.50441	0.00554926	0.150792	Chr6	28042493	28043243	+	483	-	-	-	-	-	-	Unknown Protein	-	-	-	-
CsGy6G027700	65.2091	89.9414	40.4769	0.450036	-1.15189	0.00557572	0.150807	Chr6	26783708	26786378	-	1943	-	GO:0046983;	-	virNOG21716;virNOG19954	K	sp|Q9FUA4|SPT_ARATH Transcription factor SPATULA OS=Arabidopsis thaliana GN=SPT PE=1 SV=1	transcription factor SPATULA	-	-	GO:0046983//protein dimerization activity;	-
CsGy7G004260	1413.19	2232.42	593.96	0.266061	-1.91017	0.00568017	0.151813	Chr7	3181864	3182940	+	870	-	-	-	virNOG08711	S	-	sugar phosphate exchanger%2C putative (DUF506)	-	-	-	-
CsGy6G018360	324.939	474.757	175.121	0.368864	-1.43884	0.00583163	0.15342	Chr6	19097760	19100042	+	1295	-	-	-	virNOG19541	S	-	dual specificity protein kinase splA-like	-	-	-	-
CsGy1G009320	515.424	892.992	137.856	0.154375	-2.69549	0.00601614	0.156359	Chr1	5798355	5798570	-	216	-	-	-	NOG164928;virNOG26593	S	-	hypothetical protein	-	-	-	-
CsGy6G035690	178.292	273.817	82.7659	0.302267	-1.72611	0.00613515	0.158425	Chr6	31425815	31427617	+	1803	-	GO:0016702;GO:0046872;GO:0055114;	K09840	virNOG05544	Q	sp|Q9M6E8|NCED1_PHAVU 9-cis-epoxycarotenoid dioxygenase NCED1, chloroplastic OS=Phaseolus vulgaris GN=NCED1 PE=2 SV=1	9-cis-epoxycarotenoid dioxygenase, chloroplastic	GO:0055114//obsolete oxidation-reduction process;	-	GO:0016702//oxidoreductase activity, acting on single donors with incorporation of molecular oxygen, incorporation of two atoms of oxygen;GO:0046872//metal ion binding;	ko00906(Carotenoid biosynthesis)
CsGy7G008240	1483.44	1982.59	984.284	0.496462	-1.01024	0.00662447	0.166335	Chr7	9112226	9115901	+	2811	-	GO:0003690;GO:0006355;GO:0009507;GO:0009651;GO:0009658;GO:0048364;GO:0048367;	K15032	virNOG13603	K	sp|Q9FM80|MTEF9_ARATH Transcription termination factor MTERF9, chloroplastic OS=Arabidopsis thaliana GN=MTERF9 PE=2 SV=1	Transcription termination factor MTERF9, chloroplastic	GO:0006355//regulation of transcription, DNA-templated;GO:0009651//response to salt stress;GO:0009658//chloroplast organization;GO:0048364//root development;GO:0048367//shoot system development;	GO:0009507//chloroplast;	GO:0003690//double-stranded DNA binding;	-
CsGy3G036610	7430.79	11347.5	3514.11	0.309682	-1.69114	0.0069062	0.169866	Chr3	34679730	34680762	-	609	-	GO:0005623;GO:0009739;GO:0045454;	-	virNOG22462	R	sp|P46690|GASA4_ARATH Gibberellin-regulated protein 4 OS=Arabidopsis thaliana GN=GASA4 PE=1 SV=2	gibberellin-regulated protein 6	GO:0009739//response to gibberellin;GO:0045454//cell redox homeostasis;	GO:0005623//obsolete cell;	-	-
CsGy3G017310	1535.85	2218.82	852.887	0.384388	-1.37937	0.00696972	0.170515	Chr3	13297839	13300524	-	1155	-	GO:0005506;GO:0008610;GO:0016021;GO:0016491;GO:0055114;	K15746	virNOG06477	I	sp|O49814|BCH2_CAPAN Beta-carotene hydroxylase 2, chloroplastic (Fragment) OS=Capsicum annuum GN=CA2 PE=2 SV=1	Beta-carotene hydroxylase	GO:0008610//lipid biosynthetic process;GO:0055114//obsolete oxidation-reduction process;	GO:0016021//integral component of membrane;	GO:0005506//iron ion binding;GO:0016491//oxidoreductase activity;	ko00906(Carotenoid biosynthesis)
CsGy1G019910	13.3368	23.6835	2.99013	0.126253	-2.98561	0.00697531	0.170515	Chr1	18718556	18723947	-	1422	-	GO:0004553;GO:0005618;GO:0010411;GO:0016762;GO:0042546;GO:0048046;GO:0071555;	K08235	virNOG07037	R	sp|Q38910|XTH23_ARATH Probable xyloglucan endotransglucosylase/hydrolase protein 23 OS=Arabidopsis thaliana GN=XTH23 PE=2 SV=1	Xyloglucan endotransglucosylase/hydrolase	GO:0010411//xyloglucan metabolic process;GO:0042546//cell wall biogenesis;GO:0071555//cell wall organization;	GO:0005618//cell wall;GO:0048046//apoplast;	GO:0004553//hydrolase activity, hydrolyzing O-glycosyl compounds;GO:0016762//xyloglucan:xyloglucosyl transferase activity;	-
CsGy3G038000	2375.97	3424.29	1327.65	0.387714	-1.36693	0.00705912	0.172021	Chr3	35767974	35771818	+	2829	-	GO:0003871;GO:0008270;GO:0009086;GO:0032259;	K00549	virNOG03217	E	sp|Q42699|METE_CATRO 5-methyltetrahydropteroyltriglutamate--homocysteine methyltransferase OS=Catharanthus roseus GN=METE PE=2 SV=1	5-methyltetrahydropteroyltriglutamate-- homocysteine methyltransferase-like	GO:0009086//methionine biosynthetic process;GO:0032259//methylation;	-	GO:0003871//5-methyltetrahydropteroyltriglutamate-homocysteine S-methyltransferase activity;GO:0008270//zinc ion binding;	ko00450(Selenocompound metabolism);ko00270(Cysteine and methionine metabolism)
CsGy2G023650	35.5945	53.0985	18.0905	0.340698	-1.55344	0.00714052	0.172897	Chr2	31527941	31531227	+	2358	-	GO:0016874;	-	virNOG06869	S	sp|Q9C7G1|PUB45_ARATH U-box domain-containing protein 45 OS=Arabidopsis thaliana GN=PUB45 PE=1 SV=1	U-box domain-containing protein 12-like	-	-	GO:0016874//ligase activity;	-
CsGy6G010650	82.2693	112.201	52.3378	0.466466	-1.10016	0.00731264	0.17561	Chr6	9137092	9138732	+	1017	-	GO:0005576;GO:0006949;GO:0009506;GO:0019953;	-	virNOG12057	R	sp|Q9M0I2|EXPB3_ARATH Expansin-B3 OS=Arabidopsis thaliana GN=EXPB3 PE=2 SV=2	expansin-B3	GO:0006949//syncytium formation;GO:0019953//sexual reproduction;	GO:0005576//extracellular region;GO:0009506//plasmodesma;	-	-
CsGy1G014370	61.0638	83.2894	38.8381	0.466302	-1.10066	0.00783403	0.183524	Chr1	10133460	10137003	+	2138	-	-	-	virNOG10668	S	-	RAB6-interacting golgin (DUF662)	-	-	-	-
CsGy3G007320	63.147	85.1895	41.1046	0.482508	-1.05138	0.0080378	0.185786	Chr3	6355823	6358845	+	2002	-	GO:0003677;GO:0046872;	-	virNOG00396	K	sp|Q9FT92|Y5843_ARATH Uncharacterized protein At5g08430 OS=Arabidopsis thaliana GN=At5g08430 PE=1 SV=2	zinc ion binding / DNA binding protein	-	-	GO:0003677//DNA binding;GO:0046872//metal ion binding;	-
CsGy2G019780	87.3434	122.673	52.0139	0.424005	-1.23785	0.00820177	0.188258	Chr2	29009578	29009880	-	303	-	GO:0003677;GO:0005634;	-	virNOG23401;virNOG23614	K	sp|Q1A173|RADL6_ARATH Protein RADIALIS-like 6 OS=Arabidopsis thaliana GN=RL6 PE=2 SV=1	protein RADIALIS-like 4	-	GO:0005634//nucleus;	GO:0003677//DNA binding;	-
CsGy7G013310	1533.87	2084.53	983.215	0.471672	-1.08414	0.00846568	0.192613	Chr7	17291019	17296341	-	2914	-	GO:0000413;GO:0003755;	K09571	virNOG00512	O	sp|Q9FJL3|FKB65_ARATH Peptidyl-prolyl cis-trans isomerase FKBP65 OS=Arabidopsis thaliana GN=FKBP65 PE=1 SV=1	Peptidyl-prolyl cis-trans isomerase FKBP62	GO:0000413//protein peptidyl-prolyl isomerization;	-	GO:0003755//peptidyl-prolyl cis-trans isomerase activity;	ko04915(Estrogen signaling pathway)
CsGy3G040880	349.988	493.906	206.071	0.417227	-1.26109	0.00866686	0.195235	Chr3	38270986	38275603	-	2509	-	GO:0008810;GO:0016021;GO:0030245;	-	virNOG01050	R	sp|Q8LCP6|GUN10_ARATH Endoglucanase 10 OS=Arabidopsis thaliana GN=At1g75680 PE=2 SV=2	Endoglucanase	GO:0030245//cellulose catabolic process;	GO:0016021//integral component of membrane;	GO:0008810//cellulase activity;	-
CsGy5G007650	534.411	814.249	254.572	0.312646	-1.6774	0.00898006	0.200059	Chr5	5385954	5386433	-	480	-	-	K13993	virNOG21886;virNOG04152;virNOG19300	O	sp|P19037|HS181_ARATH 18.1 kDa class I heat shock protein OS=Arabidopsis thaliana GN=HSP18.1 PE=1 SV=1	18.1 kDa class I heat shock protein-like	-	-	-	ko04141(Protein processing in endoplasmic reticulum)
CsGy3G002030	520.033	710.353	329.713	0.464154	-1.10733	0.00905269	0.200901	Chr3	1589959	1594882	-	2653	-	GO:0004674;GO:0005524;GO:0006468;	K00924	KOG1187;virNOG02819	T	sp|Q9LTC0|PBL19_ARATH Probable serine/threonine-protein kinase PBL19 OS=Arabidopsis thaliana GN=PBL19 PE=1 SV=1	probable receptor-like protein kinase At5g47070	GO:0006468//protein phosphorylation;	-	GO:0004674//protein serine/threonine kinase activity;GO:0005524//ATP binding;	-
CsGy1G012170	2190.75	3791.2	590.293	0.155701	-2.68315	0.00951185	0.208271	Chr1	7656828	7658173	+	1147	-	-	-	virNOG08711	S	-	sugar phosphate exchanger%2C putative (DUF506)	-	-	-	-
CsGy4G011160	1133.96	1519.45	748.47	0.492592	-1.02154	0.0101207	0.216353	Chr4	10477051	10480543	-	2157	-	GO:0005524;GO:0006457;GO:0051082;	-	virNOG10482	O	sp|Q01899|HSP7M_PHAVU Heat shock 70 kDa protein, mitochondrial OS=Phaseolus vulgaris PE=2 SV=1	Chaperone protein DnaK	GO:0006457//protein folding;	-	GO:0005524//ATP binding;GO:0051082//unfolded protein binding;	-
CsGy1G017770	163.496	231.8	95.1925	0.410667	-1.28396	0.0103434	0.219409	Chr1	15943933	15947871	-	2562	-	GO:0005789;GO:0016021;	-	virNOG06842	S	sp|Q56X72|RTNLS_ARATH Reticulon-like protein B21 OS=Arabidopsis thaliana GN=RTNLB21 PE=2 SV=2	Reticulon-like protein	-	GO:0005789//endoplasmic reticulum membrane;GO:0016021//integral component of membrane;	-	-
CsGy1G020280	371.774	527.057	216.49	0.410754	-1.28365	0.0106354	0.223515	Chr1	19005999	19012579	+	3747	-	GO:0000166;GO:0005576;GO:0016021;GO:0019829;GO:0030001;GO:0046872;	K01534	virNOG02768;COG2217	P	sp|O64474|HMA4_ARATH Putative cadmium/zinc-transporting ATPase HMA4 OS=Arabidopsis thaliana GN=HMA4 PE=1 SV=2	Heavy metal ATPase 4	GO:0030001//metal ion transport;	GO:0005576//extracellular region;GO:0016021//integral component of membrane;	GO:0000166//nucleotide binding;GO:0019829//ATPase-coupled cation transmembrane transporter activity;GO:0046872//metal ion binding;	-
CsGy6G033220	30.4283	52.7842	8.07244	0.152933	-2.70903	0.0108657	0.224435	Chr6	30041434	30044602	-	2115	-	GO:0005506;GO:0016021;GO:0016709;GO:0020037;GO:0044550;GO:0055114;	-	virNOG08080	Q	sp|Q9LZ31|C77A4_ARATH Cytochrome P450 77A4 OS=Arabidopsis thaliana GN=CYP77A4 PE=2 SV=1	Cytochrome P450 family 87 protein	GO:0044550//secondary metabolite biosynthetic process;GO:0055114//obsolete oxidation-reduction process;	GO:0016021//integral component of membrane;	GO:0005506//iron ion binding;GO:0016709//oxidoreductase activity, acting on paired donors, with incorporation or reduction of molecular oxygen, NAD(P)H as one donor, and incorporation of one atom of oxygen;GO:0020037//heme binding;	-
CsGy4G000430	51.1868	70.0692	32.3044	0.461036	-1.11705	0.0118027	0.235167	Chr4	264082	268523	-	3467	-	GO:0016021;	K13348	virNOG14989;KOG1944	SR	sp|Q54FR4|PX24D_DICDI PXMP2/4 family protein 4 OS=Dictyostelium discoideum GN=DDB_G0290631 PE=3 SV=1	PXMP2/4 family protein 4	-	GO:0016021//integral component of membrane;	-	ko04146(Peroxisome)
CsGy7G014870	173.729	261.726	85.7316	0.327563	-1.61016	0.0118995	0.235417	Chr7	18912462	18913899	+	1290	-	-	-	virNOG21789	S	sp|Q6NMR8|FAF3_ARATH Protein FANTASTIC FOUR 3 OS=Arabidopsis thaliana GN=FAF3 PE=2 SV=1	protein FANTASTIC FOUR 3-like	-	-	-	-
CsGy2G003100	1273.48	1711.3	835.656	0.488317	-1.03411	0.0119842	0.235538	Chr2	2024821	2026760	+	1480	-	GO:0005634;GO:0006355;GO:0009734;	K14484	virNOG18288;virNOG18311;virNOG18059;virNOG18334	SK	sp|O24542|AX22D_VIGRR Auxin-induced protein 22D OS=Vigna radiata var. radiata GN=AUX22D PE=2 SV=1	Auxin-responsive protein	GO:0006355//regulation of transcription, DNA-templated;GO:0009734//auxin-activated signaling pathway;	GO:0005634//nucleus;	-	ko04075(Plant hormone signal transduction)
CsGy6G008760	316.372	475.949	156.795	0.329436	-1.60193	0.0119946	0.235538	Chr6	7285526	7287239	+	1349	-	GO:0005524;GO:0009813;GO:0010224;GO:0031418;GO:0045486;GO:0046872;GO:0055114;	K00475	virNOG10006	Q	sp|Q9S818|FL3H_ARATH Naringenin,2-oxoglutarate 3-dioxygenase OS=Arabidopsis thaliana GN=F3H PE=1 SV=1	Flavanone-3-hydroxylase	GO:0009813//flavonoid biosynthetic process;GO:0010224//response to UV-B;GO:0055114//obsolete oxidation-reduction process;	-	GO:0005524//ATP binding;GO:0031418//L-ascorbic acid binding;GO:0045486//naringenin 3-dioxygenase activity;GO:0046872//metal ion binding;	ko00941(Flavonoid biosynthesis)
CsGy6G007400	87.6712	119.027	56.3149	0.473126	-1.0797	0.0123618	0.238561	Chr6	6264808	6267722	+	1590	-	GO:0004672;GO:0005096;GO:0005524;GO:0005737;GO:0006468;GO:0016021;GO:0043547;GO:0046872;	K04730	virNOG09820	T	sp|Q9LYU7|CRN_ARATH Inactive leucine-rich repeat receptor-like protein kinase CORYNE OS=Arabidopsis thaliana GN=CRN PE=1 SV=1	Receptor-like protein kinase	GO:0006468//protein phosphorylation;GO:0043547//positive regulation of GTPase activity;	GO:0005737//cytoplasm;GO:0016021//integral component of membrane;	GO:0004672//protein kinase activity;GO:0005096//GTPase activator activity;GO:0005524//ATP binding;GO:0046872//metal ion binding;	ko05417(Lipid and atherosclerosis);ko05171(Coronavirus disease - COVID-19);ko05170(Human immunodeficiency virus 1 infection);ko05169(Epstein-Barr virus infection);ko05168(Herpes simplex virus 1 infection);ko05162(Measles);ko05161(Hepatitis B);ko05152(Tuberculosis);ko05145(Toxoplasmosis);ko05142(Chagas disease);ko05140(Leishmaniasis);ko05135(Yersinia infection);ko05133(Pertussis);ko05132(Salmonell…
CsGy5G000650	78.9422	106.114	51.7704	0.487875	-1.03542	0.0126741	0.241758	Chr5	369683	373938	-	1177	-	GO:0004672;GO:0005524;GO:0006468;GO:0016021;	-	virNOG00149	T	sp|Q9SUQ3|Y4374_ARATH Probable inactive receptor kinase At4g23740 OS=Arabidopsis thaliana GN=At4g23740 PE=2 SV=1	probable inactive receptor kinase At4g23740	GO:0006468//protein phosphorylation;	GO:0016021//integral component of membrane;	GO:0004672//protein kinase activity;GO:0005524//ATP binding;	-
CsGy1G017050	32694.3	46878.8	18509.8	0.394843	-1.34065	0.012687	0.241758	Chr1	14785531	14786798	-	871	-	-	-	virNOG23048;virNOG20784	R	sp|Q00451|PRF1_SOLLC 36.4 kDa proline-rich protein OS=Solanum lycopersicum GN=TPRP-F1 PE=2 SV=1	36.4 kDa proline-rich protein	-	-	-	-
CsGy2G017960	430.309	642.176	218.442	0.340159	-1.55572	0.0130181	0.246318	Chr2	27800017	27802131	-	1080	-	GO:0003677;GO:0005634;GO:0006355;GO:0008270;	-	virNOG15496	K	sp|Q9LVS0|KUA1_ARATH Transcription factor KUA1 OS=Arabidopsis thaliana GN=KUA1 PE=1 SV=1	Transcription factor	GO:0006355//regulation of transcription, DNA-templated;	GO:0005634//nucleus;	GO:0003677//DNA binding;GO:0008270//zinc ion binding;	-
CsGy3G037960	1827.38	2476.42	1178.34	0.475825	-1.0715	0.0140728	0.2573	Chr3	35744189	35745431	+	916	-	-	-	virNOG23427	R	sp|P27057|GAST1_SOLLC Protein GAST1 OS=Solanum lycopersicum GN=GAST1 PE=2 SV=1	Gibberellin-regulated protein 6	-	-	-	-
CsGy4G022960	11.6442	19.7847	3.50361	0.177087	-2.49747	0.0143655	0.26063	Chr4	29212405	29213578	-	1062	-	-	-	virNOG19318;virNOG34368	S	sp|Q9SZE8|LBD39_ARATH LOB domain-containing protein 39 OS=Arabidopsis thaliana GN=LBD39 PE=2 SV=1	LOB domain-containing protein 39-like	-	-	-	-
CsGy7G014610	884.919	1416.53	353.311	0.249421	-2.00335	0.0145978	0.262032	Chr7	18680229	18682268	+	1423	-	GO:0003700;GO:0005634;GO:0006355;GO:0043565;	K09419	virNOG05764	K	sp|Q9LUH8|HFA6B_ARATH Heat stress transcription factor A-6b OS=Arabidopsis thaliana GN=HSFA6b PE=2 SV=1	heat stress transcription factor A-2e-like	GO:0006355//regulation of transcription, DNA-templated;	GO:0005634//nucleus;	GO:0003700//DNA-binding transcription factor activity;GO:0043565//sequence-specific DNA binding;	-
CsGy2G010460	61.7179	119.497	3.93868	0.0329604	-4.92312	0.014932	0.265866	Chr2	10247629	10248315	-	687	-	GO:0003677;GO:0003700;GO:0005634;GO:0006355;GO:0006952;GO:0009873;	K14516	virNOG22753;virNOG34365;virNOG19226	K	sp|Q8LDC8|ERF92_ARATH Ethylene-responsive transcription factor 1B OS=Arabidopsis thaliana GN=ERF1B PE=1 SV=2	ethylene-responsive transcription factor 1B-like	GO:0006355//regulation of transcription, DNA-templated;GO:0006952//defense response;GO:0009873//ethylene-activated signaling pathway;	GO:0005634//nucleus;	GO:0003677//DNA binding;GO:0003700//DNA-binding transcription factor activity;	ko04075(Plant hormone signal transduction);ko04016(MAPK signaling pathway - plant)
CsGy2G019920	140.393	197.826	82.9604	0.41936	-1.25374	0.0159199	0.276252	Chr2	29071127	29074082	-	1237	-	-	-	virNOG12758	R	sp|E1U332|ALL12_OLEEU Isoflavone reductase-like protein OS=Olea europaea PE=1 SV=1	isoflavone reductase-like protein	-	-	-	-
CsGy6G022170	61.5861	91.1862	31.986	0.350777	-1.51137	0.0159257	0.276252	Chr6	22691254	22692204	-	294	-	-	-	virNOG25683	S	sp|Q9LXR7|PAR2_ARATH Transcription factor PAR2 OS=Arabidopsis thaliana GN=PAR2 PE=3 SV=1	Unknown Protein	-	-	-	-
CsGy1G022300	8.54941	14.8	2.29883	0.155326	-2.68663	0.0165617	0.282435	Chr1	21154701	21157738	-	2122	-	GO:0006633;GO:0016020;GO:0016747;	K15397	virNOG03069	R	sp|Q9SIB2|KCS12_ARATH 3-ketoacyl-CoA synthase 12 OS=Arabidopsis thaliana GN=KCS12 PE=2 SV=1	3-ketoacyl-CoA synthase	GO:0006633//fatty acid biosynthetic process;	GO:0016020//membrane;	GO:0016747//acyltransferase activity, transferring groups other than amino-acyl groups;	ko04626(Plant-pathogen interaction);ko00062(Fatty acid elongation)
CsGy1G004610	1440.7	2124.43	756.961	0.356312	-1.48879	0.0167737	0.284409	Chr1	2964722	2967280	+	1924	-	GO:0003700;GO:0005634;GO:0006355;GO:0043565;	K13424	virNOG01650;virNOG04752	K	sp|Q6IEQ7|WRK24_ORYSJ WRKY transcription factor WRKY24 OS=Oryza sativa subsp. japonica GN=WRKY24 PE=2 SV=1	probable WRKY transcription factor 33	GO:0006355//regulation of transcription, DNA-templated;	GO:0005634//nucleus;	GO:0003700//DNA-binding transcription factor activity;GO:0043565//sequence-specific DNA binding;	ko04626(Plant-pathogen interaction);ko04016(MAPK signaling pathway - plant)
CsGy1G000690	42.7331	59.8254	25.6409	0.428595	-1.22231	0.0170226	0.286646	Chr1	384914	387713	+	1463	-	GO:0004017;GO:0005524;GO:0016021;GO:0046899;GO:0046939;	K00939	virNOG10057	F	sp|Q08480|KAD4_ORYSJ Adenylate kinase 4 OS=Oryza sativa subsp. japonica GN=ADK-B PE=2 SV=1	Adenylate kinase 1	GO:0046939//nucleotide phosphorylation;	GO:0016021//integral component of membrane;	GO:0004017//adenylate kinase activity;GO:0005524//ATP binding;GO:0046899//nucleoside triphosphate adenylate kinase activity;	ko00730(Thiamine metabolism);ko00230(Purine metabolism)
CsGy5G017220	595.095	1064.99	125.198	0.117558	-3.08855	0.0175647	0.291877	Chr5	23615068	23617812	-	2357	-	GO:0005524;	K03283	virNOG03266;KOG0101	O	sp|P09189|HSP7C_PETHY Heat shock cognate 70 kDa protein OS=Petunia hybrida GN=HSP70 PE=2 SV=1	Heat shock protein 70	-	-	GO:0005524//ATP binding;	ko05417(Lipid and atherosclerosis);ko05162(Measles);ko05145(Toxoplasmosis);ko05134(Legionellosis);ko05020(Prion disease);ko04915(Estrogen signaling pathway);ko04612(Antigen processing and presentation);ko04213(Longevity regulating pathway - multiple species);ko04144(Endocytosis);ko04141(Protein processing in endoplasmic reticulum);ko04010(MAPK signaling pathway);ko03040(Spliceosome)
CsGy2G026440	4.66013	9.06506	0.255197	0.0281517	-5.15063	0.0176538	0.292183	Chr2	34063530	34065307	-	1179	-	GO:0000287;GO:0008152;GO:0010333;	K15803	virNOG05092;NOG126252	SR	sp|B9SCB6|TPS2_RICCO Probable terpene synthase 2 OS=Ricinus communis GN=TPS2 PE=3 SV=1	probable terpene synthase 2 isoform X2	GO:0008152//metabolic process;	-	GO:0000287//magnesium ion binding;GO:0010333//terpene synthase activity;	ko00909(Sesquiterpenoid and triterpenoid biosynthesis)
CsGy1G020870	1677.19	2361.51	992.871	0.420439	-1.25003	0.0191825	0.305626	Chr1	19561439	19563820	+	1226	-	GO:0015631;GO:0031625;GO:0044548;	K04507	virNOG05927	T	sp|Q6AYK6|CYBP_RAT Calcyclin-binding protein OS=Rattus norvegicus GN=Cacybp PE=1 SV=1	calcyclin-binding protein	-	-	GO:0015631//tubulin binding;GO:0031625//ubiquitin protein ligase binding;GO:0044548//S100 protein binding;	ko04310(Wnt signaling pathway)
CsGy6G018370	13.2891	21.0653	5.51287	0.261704	-1.93399	0.0195601	0.309447	Chr6	19100389	19104033	-	1706	-	GO:0004499;GO:0050660;GO:0050661;GO:0055114;	K00485	virNOG03038	Q	sp|Q9LMA1|FMO1_ARATH Probable flavin-containing monooxygenase 1 OS=Arabidopsis thaliana GN=FMO1 PE=2 SV=1	Flavin-containing monooxygenase	GO:0055114//obsolete oxidation-reduction process;	-	GO:0004499//N,N-dimethylaniline monooxygenase activity;GO:0050660//flavin adenine dinucleotide binding;GO:0050661//NADP binding;	ko00982(Drug metabolism - cytochrome P450)
CsGy6G028070	425.128	656.714	193.542	0.294712	-1.76262	0.0199424	0.312798	Chr6	27051386	27054414	-	2482	-	-	-	-	-	-	arabinogalactan protein 18	-	-	-	-
CsGy3G030500	48.303	67.0836	29.5224	0.440083	-1.18415	0.020084	0.313666	Chr3	30503816	30506137	-	1923	-	-	K18732	-	-	-	protein MODIFIER OF SNC1 11-like isoform X1	-	-	-	-
CsGy1G028150	25.4656	37.6117	13.3194	0.35413	-1.49765	0.0206864	0.319235	Chr1	26358684	26359295	-	612	-	GO:0003677;GO:0003700;GO:0005634;GO:0006355;	-	virNOG19548	K	sp|Q84QC2|ERF17_ARATH Ethylene-responsive transcription factor ERF017 OS=Arabidopsis thaliana GN=ERF017 PE=2 SV=1	ethylene-responsive transcription factor ERF017-like	GO:0006355//regulation of transcription, DNA-templated;	GO:0005634//nucleus;	GO:0003677//DNA binding;GO:0003700//DNA-binding transcription factor activity;	-
CsGy2G008970	916.481	1222.2	610.763	0.499725	-1.00079	0.0219871	0.328716	Chr2	8141547	8143567	-	515	-	GO:0003735;GO:0005840;GO:0006412;GO:0016021;	K02921	COG1997;virNOG21336	J	sp|Q9XHE4|RL37A_GOSHI 60S ribosomal protein L37a OS=Gossypium hirsutum GN=RPL37A PE=3 SV=1	60S ribosomal protein L37a	GO:0006412//translation;	GO:0005840//ribosome;GO:0016021//integral component of membrane;	GO:0003735//structural constituent of ribosome;	ko05171(Coronavirus disease - COVID-19);ko03010(Ribosome)
CsGy6G035220	156.74	227.245	86.234	0.379476	-1.39792	0.0227541	0.333169	Chr6	31115469	31117765	-	1807	-	GO:0016021;GO:0016788;	-	virNOG07082	R	sp|Q9C7N4|GDL15_ARATH GDSL esterase/lipase At1g29670 OS=Arabidopsis thaliana GN=At1g29670 PE=2 SV=1	GDSL esterase/lipase	-	GO:0016021//integral component of membrane;	GO:0016788//hydrolase activity, acting on ester bonds;	-
CsGy2G002440	30.7673	43.4593	18.0753	0.415914	-1.26564	0.0235707	0.339265	Chr2	1618074	1618565	-	492	-	-	-	virNOG40096;virNOG26566;virNOG39579	S	-	hypothetical protein	-	-	-	-
CsGy2G009110	8095.91	11354.1	4837.76	0.426082	-1.2308	0.0252953	0.355365	Chr2	8285895	8290682	+	3231	-	GO:0005524;GO:0006457;GO:0051082;	-	virNOG05874	O	sp|Q02028|HSP7S_PEA Stromal 70 kDa heat shock-related protein, chloroplastic OS=Pisum sativum GN=HSP70 PE=2 SV=1	Chaperone DnaK	GO:0006457//protein folding;	-	GO:0005524//ATP binding;GO:0051082//unfolded protein binding;	-
CsGy2G012510	11.2245	20.8424	1.6065	0.0770787	-3.69752	0.0265479	0.364787	Chr2	12402235	12404156	+	798	-	GO:0006950;GO:0009415;	-	-	-	-	dehydrin LEA	GO:0006950//response to stress;GO:0009415//response to water;	-	-	-
CsGy3G044770	15.5767	24.6229	6.53057	0.265223	-1.91472	0.0273217	0.370106	Chr3	41468094	41471970	-	2751	-	GO:0016021;GO:0022857;GO:0055085;	-	virNOG05112	E	sp|Q9SQZ0|CAAT7_ARATH Cationic amino acid transporter 7, chloroplastic OS=Arabidopsis thaliana GN=CAT7 PE=3 SV=1	Cationic amino acid transporter, putative	GO:0055085//transmembrane transport;	GO:0016021//integral component of membrane;	GO:0022857//transmembrane transporter activity;	-
CsGy6G011830	7357.04	10861.4	3852.72	0.354718	-1.49525	0.0274417	0.370901	Chr6	10308399	10312190	+	2617	-	GO:0005524;GO:0005737;GO:0042026;	-	virNOG10150	O	sp|P08926|RUBA_PEA RuBisCO large subunit-binding protein subunit alpha, chloroplastic OS=Pisum sativum PE=1 SV=2	60 kDa chaperonin 1	GO:0042026//protein refolding;	GO:0005737//cytoplasm;	GO:0005524//ATP binding;	-
CsGy3G007470	21.5788	32.1284	11.0292	0.343286	-1.54252	0.028079	0.374488	Chr3	6476071	6478891	+	1661	-	GO:0003677;GO:0005634;GO:0046872;	-	virNOG14919	K	sp|Q7XT42|SPL7_ORYSJ Squamosa promoter-binding-like protein 7 OS=Oryza sativa subsp. japonica GN=SPL7 PE=2 SV=2	squamosa promoter-binding-like protein 7 isoform X1	-	GO:0005634//nucleus;	GO:0003677//DNA binding;GO:0046872//metal ion binding;	-
CsGy3G043360	90.148	121.935	58.3606	0.478619	-1.06305	0.0286031	0.376521	Chr3	40315880	40328109	+	942	-	-	-	-	-	-	Unknown Protein	-	-	-	-
CsGy6G011020	129.649	181.004	78.2951	0.432561	-1.20902	0.0286651	0.376845	Chr6	9463089	9466567	-	138	-	-	-	-	-	-	Unknown Protein	-	-	-	-
CsGy6G012760	1680.84	2284.54	1077.14	0.47149	-1.0847	0.0292689	0.379997	Chr6	10988001	10988902	-	737	-	-	-	virNOG25739	S	-	hypothetical protein	-	-	-	-
CsGy2G004540	23.3471	38.8446	7.84956	0.202076	-2.30703	0.0300236	0.383556	Chr2	3137255	3138677	-	1123	-	-	-	virNOG18328;virNOG15018	R	sp|Q3E6P4|FB95_ARATH F-box protein At2g02240 OS=Arabidopsis thaliana GN=At2g02240 PE=2 SV=1	F-box protein PP2-B13-like	-	-	-	-
CsGy2G006030	18.3633	28.2934	8.43322	0.298063	-1.74631	0.0302826	0.38524	Chr2	4314597	4319357	-	2024	-	GO:0004672;GO:0005524;GO:0006468;GO:0006950;	-	virNOG15290	T	sp|Q5XF57|Y5576_ARATH Probable receptor-like serine/threonine-protein kinase At5g57670 OS=Arabidopsis thaliana GN=At5g57670 PE=2 SV=1	probable receptor-like serine/threonine-protein kinase isoform X1	GO:0006468//protein phosphorylation;GO:0006950//response to stress;	-	GO:0004672//protein kinase activity;GO:0005524//ATP binding;	-
CsGy2G001530	152.734	215.558	89.9101	0.417104	-1.26152	0.0317993	0.395988	Chr2	1052775	1056019	+	2161	-	GO:0005506;GO:0008395;GO:0009741;GO:0010268;GO:0016021;GO:0016131;GO:0016705;GO:0020037;GO:0055114;	K15639	virNOG04939	Q	sp|O48786|C734A_ARATH Cytochrome P450 734A1 OS=Arabidopsis thaliana GN=CYP734A1 PE=2 SV=1	Cytochrome P450	GO:0009741//response to brassinosteroid;GO:0010268//brassinosteroid homeostasis;GO:0016131//brassinosteroid metabolic process;GO:0055114//obsolete oxidation-reduction process;	GO:0016021//integral component of membrane;	GO:0005506//iron ion binding;GO:0008395//steroid hydroxylase activity;GO:0016705//oxidoreductase activity, acting on paired donors, with incorporation or reduction of molecular oxygen;GO:0020037//heme binding;	ko00905(Brassinosteroid biosynthesis)
CsGy1G018350	28.2188	40.846	15.5915	0.381714	-1.38944	0.0319556	0.396533	Chr1	16488094	16489548	+	1455	-	GO:0016021;	-	virNOG07726	O	sp|Q940Q4|ATL13_ARATH RING-H2 finger protein ATL13 OS=Arabidopsis thaliana GN=ATL13 PE=2 SV=2	RING-H2 finger protein ATL13	-	GO:0016021//integral component of membrane;	-	-
CsGy1G025600	320.71	428.039	213.381	0.498508	-1.00431	0.0320833	0.397526	Chr1	24467468	24474091	+	1204	-	GO:0005886;GO:0008643;GO:0016021;	K15382	virNOG10851	R	sp|Q10LN5|SWT16_ORYSJ Bidirectional sugar transporter SWEET16 OS=Oryza sativa subsp. japonica GN=SWEET16 PE=3 SV=1	Bidirectional sugar transporter SWEET	GO:0008643//carbohydrate transport;	GO:0005886//plasma membrane;GO:0016021//integral component of membrane;	-	-
CsGy7G017770	4.77689	9.55378	0	0	-Inf	0.0324397	0.399812	Chr7	20990781	20991866	-	387	-	-	-	virNOG17456;virNOG12794	K	sp|Q66GR3|BH130_ARATH Transcription factor bHLH130 OS=Arabidopsis thaliana GN=BHLH130 PE=1 SV=1	Unknown Protein	-	-	-	-
CsGy7G003070	34.0219	47.0526	20.9912	0.446122	-1.16449	0.0330769	0.403074	Chr7	2393632	2394671	+	798	-	GO:0003700;GO:0006355;	-	virNOG03470	K	sp|F4IN23|BZP34_ARATH Basic leucine zipper 34 OS=Arabidopsis thaliana GN=BZIP34 PE=1 SV=1	basic leucine zipper 61-like	GO:0006355//regulation of transcription, DNA-templated;	-	GO:0003700//DNA-binding transcription factor activity;	-
CsGy1G009290	26.5848	52.2953	0.874258	0.0167177	-5.90248	0.0331152	0.403074	Chr1	5795205	5795750	+	507	-	GO:0016747;	-	virNOG15672;virNOG32425	SR	sp|Q94FT4|SALAT_PAPSO Salutaridinol 7-O-acetyltransferase OS=Papaver somniferum GN=SALAT PE=1 SV=1	vinorine synthase-like	-	-	GO:0016747//acyltransferase activity, transferring groups other than amino-acyl groups;	-
CsGy6G019690	603.646	861.464	345.829	0.401444	-1.31673	0.03316	0.403074	Chr6	20220842	20223532	+	2504	-	GO:0003677;GO:0005634;GO:0006355;	-	virNOG09836	K	sp|Q39013|NAC2_ARATH NAC domain-containing protein 2 OS=Arabidopsis thaliana GN=NAC002 PE=2 SV=2	NAC domain-containing protein	GO:0006355//regulation of transcription, DNA-templated;	GO:0005634//nucleus;	GO:0003677//DNA binding;	-
CsGy3G002340	234.946	329.295	140.597	0.426964	-1.22781	0.0334288	0.403178	Chr3	1814409	1815248	-	840	-	GO:0003677;GO:0003700;GO:0005634;GO:0006355;	K09286	virNOG18409	K	sp|O80337|EF100_ARATH Ethylene-responsive transcription factor 1A OS=Arabidopsis thaliana GN=ERF1A PE=1 SV=2	Ethylene responsive transcription factor 1a	GO:0006355//regulation of transcription, DNA-templated;	GO:0005634//nucleus;	GO:0003677//DNA binding;GO:0003700//DNA-binding transcription factor activity;	-
CsGy1G009310	47.5026	89.3847	5.62051	0.06288	-3.99126	0.0336322	0.4049	Chr1	5796513	5796731	+	219	-	GO:0016747;	-	virNOG15672	S	sp|Q6TXD2|5MAT2_SALSN Pelargonidin 3-O-(6-caffeoylglucoside) 5-O-(6-O-malonylglucoside) 4&apos;&apos;&apos;-malonyltransferase OS=Salvia splendens PE=1 SV=1	vinorine synthase-like	-	-	GO:0016747//acyltransferase activity, transferring groups other than amino-acyl groups;	-
CsGy7G019960	13.9755	21.5241	6.42705	0.298598	-1.74372	0.0338381	0.406035	Chr7	22443490	22446418	-	1445	-	GO:0016021;	-	virNOG07377	S	-	transmembrane protein	-	GO:0016021//integral component of membrane;	-	-
CsGy2G012850	59.6951	86.5747	32.8154	0.379042	-1.39957	0.0347874	0.409979	Chr2	12642878	12643187	-	275	-	-	-	-	-	-	Unknown Protein	-	-	-	-
CsGy3G038110	12.4755	19.8429	5.10806	0.257424	-1.95778	0.0348133	0.409979	Chr3	35872471	35873859	+	1389	-	GO:0006633;GO:0016021;GO:0016747;	K15397	virNOG05957	I	sp|Q9C992|KCS7_ARATH 3-ketoacyl-CoA synthase 7 OS=Arabidopsis thaliana GN=KCS7 PE=2 SV=1	3-ketoacyl-CoA synthase	GO:0006633//fatty acid biosynthetic process;	GO:0016021//integral component of membrane;	GO:0016747//acyltransferase activity, transferring groups other than amino-acyl groups;	ko04626(Plant-pathogen interaction);ko00062(Fatty acid elongation)
CsGy4G020980	4.54482	8.57925	0.510394	0.0594917	-4.07117	0.0348829	0.409979	Chr4	27685381	27687702	-	2174	-	-	-	-	-	-	Unknown Protein	-	-	-	-
CsGy6G009610	34.7218	48.065	21.3787	0.444788	-1.16881	0.0350185	0.410416	Chr6	8085777	8086214	-	387	-	-	-	-	-	-	Uncharacterized protein	-	-	-	-
CsGy3G035570	10003.1	13707.4	6298.84	0.459523	-1.12179	0.0353221	0.411688	Chr3	34051546	34056810	-	3140	-	GO:0003871;GO:0008270;GO:0009086;GO:0032259;	K00549	virNOG03217	E	sp|Q42699|METE_CATRO 5-methyltetrahydropteroyltriglutamate--homocysteine methyltransferase OS=Catharanthus roseus GN=METE PE=2 SV=1	5-methyltetrahydropteroyltriglutamate--homocysteine methyltransferase	GO:0009086//methionine biosynthetic process;GO:0032259//methylation;	-	GO:0003871//5-methyltetrahydropteroyltriglutamate-homocysteine S-methyltransferase activity;GO:0008270//zinc ion binding;	ko00450(Selenocompound metabolism);ko00270(Cysteine and methionine metabolism)
CsGy1G023220	29.3806	43.9889	14.7724	0.335822	-1.57423	0.0355285	0.412983	Chr1	22098452	22100913	+	1886	-	GO:0005506;GO:0016021;GO:0020037;GO:0055114;GO:0070330;	K15401	virNOG11637	Q	sp|P48422|C86A1_ARATH Cytochrome P450 86A1 OS=Arabidopsis thaliana GN=CYP86A1 PE=1 SV=2	Cytochrome P450	GO:0055114//obsolete oxidation-reduction process;	GO:0016021//integral component of membrane;	GO:0005506//iron ion binding;GO:0020037//heme binding;GO:0070330//aromatase activity;	ko00073(Cutin, suberine and wax biosynthesis);ko00071(Fatty acid degradation)
CsGy5G002410	9.24762	15.4975	2.99773	0.193433	-2.37009	0.0355875	0.412983	Chr5	1523556	1527125	+	1347	-	GO:0005506;GO:0008610;GO:0016021;GO:0016491;GO:0055114;	K15746	virNOG06477;euNOG08795	I	sp|Q9SZZ8|BCH1_ARATH Beta-carotene 3-hydroxylase 1, chloroplastic OS=Arabidopsis thaliana GN=BETA-OHASE 1 PE=1 SV=1	Beta-carotene 3-hydroxylase 1, chloroplastic	GO:0008610//lipid biosynthetic process;GO:0055114//obsolete oxidation-reduction process;	GO:0016021//integral component of membrane;	GO:0005506//iron ion binding;GO:0016491//oxidoreductase activity;	ko00906(Carotenoid biosynthesis)
CsGy1G028410	12326.3	17434.9	7217.67	0.413978	-1.27238	0.0365148	0.417464	Chr1	26583574	26596746	+	4628	-	GO:0003723;	-	virNOG02506	J	sp|Q9LVC3|PUM12_ARATH Pumilio homolog 12 OS=Arabidopsis thaliana GN=APUM12 PE=2 SV=2	pumilio homolog 12	-	-	GO:0003723//RNA binding;	-
CsGy4G000300	15.8057	27.0804	4.53097	0.167315	-2.57936	0.036575	0.4175	Chr4	199923	200165	+	243	-	GO:0004867;GO:0010951;	-	-	-	sp|Q43667|ITR1_TRIKI Trypsin inhibitor 1 OS=Trichosanthes kirilowii PE=3 SV=1	Trypsin inhibitor 1	GO:0010951//negative regulation of endopeptidase activity;	-	GO:0004867//serine-type endopeptidase inhibitor activity;	-
CsGy1G009300	29.2999	53.0536	5.54621	0.10454	-3.25788	0.0366637	0.417612	Chr1	5795866	5796481	+	441	-	GO:0016747;	-	virNOG15672	S	-	vinorine synthase-like	-	-	GO:0016747//acyltransferase activity, transferring groups other than amino-acyl groups;	-
CsGy3G011230	2937.53	4010.73	1864.34	0.464839	-1.1052	0.0367655	0.417725	Chr3	8747632	8752199	+	1386	-	GO:0030570;GO:0045490;GO:0046872;	K01728	virNOG05110;COG3866	RG	sp|Q93WF1|PLY20_ARATH Probable pectate lyase 20 OS=Arabidopsis thaliana GN=At5g48900 PE=2 SV=1	Pectate lyase	GO:0045490//pectin catabolic process;	-	GO:0030570//pectate lyase activity;GO:0046872//metal ion binding;	ko02024(Quorum sensing);ko00040(Pentose and glucuronate interconversions)
CsGy5G002180	21.938	35.8702	8.00575	0.223187	-2.16368	0.0371461	0.419689	Chr5	1385487	1389505	-	1733	-	GO:0009705;GO:0015140;GO:0015743;GO:0016021;	-	virNOG12639	R	sp|Q9LS46|ALMT9_ARATH Aluminum-activated malate transporter 9 OS=Arabidopsis thaliana GN=ALMT9 PE=2 SV=1	aluminum-activated malate transporter 9-like	GO:0015743//malate transport;	GO:0009705//plant-type vacuole membrane;GO:0016021//integral component of membrane;	GO:0015140//malate transmembrane transporter activity;	-
CsGy2G017230	25.0553	36.0245	14.086	0.391013	-1.35471	0.0382697	0.424211	Chr2	27389300	27391643	+	1773	-	GO:0016021;	-	virNOG01787	R	-	NEP-interacting protein%2C putative (DUF239)	-	GO:0016021//integral component of membrane;	-	-
CsGy6G023890	86.7744	116.32	57.2291	0.491999	-1.02327	0.0389494	0.427988	Chr6	23903874	23906000	+	2127	-	GO:0005737;GO:0006559;GO:0009800;GO:0045548;	K10775	virNOG03421	Q	sp|P45732|PALY_STYHU Phenylalanine ammonia-lyase OS=Stylosanthes humilis GN=PAL17.1 PE=2 SV=1	Phenylalanine ammonia-lyase	GO:0006559//L-phenylalanine catabolic process;GO:0009800//cinnamic acid biosynthetic process;	GO:0005737//cytoplasm;	GO:0045548//phenylalanine ammonia-lyase activity;	ko00940(Phenylpropanoid biosynthesis);ko00360(Phenylalanine metabolism)
CsGy1G028230	4.49922	8.41375	0.584688	0.0694919	-3.84701	0.0390095	0.428091	Chr1	26447182	26452487	-	2977	-	GO:0005985;GO:0016157;	K00695	virNOG07773	M	sp|P13708|SUS_SOYBN Sucrose synthase OS=Glycine max GN=SS PE=1 SV=2	Sucrose synthase	GO:0005985//sucrose metabolic process;	-	GO:0016157//sucrose synthase activity;	ko00500(Starch and sucrose metabolism)
CsGy1G014580	1201.83	1608.08	795.582	0.494741	-1.01525	0.0392489	0.428279	Chr1	10447249	10450424	+	1234	-	GO:0000470;GO:0003723;GO:0003735;GO:0006412;GO:0022625;	K02865	virNOG03223	J	sp|B8B9K6|R10A_ORYSI 60S ribosomal protein L10a OS=Oryza sativa subsp. indica GN=RPL10A PE=3 SV=1	Ribosomal protein	GO:0000470//maturation of LSU-rRNA;GO:0006412//translation;	GO:0022625//cytosolic large ribosomal subunit;	GO:0003723//RNA binding;GO:0003735//structural constituent of ribosome;	ko05171(Coronavirus disease - COVID-19);ko03010(Ribosome)
CsGy3G042590	30.981	42.6173	19.3447	0.453918	-1.1395	0.0393687	0.428351	Chr3	39643272	39644985	+	288	-	-	-	-	-	-	Unknown Protein	-	-	-	-
CsGy4G013830	34.81	49.1326	20.4873	0.416981	-1.26195	0.0396539	0.430113	Chr4	18793976	18795526	-	1551	-	-	-	virNOG08374	R	sp|Q9FIH2|PP414_ARATH Pentatricopeptide repeat-containing protein At5g42450, mitochondrial OS=Arabidopsis thaliana GN=PCMP-E102 PE=2 SV=1	Pentatricopeptide repeat-containing protein, putative	-	-	-	-
CsGy7G010050	82.8131	141.882	23.7438	0.167348	-2.57907	0.0403113	0.433861	Chr7	12697666	12698224	-	468	-	GO:0016021;	-	virNOG26434	S	-	Cysteine-rich TM module stress tolerance protein	-	GO:0016021//integral component of membrane;	-	-
CsGy1G005750	200.431	276.749	124.112	0.448465	-1.15693	0.0405919	0.435866	Chr1	3756673	3760631	+	3451	-	GO:0005524;GO:0016021;GO:0019538;	K03695	virNOG04497	O	sp|P42730|CLPB1_ARATH Chaperone protein ClpB1 OS=Arabidopsis thaliana GN=CLPB1 PE=1 SV=2	Chaperone protein	GO:0019538//protein metabolic process;	GO:0016021//integral component of membrane;	GO:0005524//ATP binding;	ko04213(Longevity regulating pathway - multiple species)
CsGy4G007500	11.932	19.234	4.62998	0.240718	-2.05458	0.0408452	0.43678	Chr4	5578690	5578990	+	288	-	GO:0046872;GO:0051213;GO:0055114;	K04125	virNOG07456	Q	sp|Q9SQ80|G2OX1_PEA Gibberellin 2-beta-dioxygenase 1 OS=Pisum sativum GN=GA2OX1 PE=1 SV=1	gibberellin 2-beta-dioxygenase 1	GO:0055114//obsolete oxidation-reduction process;	-	GO:0046872//metal ion binding;GO:0051213//dioxygenase activity;	ko00904(Diterpenoid biosynthesis)
CsGy7G006140	16.0267	24.0588	7.99466	0.332297	-1.58945	0.0411684	0.437697	Chr7	4486710	4488949	-	1358	-	GO:0016021;	-	virNOG07172	R	-	Stress up-regulated Nod 19	-	GO:0016021//integral component of membrane;	-	-
CsGy5G019820	23.3766	32.2037	14.5495	0.451797	-1.14625	0.041288	0.438093	Chr5	26105206	26106301	+	786	-	-	-	virNOG17986;virNOG01087;virNOG15458	S	sp|Q9FTA0|GEML4_ARATH GEM-like protein 4 OS=Arabidopsis thaliana GN=At5g08350 PE=2 SV=1	GEM-like protein 4	-	-	-	-
CsGy5G030270	5.02456	8.91967	1.12946	0.126625	-2.98136	0.0417338	0.439559	Chr5	33356416	33363820	-	585	-	-	K13617	virNOG07304	R	-	Unknown Protein	-	-	-	-
CsGy6G005340	10.861	17.4139	4.30809	0.247394	-2.01512	0.0418374	0.440395	Chr6	4883458	4884583	+	456	-	GO:0016021;	-	-	-	-	classical arabinogalactan protein 25	-	GO:0016021//integral component of membrane;	-	-
CsGy4G001660	10.0534	16.1949	3.91191	0.241552	-2.0496	0.0443762	0.455284	Chr4	975174	977899	-	1699	-	GO:0016301;GO:0016310;	-	virNOG12133	C	sp|Q9XI37|PV42A_ARATH SNF1-related protein kinase regulatory subunit gamma-like PV42a OS=Arabidopsis thaliana GN=PV42A PE=2 SV=1	SNF1-related protein kinase regulatory subunit gamma-like PV42a	GO:0016310//phosphorylation;	-	GO:0016301//kinase activity;	-
CsGy6G017980	249.876	337.058	162.695	0.482691	-1.05083	0.0446781	0.455284	Chr6	18794740	18797668	-	968	-	GO:0008308;GO:0015698;GO:0044070;	-	virNOG17864	P	sp|Q9SM57|OEP21_PEA Outer envelope pore protein 21, chloroplastic OS=Pisum sativum GN=OEP21 PE=1 SV=1	outer envelope pore protein 21, chloroplastic	GO:0015698//inorganic anion transport;GO:0044070//regulation of anion transport;	-	GO:0008308//voltage-gated anion channel activity;	-
CsGy5G012160	21.7623	31.4492	12.0753	0.383964	-1.38096	0.0453279	0.456922	Chr5	14467714	14469472	-	727	-	GO:0009506;	-	virNOG23874	R	-	Non-specific lipid-transfer 4-like protein	-	GO:0009506//plasmodesma;	-	-
CsGy2G023360	166.56	222.845	110.275	0.494848	-1.01494	0.0462116	0.462305	Chr2	31350977	31352931	-	1557	-	-	-	virNOG18003;virNOG19056	S	-	LOW QUALITY PROTEIN: uncharacterized protein LOC103488318	-	-	-	-
CsGy6G029740	80.8297	120.631	41.0283	0.340114	-1.55591	0.0478329	0.468959	Chr6	28235884	28236477	-	594	-	-	-	virNOG24381	R	-	LOW QUALITY PROTEIN: uncharacterized protein LOC103485345	-	-	-	-
CsGy1G017370	213.954	285.804	142.103	0.497204	-1.00809	0.0480904	0.469138	Chr1	15574443	15578709	-	2434	-	GO:0016021;	-	virNOG14030	R	-	envelope glycoprotein B	-	GO:0016021//integral component of membrane;	-	-
CsGy7G014830	13.82	21.4626	6.1774	0.287821	-1.79676	0.0483844	0.470656	Chr7	18870594	18873217	+	2232	-	GO:0016042;GO:0016787;	-	virNOG04544	I	sp|Q93ZQ3|PLP9_ARATH Probable inactive patatin-like protein 9 OS=Arabidopsis thaliana GN=PLP9 PE=2 SV=1	Patatin	GO:0016042//lipid catabolic process;	-	GO:0016787//hydrolase activity;	-
CsGy4G024600	25.7756	35.7535	15.7977	0.441851	-1.17837	0.0485448	0.471678	Chr4	30263507	30268015	+	282	-	-	-	-	-	-	Unknown Protein	-	-	-	-
CsGy1G006110	237.274	331.581	142.968	0.43117	-1.21367	0.0494954	0.474465	Chr1	3967261	3971271	+	2937	-	GO:0006004;GO:0016021;GO:0016757;	-	virNOG01198	S	sp|Q4V398|OFT34_ARATH O-fucosyltransferase 34 OS=Arabidopsis thaliana GN=OFUT34 PE=2 SV=1	O-fucosyltransferase family protein	GO:0006004//fucose metabolic process;	GO:0016021//integral component of membrane;	GO:0016757//glycosyltransferase activity;	-
CsGy3G027950	20.4307	29.7246	11.1369	0.374669	-1.41631	0.0498503	0.476461	Chr3	28960576	28961385	-	690	-	GO:0005576;GO:0030145;GO:0045735;	-	virNOG19521	R	sp|Q9FLT3|GL34_ARATH Germin-like protein subfamily 3 member 4 OS=Arabidopsis thaliana GN=At5g61750 PE=2 SV=1	germin-like protein subfamily 3 member 4	-	GO:0005576//extracellular region;	GO:0030145//manganese ion binding;GO:0045735//nutrient reservoir activity;	-
