# Supplementary material for: Transcriptome Sequence Analysis of the Defense Responses of Resistant and Susceptible Cucumber Strains to Podosphaera xanthii
Source: Front Plant Sci. 2022 May 12;13:872218. doi: 10.3389/fpls.2022.872218 (PMC9134894; doi:10.3389/fpls.2022.872218)
Supplement: Supplementary Table 5 — List of DEGs in R0h vs. R6h comparison. [file Table_5.XLSX]

## Sheet: Sheet1
id	baseMean	baseMean_R0h	baseMean_R6h	foldChange(R6h/R0h)(R6h/R0h)	log2FoldChange	pval	padj	Chromosome	Start Site	End Site	Direction	Length	Name	GO	KEGG	eggNOG	eggNOG Class	Swissprot	NR Description	BP	CC	MF	Pathway
CsGy4G001080	3863.66	617.139	7110.17	11.5212	3.52622	3.22423e-55	2.91906e-51	Chr4	665684	668197	-	1745	-	GO:0005773;GO:0006950;GO:0016787;	-	virNOG21374	S	sp|Q8VYN9|PHO32_ARATH Universal stress protein PHOS32 OS=Arabidopsis thaliana GN=PHOS32 PE=1 SV=1	universal stress protein A-like protein	GO:0006950//response to stress;	GO:0005773//vacuole;	GO:0016787//hydrolase activity;	-
CsGy6G021980	2515.79	478.667	4552.92	9.51166	3.2497	4.48351e-47	1.62366e-43	Chr6	22551668	22554645	+	1680	-	-	-	virNOG19452	O	sp|Q4UKR8|HSPC2_RICFE Small heat shock protein C2 OS=Rickettsia felis (strain ATCC VR-1525 / URRWXCal2) GN=hspC2 PE=3 SV=1	HSP27.8	-	-	-	-
CsGy3G040530	5020.66	1130.12	8911.19	7.8852	2.97915	8.92404e-43	1.46898e-39	Chr3	37936293	37939371	-	918	-	GO:0004518;GO:0090305;	-	virNOG13268	R	sp|Q9FWS6|BBD1_ARATH Bifunctional nuclease 1 OS=Arabidopsis thaliana GN=BBD1 PE=2 SV=1	bifunctional nuclease 1	GO:0090305//nucleic acid phosphodiester bond hydrolysis;	-	GO:0004518//nuclease activity;	-
CsGy2G014270	1789.1	418.14	3160.05	7.5574	2.91789	1.3965e-38	1.68576e-35	Chr2	14534582	14541267	-	2209	-	GO:0004674;GO:0005524;GO:0006468;	K14498	virNOG10052;virNOG29072	T	sp|Q39193|SRK2I_ARATH Serine/threonine-protein kinase SRK2I OS=Arabidopsis thaliana GN=SRK2I PE=1 SV=1	serine/threonine-protein kinase SRK2I	GO:0006468//protein phosphorylation;	-	GO:0004674//protein serine/threonine kinase activity;GO:0005524//ATP binding;	ko04075(Plant hormone signal transduction);ko04016(MAPK signaling pathway - plant)
CsGy1G027920	7609.2	2009.32	13209.1	6.57392	2.71675	1.93261e-37	2.18711e-34	Chr1	26221836	26225593	-	1827	-	GO:0004197;GO:0005615;GO:0005764;GO:0006955;GO:0051603;	K01366	virNOG06975	O	sp|Q8RWQ9|ALEUL_ARATH Thiol protease aleurain-like OS=Arabidopsis thaliana GN=At3g45310 PE=2 SV=1	Cysteine protease	GO:0006955//immune response;GO:0051603//proteolysis involved in cellular protein catabolic process;	GO:0005615//extracellular space;GO:0005764//lysosome;	GO:0004197//cysteine-type endopeptidase activity;	ko04210(Apoptosis);ko04142(Lysosome)
CsGy2G020280	2612.36	674.139	4550.57	6.7502	2.75493	5.82766e-37	5.86231e-34	Chr2	29275738	29280244	+	1655	-	GO:0006508;GO:0008234;	K01373	virNOG00796	O	sp|P43296|RD19A_ARATH Cysteine protease RD19A OS=Arabidopsis thaliana GN=RD19A PE=1 SV=1	Cysteine protease	GO:0006508//proteolysis;	-	GO:0008234//cysteine-type peptidase activity;	ko04626(Plant-pathogen interaction);ko04210(Apoptosis);ko04142(Lysosome)
CsGy5G006020	1509.73	229.904	2789.55	12.1335	3.60093	2.68931e-34	2.21342e-31	Chr5	4017046	4021304	+	3168	-	GO:0009507;GO:0016021;	-	virNOG00690	O	sp|Q9FMX6|DJC76_ARATH Chaperone protein dnaJ C76, chloroplastic OS=Arabidopsis thaliana GN=DJC76 PE=2 SV=1	Chaperone protein DnaJ	-	GO:0009507//chloroplast;GO:0016021//integral component of membrane;	-	-
CsGy5G010780	1495.47	349.729	2641.2	7.55213	2.91688	9.3014e-33	7.01752e-30	Chr5	11382331	11385763	-	2546	-	-	K12116	virNOG01065	R	sp|Q9C9W9|ADO3_ARATH Adagio protein 3 OS=Arabidopsis thaliana GN=ADO3 PE=1 SV=1	Putative LOV domain-containing protein	-	-	-	ko04712(Circadian rhythm - plant)
CsGy1G010890	650.216	155.405	1145.03	7.36803	2.88128	4.93701e-31	3.19266e-28	Chr1	6853704	6859085	+	2283	-	GO:0005524;GO:0016301;GO:0016310;	K20115	virNOG04050	R	sp|O49562|PDRP1_ARATH Pyruvate, phosphate dikinase regulatory protein 1, chloroplastic OS=Arabidopsis thaliana GN=RP1 PE=1 SV=1	Putative pyruvate, phosphate dikinase regulatory protein	GO:0016310//phosphorylation;	-	GO:0005524//ATP binding;GO:0016301//kinase activity;	-
CsGy6G000950	1513.61	441.845	2585.37	5.85132	2.54876	9.23459e-31	5.76589e-28	Chr6	662774	667942	-	4141	-	GO:0051087;	-	virNOG08654	T	sp|O82345|BAG6_ARATH BAG family molecular chaperone regulator 6 OS=Arabidopsis thaliana GN=BAG6 PE=1 SV=1	BAG family molecular chaperone regulator 6	-	-	GO:0051087//chaperone binding;	-
CsGy1G023130	1473.49	173.784	2773.21	15.9577	3.99619	5.0592e-28	2.61734e-25	Chr1	22030786	22033226	-	1330	-	-	-	virNOG17918	S	-	Maternal effect embryo arrest 59	-	-	-	-
CsGy7G006480	1204.36	362.556	2046.16	5.6437	2.49664	6.36102e-28	3.11295e-25	Chr7	4819548	4822746	+	2427	-	GO:0005887;GO:0015179;GO:0015203;GO:0015297;GO:1902047;	-	virNOG02284	E	sp|Q9LH39|PHSD_ARATH Probable polyamine transporter At3g19553 OS=Arabidopsis thaliana GN=At3g19553 PE=3 SV=1	Putative polyamine transporter	GO:1902047//polyamine transmembrane transport;	GO:0005887//integral component of plasma membrane;	GO:0015179//L-amino acid transmembrane transporter activity;GO:0015203//polyamine transmembrane transporter activity;GO:0015297//antiporter activity;	-
CsGy2G011780	2340.99	522.367	4159.61	7.963	2.99331	1.34115e-27	6.22672e-25	Chr2	11760958	11762399	-	1127	-	GO:0010183;GO:0036033;	-	virNOG18243	S	sp|Q9XIM0|MEE14_ARATH CCG-binding protein 1 OS=Arabidopsis thaliana GN=MEE14 PE=1 SV=1	CCG-binding protein 1	GO:0010183//pollen tube guidance;	-	GO:0036033//mediator complex binding;	-
CsGy6G013930	3555.26	999.291	6111.23	6.11557	2.61249	1.371e-26	6.0548e-24	Chr6	12352669	12370337	+	6216	-	GO:0005737;GO:0005980;GO:0008184;GO:0030170;	K00688	virNOG01311	G	sp|P32811|PHSH_SOLTU Alpha-glucan phosphorylase, H isozyme OS=Solanum tuberosum PE=1 SV=1	alpha-glucan phosphorylase 2	GO:0005980//glycogen catabolic process;	GO:0005737//cytoplasm;	GO:0008184//glycogen phosphorylase activity;GO:0030170//pyridoxal phosphate binding;	ko04931(Insulin resistance);ko04922(Glucagon signaling pathway);ko04910(Insulin signaling pathway);ko04217(Necroptosis);ko02026(Biofilm formation - Escherichia coli);ko00500(Starch and sucrose metabolism)
CsGy1G006830	438.567	111.707	765.428	6.85212	2.77655	1.79142e-26	7.72317e-24	Chr1	4378253	4381093	-	1464	-	GO:0004252;GO:0006508;	-	virNOG03975	S	-	alpha/beta hydrolase family protein	GO:0006508//proteolysis;	-	GO:0004252//serine-type endopeptidase activity;	-
CsGy7G007160	336.777	53.9382	619.615	11.4875	3.52199	3.81096e-26	1.60477e-23	Chr7	5153014	5157732	+	2202	-	-	-	virNOG23762;virNOG36926	S	-	cold regulated protein 27	-	-	-	-
CsGy6G004630	15692.5	5752.38	25632.7	4.45601	2.15575	2.58482e-25	1.01746e-22	Chr6	4257242	4268044	+	4884	-	GO:0005654;GO:0006355;GO:0009409;GO:0009637;GO:0010218;GO:0010378;GO:0042542;GO:0048578;GO:0080167;	K12124	virNOG06631	S	sp|Q9SQI2|GIGAN_ARATH Protein GIGANTEA OS=Arabidopsis thaliana GN=GI PE=1 SV=2	protein GIGANTEA-like	GO:0006355//regulation of transcription, DNA-templated;GO:0009409//response to cold;GO:0009637//response to blue light;GO:0010218//response to far red light;GO:0010378//temperature compensation of the circadian clock;GO:0042542//response to hydrogen peroxide;GO:0048578//positive regulation of long-day photoperiodism, flowering;GO:0080167//response to karrikin;	GO:0005654//nucleoplasm;	-	ko04712(Circadian rhythm - plant)
CsGy7G007140	1685.66	565.722	2805.6	4.95932	2.31014	9.86736e-25	3.64629e-22	Chr7	5141305	5147128	+	2293	-	GO:0016874;	K01969	virNOG07252	IE	sp|Q9LDD8|MCCB_ARATH Methylcrotonoyl-CoA carboxylase beta chain, mitochondrial OS=Arabidopsis thaliana GN=MCCB PE=2 SV=1	methylcrotonoyl-CoA carboxylase beta chain, mitochondrial	-	-	GO:0016874//ligase activity;	ko00280(Valine, leucine and isoleucine degradation)
CsGy2G025040	1986.19	726.193	3246.18	4.47014	2.16032	7.07693e-24	2.56284e-21	Chr2	32632319	32637586	+	2871	-	GO:0016021;	-	virNOG04245	I	sp|Q8LFD1|LPP3_ARATH Putative lipid phosphate phosphatase 3, chloroplastic OS=Arabidopsis thaliana GN=LPP3 PE=2 SV=1	lipid phosphate phosphatase 2-like isoform X1	-	GO:0016021//integral component of membrane;	-	-
CsGy1G022790	366.4	47.8852	684.916	14.3033	3.83827	2.81052e-23	9.42409e-21	Chr1	21773238	21777439	+	2263	-	GO:0003677;GO:0003700;GO:0005634;GO:0006355;	-	virNOG26405;virNOG03005	SK	sp|Q9LTH4|PCLL_ARATH Transcription factor BOA OS=Arabidopsis thaliana GN=BOA PE=2 SV=1	Two-component response regulator	GO:0006355//regulation of transcription, DNA-templated;	GO:0005634//nucleus;	GO:0003677//DNA binding;GO:0003700//DNA-binding transcription factor activity;	-
CsGy5G021940	4089.94	1586.23	6593.65	4.15681	2.05548	1.46546e-22	4.575e-20	Chr5	27555824	27571925	-	6580	-	GO:0005524;GO:0016301;GO:0016310;	K08244	virNOG08675	R	sp|Q8LPT9|GWD1_CITRE Alpha-glucan water dikinase, chloroplastic OS=Citrus reticulata GN=R1 PE=2 SV=1	Alpha-glucan water dikinase, chloroplastic	GO:0016310//phosphorylation;	-	GO:0005524//ATP binding;GO:0016301//kinase activity;	-
CsGy4G001420	5460.66	2120.78	8800.54	4.14968	2.053	2.12458e-22	6.52029e-20	Chr4	856490	862037	+	3626	-	GO:0004630;GO:0005509;GO:0016020;GO:0016042;GO:0046470;GO:0070290;	K01115	virNOG09085	I	sp|Q41142|PLDA1_RICCO Phospholipase D alpha 1 OS=Ricinus communis GN=PLD1 PE=1 SV=1	Phospholipase D	GO:0016042//lipid catabolic process;GO:0046470//phosphatidylcholine metabolic process;	GO:0016020//membrane;	GO:0004630//phospholipase D activity;GO:0005509//calcium ion binding;GO:0070290//N-acylphosphatidylethanolamine-specific phospholipase D activity;	ko05231(Choline metabolism in cancer);ko05212(Pancreatic cancer);ko05208(Chemical carcinogenesis - reactive oxygen species);ko05200(Pathways in cancer);ko04928(Parathyroid hormone synthesis, secretion and action);ko04912(GnRH signaling pathway);ko04724(Glutamatergic synapse);ko04666(Fc gamma R-mediated phagocytosis);ko04144(Endocytosis);ko04072(Phospholipase D signaling pathway);ko04071(Sphingoli…
CsGy3G027370	1397.15	514.705	2279.59	4.42894	2.14696	3.85924e-22	1.12709e-19	Chr3	28467219	28470705	-	1565	-	GO:0016021;	-	virNOG13397	S	-	Uncharacterized protein family (UPF0114)	-	GO:0016021//integral component of membrane;	-	-
CsGy5G013900	453.718	141.385	766.051	5.4182	2.43781	5.05632e-21	1.32688e-18	Chr5	18883172	18886229	+	1745	-	-	-	virNOG00118	S	-	plant/protein	-	-	-	-
CsGy6G031720	1411.32	545.318	2277.32	4.17612	2.06216	1.24424e-20	3.17316e-18	Chr6	29324028	29330653	+	3808	-	GO:0003994;GO:0008152;GO:0051539;	K01681	virNOG10099	C	sp|Q42560|ACO1_ARATH Aconitate hydratase 1 OS=Arabidopsis thaliana GN=ACO1 PE=1 SV=2	Aconitate hydratase	GO:0008152//metabolic process;	-	GO:0003994//aconitate hydratase activity;GO:0051539//4 iron, 4 sulfur cluster binding;	ko00720(Carbon fixation pathways in prokaryotes);ko00630(Glyoxylate and dicarboxylate metabolism);ko00020(Citrate cycle (TCA cycle))
CsGy2G000840	147.617	17.6749	277.559	15.7035	3.97302	2.70766e-20	6.45099e-18	Chr2	521939	522289	+	351	-	GO:0008270;GO:0044267;	-	virNOG04309;virNOG27152	O	sp|P0CH30|RING1_GOSHI E3 ubiquitin-protein ligase RING1 OS=Gossypium hirsutum GN=RING1 PE=1 SV=1	E3 ubiquitin-protein ligase	GO:0044267//cellular protein metabolic process;	-	GO:0008270//zinc ion binding;	-
CsGy3G042180	934.998	357.899	1512.1	4.22492	2.07892	6.08787e-20	1.37791e-17	Chr3	39311384	39314238	+	510	-	-	-	-	-	-	Unknown Protein	-	-	-	-
CsGy2G004210	4890.34	375.092	9405.59	25.0754	4.6482	2.77133e-19	5.97387e-17	Chr2	2887615	2891547	-	1110	-	GO:0016702;GO:0031408;GO:0046872;GO:0055114;	K15718	virNOG04223	S	sp|Q43190|LOX14_SOLTU Probable linoleate 9S-lipoxygenase 4 OS=Solanum tuberosum GN=LOX1.4 PE=2 SV=1	Lipoxygenase	GO:0031408//oxylipin biosynthetic process;GO:0055114//obsolete oxidation-reduction process;	-	GO:0016702//oxidoreductase activity, acting on single donors with incorporation of molecular oxygen, incorporation of two atoms of oxygen;GO:0046872//metal ion binding;	ko00591(Linoleic acid metabolism)
CsGy3G038330	8712.48	3908.43	13516.5	3.45831	1.79007	6.83783e-19	1.3757e-16	Chr3	36052664	36059021	-	2082	-	GO:0004197;GO:0006508;GO:0050790;	K01363	virNOG07908	O	sp|Q93VC9|CATB2_ARATH Cathepsin B-like protease 2 OS=Arabidopsis thaliana GN=CATHB2 PE=2 SV=1	Cathepsin B	GO:0006508//proteolysis;GO:0050790//regulation of catalytic activity;	-	GO:0004197//cysteine-type endopeptidase activity;	ko04924(Renin secretion);ko04621(NOD-like receptor signaling pathway);ko04612(Antigen processing and presentation);ko04210(Apoptosis);ko04142(Lysosome);ko04140(Autophagy - animal)
CsGy6G032950	1115.39	292.066	1938.72	6.63795	2.73074	8.37119e-19	1.64758e-16	Chr6	29926137	29930036	-	1089	-	GO:0016021;	K13347	virNOG12040	R	sp|Q9ZS51|PMP22_ARATH Peroxisomal membrane protein PMP22 OS=Arabidopsis thaliana GN=PMP22 PE=1 SV=1	peroxisomal membrane protein PMP22	-	GO:0016021//integral component of membrane;	-	ko04146(Peroxisome)
CsGy2G018030	7247.57	3209.54	11285.6	3.51627	1.81405	8.82468e-19	1.71816e-16	Chr2	27849568	27854824	+	2406	-	GO:0006508;GO:0008233;	K01369	virNOG04445	O	sp|P49043|VPE_CITSI Vacuolar-processing enzyme OS=Citrus sinensis PE=2 SV=1	Vacuolar processing enzyme	GO:0006508//proteolysis;	-	GO:0008233//peptidase activity;	ko04612(Antigen processing and presentation);ko04142(Lysosome)
CsGy3G041660	470.761	112.532	828.99	7.36669	2.88102	1.59294e-18	3.00452e-16	Chr3	38878674	38884108	-	3637	-	-	-	virNOG14364	S	sp|Q84MB2|TIF8_ARATH Protein TIFY 8 OS=Arabidopsis thaliana GN=TIFY8 PE=1 SV=1	protein TIFY 8-like isoform X2	-	-	-	-
CsGy1G023210	10802.1	1310.64	20293.6	15.4837	3.95268	2.15425e-18	3.9401e-16	Chr1	22088862	22093986	+	2290	-	GO:0005524;GO:0009228;GO:0016830;GO:0051536;	K03147	virNOG07001	H	sp|O82392|THIC_ARATH Phosphomethylpyrimidine synthase, chloroplastic OS=Arabidopsis thaliana GN=THIC PE=1 SV=1	Phosphomethylpyrimidine synthase	GO:0009228//thiamine biosynthetic process;	-	GO:0005524//ATP binding;GO:0016830//carbon-carbon lyase activity;GO:0051536//iron-sulfur cluster binding;	ko00730(Thiamine metabolism)
CsGy5G022980	1200.23	493.413	1907.05	3.86501	1.95047	2.67151e-18	4.8373e-16	Chr5	28180764	28190009	+	3578	-	GO:0004556;GO:0005509;GO:0005975;	-	virNOG00848	G	sp|Q94A41|AMY3_ARATH Alpha-amylase 3, chloroplastic OS=Arabidopsis thaliana GN=AMY3 PE=1 SV=1	Alpha-amylase	GO:0005975//carbohydrate metabolic process;	-	GO:0004556//alpha-amylase activity;GO:0005509//calcium ion binding;	-
CsGy2G022290	621.289	242.588	999.989	4.12217	2.0434	1.35015e-17	2.28478e-15	Chr2	30671306	30679701	-	2954	-	GO:0016021;	-	virNOG03052	S	-	myosin heavy chain-like protein	-	GO:0016021//integral component of membrane;	-	-
CsGy0G000400	254.478	78.6962	430.26	5.46735	2.45084	1.42818e-17	2.39445e-15	Chr0	8004154	8009325	+	1894	-	GO:0016020;	-	virNOG05436	P	sp|Q6R8G7|PHO13_ARATH Phosphate transporter PHO1 homolog 3 OS=Arabidopsis thaliana GN=PHO1;H3 PE=2 SV=2	phosphate transporter PHO1 homolog 9-like	-	GO:0016020//membrane;	-	-
CsGy3G036600	182.887	46.2048	319.568	6.91635	2.79001	1.454e-17	2.41538e-15	Chr3	34671280	34674686	+	1576	-	GO:0015267;GO:0016021;GO:0055085;	K09874	virNOG12510	G	sp|Q19KC1|NIP21_MAIZE Aquaporin NIP2-1 OS=Zea mays GN=NIP2-1 PE=2 SV=2	aquaporin NIP2-1-like	GO:0055085//transmembrane transport;	GO:0016021//integral component of membrane;	GO:0015267//channel activity;	-
CsGy2G004650	1290.51	543.914	2037.11	3.74529	1.90508	1.69714e-17	2.74375e-15	Chr2	3211490	3214112	-	453	-	-	-	virNOG20690;COG0484	O	sp|Q5SLW9|DNAJ1_THET8 Chaperone protein DnaJ 1 OS=Thermus thermophilus (strain HB8 / ATCC 27634 / DSM 579) GN=dnaJ1 PE=3 SV=1	dnaJ homolog subfamily B member 8	-	-	-	-
CsGy3G037460	564.484	214.578	914.39	4.26133	2.0913	2.02191e-17	3.15609e-15	Chr3	35318213	35323433	-	2086	-	GO:0005983;GO:0006470;GO:0008138;GO:0009569;GO:0009570;GO:0019203;	-	virNOG01454	V	sp|F4J117|LSF1_ARATH Phosphoglucan phosphatase LSF1, chloroplastic OS=Arabidopsis thaliana GN=LSF1 PE=1 SV=1	phosphoglucan phosphatase LSF1, chloroplastic-like	GO:0005983//starch catabolic process;GO:0006470//protein dephosphorylation;	GO:0009569//chloroplast starch grain;GO:0009570//chloroplast stroma;	GO:0008138//protein tyrosine/serine/threonine phosphatase activity;GO:0019203//carbohydrate phosphatase activity;	-
CsGy1G016600	4884.6	2287.64	7481.57	3.27043	1.70948	6.19883e-17	9.20019e-15	Chr1	13873308	13877732	+	2426	-	GO:0009536;GO:0010304;GO:0015996;GO:0016021;GO:0047936;GO:0055114;	K13606	virNOG07454	Q	sp|Q5N800|NYC1_ORYSJ Probable chlorophyll(ide) b reductase NYC1, chloroplastic OS=Oryza sativa subsp. japonica GN=NYC1 PE=1 SV=1	probable chlorophyll(Ide) b reductase NYC1, chloroplastic	GO:0010304//PSII associated light-harvesting complex II catabolic process;GO:0015996//chlorophyll catabolic process;GO:0055114//obsolete oxidation-reduction process;	GO:0009536//plastid;GO:0016021//integral component of membrane;	GO:0047936//glucose 1-dehydrogenase [NAD(P)] activity;	ko00860(Porphyrin metabolism)
CsGy2G002530	10051.7	3146.05	16957.4	5.39005	2.4303	2.20665e-16	2.98178e-14	Chr2	1692437	1693045	+	609	-	-	-	virNOG20827;virNOG25924;virNOG23792	S	-	serine-rich protein-like protein	-	-	-	-
CsGy6G014410	415.363	151.023	679.703	4.50067	2.17014	2.2378e-16	3.00147e-14	Chr6	12684686	12688241	-	2443	-	GO:0016874;	-	virNOG03143	O	sp|Q94B55|XB31_ARATH Putative E3 ubiquitin-protein ligase XBAT31 OS=Arabidopsis thaliana GN=XBAT31 PE=2 SV=1	Ankyrin repeat family protein	-	-	GO:0016874//ligase activity;	-
CsGy7G019220	276.32	89.4528	463.187	5.178	2.3724	2.62198e-16	3.4403e-14	Chr7	21870744	21872156	+	1413	-	GO:0015098;GO:0015689;GO:0016021;	-	virNOG03595	P	sp|Q0WP36|MOT2_ARATH Molybdate transporter 2 OS=Arabidopsis thaliana GN=MOT2 PE=1 SV=2	molybdate transporter 2	GO:0015689//molybdate ion transport;	GO:0016021//integral component of membrane;	GO:0015098//molybdate ion transmembrane transporter activity;	-
CsGy5G015280	413.448	153.899	672.997	4.37299	2.12862	3.28684e-16	4.28163e-14	Chr5	21284642	21290395	+	1951	-	-	-	virNOG03679	S	-	Transglut_core2 domain-containing protein	-	-	-	-
CsGy5G021350	2724.27	1280.31	4168.23	3.25564	1.70294	4.04578e-16	5.19552e-14	Chr5	27123724	27127637	+	2544	-	-	-	virNOG11796	S	sp|O95714|HERC2_HUMAN E3 ubiquitin-protein ligase HERC2 OS=Homo sapiens GN=HERC2 PE=1 SV=2	Regulator of chromosome condensation (RCC1) family protein	-	-	-	-
CsGy1G005540	1776.69	813.418	2739.96	3.36845	1.75208	5.14227e-16	6.51126e-14	Chr1	3626877	3634144	+	3929	-	GO:0000160;GO:0003677;GO:0003700;GO:0005634;GO:0006355;GO:0007623;GO:0010031;GO:0010629;GO:0016301;GO:0016310;	K12127	virNOG00994	K	sp|Q9LKL2|APRR1_ARATH Two-component response regulator-like APRR1 OS=Arabidopsis thaliana GN=APRR1 PE=1 SV=1	two-component response regulator-like APRR1	GO:0000160//phosphorelay signal transduction system;GO:0006355//regulation of transcription, DNA-templated;GO:0007623//circadian rhythm;GO:0010031//circumnutation;GO:0010629//negative regulation of gene expression;GO:0016310//phosphorylation;	GO:0005634//nucleus;	GO:0003677//DNA binding;GO:0003700//DNA-binding transcription factor activity;GO:0016301//kinase activity;	ko04712(Circadian rhythm - plant)
CsGy3G028040	224.12	70.7972	377.442	5.33132	2.41449	7.62509e-16	9.5219e-14	Chr3	29027370	29035891	+	2903	-	GO:0004672;GO:0005524;GO:0006468;	K08835	virNOG02713	T	sp|Q551H4|FRAY2_DICDI Serine/threonine-protein kinase fray2 OS=Dictyostelium discoideum GN=fray2 PE=3 SV=1	serine/threonine-protein kinase OSR1 isoform X2	GO:0006468//protein phosphorylation;	-	GO:0004672//protein kinase activity;GO:0005524//ATP binding;	-
CsGy1G001790	2196.32	1033.76	3358.89	3.2492	1.70009	1.10541e-15	1.33885e-13	Chr1	1161602	1166880	+	2216	-	GO:0005618;GO:0005829;GO:0008802;GO:0009414;GO:0009516;GO:0009651;GO:0055114;	K00130	virNOG01741	C	sp|Q9S795|BADH1_ARATH Betaine aldehyde dehydrogenase 1, chloroplastic OS=Arabidopsis thaliana GN=ALDH10A8 PE=2 SV=1	Betaine aldehyde dehydrogenase	GO:0009414//response to water deprivation;GO:0009651//response to salt stress;GO:0055114//obsolete oxidation-reduction process;	GO:0005618//cell wall;GO:0005829//cytosol;GO:0009516//leucoplast;	GO:0008802//betaine-aldehyde dehydrogenase activity;	ko00260(Glycine, serine and threonine metabolism)
CsGy6G022360	2548.12	1225.68	3870.55	3.15788	1.65896	1.37847e-15	1.64211e-13	Chr6	22855241	22859850	-	3835	-	GO:0000307;GO:0005634;GO:0016538;GO:0045737;GO:0045944;GO:1901409;	K15188	virNOG38846;virNOG04774	SD	-	cyclin-T1-4-like	GO:0045737//positive regulation of cyclin-dependent protein serine/threonine kinase activity;GO:0045944//positive regulation of transcription by RNA polymerase II;GO:1901409//positive regulation of phosphorylation of RNA polymerase II C-terminal domain;	GO:0000307//cyclin-dependent protein kinase holoenzyme complex;GO:0005634//nucleus;	GO:0016538//cyclin-dependent protein serine/threonine kinase regulator activity;	ko05202(Transcriptional misregulation in cancer)
CsGy5G015360	1354.68	622.327	2087.03	3.3536	1.74571	2.14471e-15	2.52171e-13	Chr5	21409228	21411732	+	1208	-	-	-	virNOG23809	S	sp|Q39096|ERD15_ARATH Protein EARLY RESPONSIVE TO DEHYDRATION 15 OS=Arabidopsis thaliana GN=ERD15 PE=1 SV=1	protein EARLY RESPONSIVE TO DEHYDRATION 15-like	-	-	-	-
CsGy6G000640	732.959	316.241	1149.68	3.63544	1.86213	2.26522e-15	2.64622e-13	Chr6	438669	443143	+	1964	-	GO:0009570;	-	virNOG12814	S	-	ribosomal RNA small subunit methyltransferase G	-	GO:0009570//chloroplast stroma;	-	-
CsGy4G008760	141.777	35.1813	248.373	7.05978	2.81962	2.79156e-15	3.21953e-13	Chr4	6796173	6803642	-	2104	-	GO:0004185;GO:0006508;	K16297	virNOG00487	O	sp|Q8L9Y0|SCP25_ARATH Serine carboxypeptidase-like 25 OS=Arabidopsis thaliana GN=SCPL25 PE=2 SV=2	Carboxypeptidase	GO:0006508//proteolysis;	-	GO:0004185//serine-type carboxypeptidase activity;	-
CsGy5G030240	1097.11	501.149	1693.08	3.37839	1.75634	3.20884e-15	3.67737e-13	Chr5	33334764	33345892	-	3193	-	GO:0004348;GO:0006680;GO:0016020;	K17108	virNOG00801;virNOG09600	G	sp|Q9HCG7|GBA2_HUMAN Non-lysosomal glucosylceramidase OS=Homo sapiens GN=GBA2 PE=1 SV=2	Non-lysosomal glucosylceramidase	GO:0006680//glucosylceramide catabolic process;	GO:0016020//membrane;	GO:0004348//glucosylceramidase activity;	ko00600(Sphingolipid metabolism);ko00511(Other glycan degradation)
CsGy2G016010	968.966	448.029	1489.9	3.32546	1.73355	5.77016e-15	6.40984e-13	Chr2	15942119	15945322	-	2541	-	GO:0031047;	-	virNOG10744	R	sp|A5YVF1|SGS3_SOLLC Protein SUPPRESSOR OF GENE SILENCING 3 OS=Solanum lycopersicum GN=SGS3 PE=1 SV=1	protein SUPPRESSOR OF GENE SILENCING 3	GO:0031047//gene silencing by RNA;	-	-	-
CsGy5G000400	2204.1	791.573	3616.63	4.56892	2.19185	8.3705e-15	8.91556e-13	Chr5	221361	226811	+	2941	-	GO:0004177;GO:0005829;GO:0006508;GO:0008236;	K01278	virNOG03357	O	sp|Q6F3I7|DAP4_PSEMX Dipeptidyl aminopeptidase 4 OS=Pseudoxanthomonas mexicana GN=dap4 PE=1 SV=1	dipeptidyl aminopeptidase 4 isoform X1	GO:0006508//proteolysis;	GO:0005829//cytosol;	GO:0004177//aminopeptidase activity;GO:0008236//serine-type peptidase activity;	ko04974(Protein digestion and absorption)
CsGy3G004100	158.159	46.6094	269.709	5.78658	2.53271	1.08154e-14	1.12548e-12	Chr3	3341050	3344725	+	2007	-	GO:0005983;GO:0009507;GO:0016161;	K01177	virNOG14800	R	sp|Q9FM68|BAM4_ARATH Inactive beta-amylase 4, chloroplastic OS=Arabidopsis thaliana GN=BAM4 PE=2 SV=1	Beta-amylase	GO:0005983//starch catabolic process;	GO:0009507//chloroplast;	GO:0016161//beta-amylase activity;	ko00500(Starch and sucrose metabolism)
CsGy5G017940	115.646	26.3849	204.907	7.76609	2.95719	1.54421e-14	1.56207e-12	Chr5	24147304	24150700	-	906	-	-	-	virNOG01125	O	sp|Q9FMX6|DJC76_ARATH Chaperone protein dnaJ C76, chloroplastic OS=Arabidopsis thaliana GN=DJC76 PE=2 SV=1	Chaperone protein dnaJ	-	-	-	-
CsGy3G042120	338.518	131.297	545.74	4.15652	2.05538	1.63018e-14	1.63987e-12	Chr3	39267443	39268252	-	678	-	-	-	virNOG03521;virNOG23258	KU	-	stress response NST1-like protein	-	-	-	-
CsGy2G017730	5783.1	2933.17	8633.03	2.94324	1.55741	1.84738e-14	1.83794e-12	Chr2	27635071	27640799	+	2765	-	GO:0004672;GO:0005524;GO:0005634;GO:0005829;GO:0006468;GO:0048586;GO:0071472;	K08818	NOG02830;virNOG03111	T	sp|A2XUW1|CDKG2_ORYSI Cyclin-dependent kinase G-2 OS=Oryza sativa subsp. indica GN=CDKG-2 PE=3 SV=1	cyclin-dependent kinase G-2 isoform X1	GO:0006468//protein phosphorylation;GO:0048586//regulation of long-day photoperiodism, flowering;GO:0071472//cellular response to salt stress;	GO:0005634//nucleus;GO:0005829//cytosol;	GO:0004672//protein kinase activity;GO:0005524//ATP binding;	-
CsGy2G018070	1682.63	827.492	2537.76	3.06681	1.61674	2.01289e-14	1.97013e-12	Chr2	27876205	27881683	-	3339	-	-	K12125	virNOG04967	S	sp|O82804|ELF3_ARATH Protein EARLY FLOWERING 3 OS=Arabidopsis thaliana GN=ELF3 PE=1 SV=1	protein EARLY FLOWERING 3	-	-	-	ko04712(Circadian rhythm - plant)
CsGy7G017380	953.445	450.533	1456.36	3.23252	1.69266	2.53094e-14	2.42474e-12	Chr7	20689049	20694497	-	4494	-	GO:0043531;	-	virNOG10400;virNOG15435;virNOG13051	T	sp|Q7XA42|RGA1_SOLBU Putative disease resistance protein RGA1 OS=Solanum bulbocastanum GN=RGA1 PE=2 SV=2	putative disease resistance protein RGA4	-	-	GO:0043531//ADP binding;	-
CsGy3G006700	930.345	430.879	1429.81	3.31836	1.73047	2.74691e-14	2.60409e-12	Chr3	5781312	5789102	-	3392	-	GO:0001887;GO:0005829;GO:0009058;GO:0030170;GO:0030732;GO:0032259;GO:0046500;	K08247	virNOG07920	R	sp|Q9LTB2|MMT1_ARATH Methionine S-methyltransferase OS=Arabidopsis thaliana GN=MMT1 PE=1 SV=1	Methionine S-methyltransferase	GO:0001887//selenium compound metabolic process;GO:0009058//biosynthetic process;GO:0032259//methylation;GO:0046500//S-adenosylmethionine metabolic process;	GO:0005829//cytosol;	GO:0030170//pyridoxal phosphate binding;GO:0030732//methionine S-methyltransferase activity;	ko00450(Selenocompound metabolism)
CsGy2G007680	427.411	180.687	674.134	3.73094	1.89954	2.99949e-14	2.81408e-12	Chr2	6286847	6294141	+	4495	-	GO:0043531;GO:0050896;	K13459	virNOG30351	T	sp|Q9T048|DRL27_ARATH Disease resistance protein At4g27190 OS=Arabidopsis thaliana GN=At4g27190 PE=2 SV=1	disease resistance protein At4g27190-like isoform X1	GO:0050896//response to stimulus;	-	GO:0043531//ADP binding;	ko04626(Plant-pathogen interaction)
CsGy3G005940	150.505	43.4222	257.588	5.93219	2.56856	3.15036e-14	2.9383e-12	Chr3	4965098	4965370	+	273	-	-	-	virNOG24825	R	-	Wound-responsive family protein	-	-	-	-
CsGy3G013640	266.859	96.9418	436.777	4.50556	2.17171	3.27628e-14	3.02671e-12	Chr3	10161072	10165543	-	1989	-	GO:0016021;	-	virNOG10440	S	sp|Q55909|Y305_SYNY3 TVP38/TMEM64 family membrane protein slr0305 OS=Synechocystis sp. (strain PCC 6803 / Kazusa) GN=slr0305 PE=3 SV=1	TVP38/TMEM64 family membrane protein slr0305	-	GO:0016021//integral component of membrane;	-	-
CsGy7G020020	396.769	164.098	629.44	3.83577	1.93952	3.55014e-14	3.26306e-12	Chr7	22520416	22524148	+	1715	-	GO:0005743;GO:0006839;GO:0016021;GO:0022857;GO:0055085;	K14684	virNOG02737	C	sp|Q9LJX5|BRTL1_ARATH Probable mitochondrial adenine nucleotide transporter BTL1 OS=Arabidopsis thaliana GN=At3g20240 PE=2 SV=1	Mitochondrial carrier protein	GO:0006839//mitochondrial transport;GO:0055085//transmembrane transport;	GO:0005743//mitochondrial inner membrane;GO:0016021//integral component of membrane;	GO:0022857//transmembrane transporter activity;	-
CsGy6G006070	4687.3	2398.89	6975.71	2.90789	1.53997	4.08779e-14	3.73826e-12	Chr6	5357461	5361815	+	2659	-	GO:0009651;GO:0009737;	-	virNOG12302	S	-	Nuclear factor 1 A-type isoform 2	GO:0009651//response to salt stress;GO:0009737//response to abscisic acid;	-	-	-
CsGy7G018540	176.101	54.7036	297.499	5.43838	2.44318	4.8556e-14	4.41811e-12	Chr7	21537363	21540710	-	1858	-	-	K10268	virNOG03278	R	sp|Q3EC97|FBL14_ARATH F-box/LRR-repeat protein 14 OS=Arabidopsis thaliana GN=FBL14 PE=2 SV=1	F-box/LRR-repeat protein 14	-	-	-	-
CsGy5G005080	118.268	30.375	206.16	6.78716	2.76281	5.16332e-14	4.62833e-12	Chr5	3248469	3252133	+	3436	-	GO:0016021;GO:0016301;GO:0016310;	-	virNOG01494;lilNOG14485;virNOG30149	R	sp|Q9LJS0|RLP42_ARATH Receptor like protein 42 OS=Arabidopsis thaliana GN=RLP42 PE=1 SV=1	probable LRR receptor-like serine/threonine-protein kinase At4g36180	GO:0016310//phosphorylation;	GO:0016021//integral component of membrane;	GO:0016301//kinase activity;	-
CsGy4G012840	8947.15	2081.67	15812.6	7.59614	2.92527	5.96955e-14	5.27272e-12	Chr4	18040165	18041325	-	990	-	GO:0004601;GO:0005576;GO:0006979;GO:0020037;GO:0042744;GO:0046872;GO:0055114;	K00430	virNOG02363;virNOG29986	G	sp|P19135|PER2_CUCSA Peroxidase 2 (Fragment) OS=Cucumis sativus PE=2 SV=1	Peroxidase	GO:0006979//response to oxidative stress;GO:0042744//hydrogen peroxide catabolic process;GO:0055114//obsolete oxidation-reduction process;	GO:0005576//extracellular region;	GO:0004601//peroxidase activity;GO:0020037//heme binding;GO:0046872//metal ion binding;	ko00940(Phenylpropanoid biosynthesis)
CsGy1G003550	3925.64	1542.43	6308.84	4.09019	2.03217	9.35941e-14	7.99391e-12	Chr1	2243987	2252609	+	2656	-	GO:0016021;	-	virNOG08521	O	sp|Q8W5R5|KN7D_ARATH Kinesin-like protein KIN-7D, mitochondrial OS=Arabidopsis thaliana GN=KIN7D PE=2 SV=1	Transmembrane Fragile-X-F-associated protein	-	GO:0016021//integral component of membrane;	-	-
CsGy6G013840	3657.11	1878.99	5435.23	2.89263	1.53238	1.57906e-13	1.29458e-11	Chr6	12286982	12289955	+	2505	-	-	-	virNOG13343	S	-	Tetratricopeptide repeat (TPR)-like superfamily protein	-	-	-	-
CsGy1G026690	7333.82	3357.85	11309.8	3.36816	1.75196	1.70612e-13	1.39156e-11	Chr1	25234517	25238957	+	1818	-	GO:0004471;GO:0046872;GO:0051287;GO:0055114;	K00029	virNOG00014	C	sp|P51615|MAOX_VITVI NADP-dependent malic enzyme OS=Vitis vinifera PE=2 SV=1	Malic enzyme	GO:0055114//obsolete oxidation-reduction process;	-	GO:0004471//malate dehydrogenase (decarboxylating) (NAD+) activity;GO:0046872//metal ion binding;GO:0051287//NAD binding;	ko03320(PPAR signaling pathway);ko00710(Carbon fixation in photosynthetic organisms);ko00620(Pyruvate metabolism)
CsGy5G027640	1444	710.528	2177.47	3.06459	1.61569	2.6689e-13	2.12889e-11	Chr5	31468403	31474958	+	1937	-	GO:0016021;GO:0022857;GO:0055085;	-	virNOG09284	S	sp|Q94JU2|WTR18_ARATH WAT1-related protein At3g28050 OS=Arabidopsis thaliana GN=At3g28050 PE=2 SV=1	WAT1-related protein	GO:0055085//transmembrane transport;	GO:0016021//integral component of membrane;	GO:0022857//transmembrane transporter activity;	-
CsGy2G016500	2664.06	1170.68	4157.43	3.55128	1.82834	2.68881e-13	2.13536e-11	Chr2	20827980	20834342	+	3128	-	GO:0004553;GO:0005975;	-	virNOG08807	R	sp|Q9SGZ5|BXL7_ARATH Probable beta-D-xylosidase 7 OS=Arabidopsis thaliana GN=BXL7 PE=2 SV=2	Periplasmic beta-glucosidase	GO:0005975//carbohydrate metabolic process;	-	GO:0004553//hydrolase activity, hydrolyzing O-glycosyl compounds;	-
CsGy6G018340	801.8	386.17	1217.43	3.15258	1.65653	2.8129e-13	2.21449e-11	Chr6	19070448	19071458	-	1011	-	GO:0008152;GO:0016787;	-	virNOG07098	V	sp|Q9LT10|CXE18_ARATH Probable carboxylesterase 18 OS=Arabidopsis thaliana GN=CXE18 PE=1 SV=1	probable carboxylesterase 18	GO:0008152//metabolic process;	-	GO:0016787//hydrolase activity;	-
CsGy6G031420	545.543	154.137	936.95	6.07869	2.60376	3.65927e-13	2.8437e-11	Chr6	29176727	29180454	-	2956	-	GO:0016021;GO:0055085;	-	virNOG04365	P	sp|O82485|OPT7_ARATH Oligopeptide transporter 7 OS=Arabidopsis thaliana GN=OPT7 PE=2 SV=1	oligopeptide transporter 7-like	GO:0055085//transmembrane transport;	GO:0016021//integral component of membrane;	-	-
CsGy5G020800	481.898	168.585	795.211	4.71698	2.23786	3.96712e-13	3.04376e-11	Chr5	26731168	26736921	-	2841	-	GO:0016021;	-	virNOG06829	S	sp|Q5H8A6|CASTO_LOTJA Ion channel CASTOR OS=Lotus japonicus GN=CASTOR PE=1 SV=1	Ion channel CASTOR	-	GO:0016021//integral component of membrane;	-	-
CsGy4G008450	1943.4	981.298	2905.51	2.96089	1.56603	4.05187e-13	3.08265e-11	Chr4	6456705	6464123	+	3609	-	GO:0005975;GO:0008184;GO:0009266;GO:0009414;GO:0009570;GO:0030170;	K00688	virNOG01311	G	sp|P04045|PHSL1_SOLTU Alpha-1,4 glucan phosphorylase L-1 isozyme, chloroplastic/amyloplastic OS=Solanum tuberosum PE=1 SV=2	Alpha-1,4 glucan phosphorylase	GO:0005975//carbohydrate metabolic process;GO:0009266//response to temperature stimulus;GO:0009414//response to water deprivation;	GO:0009570//chloroplast stroma;	GO:0008184//glycogen phosphorylase activity;GO:0030170//pyridoxal phosphate binding;	ko04931(Insulin resistance);ko04922(Glucagon signaling pathway);ko04910(Insulin signaling pathway);ko04217(Necroptosis);ko02026(Biofilm formation - Escherichia coli);ko00500(Starch and sucrose metabolism)
CsGy4G008080	388.342	119.505	657.178	5.49914	2.45921	5.99246e-13	4.46524e-11	Chr4	6030236	6034162	-	1951	-	GO:0004411;GO:0006559;GO:0006570;GO:0055114;	K00451	virNOG02362	E	sp|Q9ZRA2|HGD_ARATH Homogentisate 1,2-dioxygenase OS=Arabidopsis thaliana GN=HGO PE=2 SV=2	homogentisate 1,2-dioxygenase	GO:0006559//L-phenylalanine catabolic process;GO:0006570//tyrosine metabolic process;GO:0055114//obsolete oxidation-reduction process;	-	GO:0004411//homogentisate 1,2-dioxygenase activity;	ko00643(Styrene degradation);ko00350(Tyrosine metabolism)
CsGy7G000380	1403.61	684.965	2122.26	3.09835	1.6315	6.52724e-13	4.82403e-11	Chr7	483755	487427	+	1853	-	GO:0050088;GO:0055114;	K00011	virNOG00608	R	sp|P28475|S6PD_MALDO NADP-dependent D-sorbitol-6-phosphate dehydrogenase OS=Malus domestica GN=S6PDH PE=2 SV=1	NAD(P)-linked oxidoreductase superfamily protein	GO:0055114//obsolete oxidation-reduction process;	-	GO:0050088//mannose-6-phosphate 6-reductase activity;	ko00790(Folate biosynthesis);ko00561(Glycerolipid metabolism);ko00052(Galactose metabolism);ko00051(Fructose and mannose metabolism);ko00040(Pentose and glucuronate interconversions)
CsGy7G008580	870.04	386.984	1353.1	3.49651	1.80592	6.84134e-13	5.02859e-11	Chr7	10102855	10105526	-	1587	-	-	-	virNOG23902;virNOG21855	S	-	golgin family A protein	-	-	-	-
CsGy5G007930	357.019	77.1499	636.887	8.25519	3.0453	7.01475e-13	5.12162e-11	Chr5	5701882	5702271	+	390	-	GO:0005634;GO:0009649;GO:0009909;GO:0010017;GO:0010114;GO:0042753;GO:0042803;GO:0048573;GO:0080167;	-	euNOG19269;virNOG23137	R	sp|O04211|ELF4_ARATH Protein EARLY FLOWERING 4 OS=Arabidopsis thaliana GN=ELF4 PE=1 SV=1	protein EARLY FLOWERING 4-like	GO:0009649//entrainment of circadian clock;GO:0009909//regulation of flower development;GO:0010017//red or far-red light signaling pathway;GO:0010114//response to red light;GO:0042753//positive regulation of circadian rhythm;GO:0048573//photoperiodism, flowering;GO:0080167//response to karrikin;	GO:0005634//nucleus;	GO:0042803//protein homodimerization activity;	-
CsGy6G033950	380.437	165.199	595.675	3.60581	1.85033	8.37079e-13	6.08714e-11	Chr6	30397802	30402292	-	1059	-	-	-	virNOG27063	S	-	Uncharacterized protein	-	-	-	-
CsGy5G000100	356.061	151.898	560.223	3.68815	1.8829	1.20101e-12	8.5439e-11	Chr5	69511	73887	+	1581	-	GO:0000139;GO:0004222;GO:0006508;GO:0016021;GO:0071475;GO:1900457;	K07765	virNOG05871	O	sp|F4JUU5|S2P_ARATH Membrane-bound transcription factor site-2 protease homolog OS=Arabidopsis thaliana GN=S2P PE=2 SV=2	membrane-bound transcription factor site-2 protease homolog isoform X1	GO:0006508//proteolysis;GO:0071475//cellular hyperosmotic salinity response;GO:1900457//regulation of brassinosteroid mediated signaling pathway;	GO:0000139//Golgi membrane;GO:0016021//integral component of membrane;	GO:0004222//metalloendopeptidase activity;	ko04141(Protein processing in endoplasmic reticulum)
CsGy3G019660	2591.07	1380.75	3801.39	2.75313	1.46107	1.20323e-12	8.5439e-11	Chr3	15827037	15833873	-	3833	-	GO:0005655;	-	virNOG14054	S	-	Ribonuclease P protein subunit P38-like protein	-	GO:0005655//nucleolar ribonuclease P complex;	-	-
CsGy6G029250	468.813	214.094	723.533	3.37951	1.75682	1.32852e-12	9.36014e-11	Chr6	27913128	27918558	+	3636	-	GO:0005737;GO:0006769;GO:0008936;	-	virNOG00638	R	sp|Q8S8F9|NIC1_ARATH Nicotinamidase 1 OS=Arabidopsis thaliana GN=NIC1 PE=1 SV=1	nicotinamidase 1	GO:0006769//nicotinamide metabolic process;	GO:0005737//cytoplasm;	GO:0008936//nicotinamidase activity;	-
CsGy1G020160	3984.63	1524.76	6444.5	4.22656	2.07949	1.57597e-12	1.09754e-10	Chr1	18895497	18899764	+	2749	-	-	-	virNOG12731	K	sp|Q9SUM4|VIL2_ARATH VIN3-like protein 2 OS=Arabidopsis thaliana GN=VIL2 PE=1 SV=1	VIN3-like protein 2	-	-	-	-
CsGy6G032840	1164.85	347.101	1982.6	5.71187	2.51396	1.58805e-12	1.10096e-10	Chr6	29859603	29860777	-	669	-	GO:0009409;GO:0009414;GO:0009534;GO:0009651;GO:0044183;GO:0061077;	-	virNOG19047	S	sp|Q94AU9|RBCX1_ARATH Chaperonin-like RBCX protein 1, chloroplastic OS=Arabidopsis thaliana GN=RBCX1 PE=1 SV=1	Chaperonin-like RbcX protein	GO:0009409//response to cold;GO:0009414//response to water deprivation;GO:0009651//response to salt stress;GO:0061077//chaperone-mediated protein folding;	GO:0009534//chloroplast thylakoid;	GO:0044183//protein folding chaperone;	-
CsGy4G025210	13932.3	7481.89	20382.7	2.72427	1.44587	1.59303e-12	1.10096e-10	Chr4	30669031	30676328	-	3665	-	GO:0005737;GO:0019005;GO:0030162;GO:0031625;GO:0043161;	-	virNOG09308	T	sp|Q8LEV3|Y2060_ARATH BTB/POZ domain-containing protein At2g30600 OS=Arabidopsis thaliana GN=At2g30600/At2g30610 PE=2 SV=1	BTB/POZ domain-containing family protein	GO:0030162//regulation of proteolysis;GO:0043161//proteasome-mediated ubiquitin-dependent protein catabolic process;	GO:0005737//cytoplasm;GO:0019005//SCF ubiquitin ligase complex;	GO:0031625//ubiquitin protein ligase binding;	-
CsGy3G010880	338.584	144.402	532.765	3.68946	1.88341	2.0225e-12	1.38194e-10	Chr3	8518025	8522406	-	3582	-	GO:0006511;GO:0008270;GO:0016021;GO:0016579;GO:0036459;	K11844	virNOG14027	S	sp|Q9LMC8|MYOB5_ARATH Probable myosin-binding protein 5 OS=Arabidopsis thaliana GN=MYOB5 PE=2 SV=1	Ubiquitinyl hydrolase 1	GO:0006511//ubiquitin-dependent protein catabolic process;GO:0016579//protein deubiquitination;	GO:0016021//integral component of membrane;	GO:0008270//zinc ion binding;	-
CsGy2G021690	1514.17	700.514	2327.83	3.32303	1.7325	2.20523e-12	1.49551e-10	Chr2	30280477	30287297	+	5886	-	GO:0003950;	-	virNOG01367	S	sp|Q8RY59|RCD1_ARATH Inactive poly [ADP-ribose] polymerase RCD1 OS=Arabidopsis thaliana GN=RCD1 PE=1 SV=1	Poly [ADP-ribose] polymerase	-	-	GO:0003950//NAD+ ADP-ribosyltransferase activity;	-
CsGy1G002140	734.548	114.034	1355.06	11.883	3.57083	2.21354e-12	1.49555e-10	Chr1	1364727	1366551	+	915	-	-	-	virNOG01329	O	sp|Q6L4S3|HIRL1_ORYSJ Hypersensitive-induced response protein-like protein 1 OS=Oryza sativa subsp. japonica GN=HIRL1 PE=2 SV=1	Hypersensitive-induced response protein-like protein 1	-	-	-	-
CsGy3G040410	300.541	114.205	486.878	4.26321	2.09194	3.1056e-12	2.04484e-10	Chr3	37833036	37836527	+	3013	-	GO:0005622;GO:0030246;GO:0035556;GO:0046872;	-	virNOG28606	R	sp|F4HQX1|JAL3_ARATH Jacalin-related lectin 3 OS=Arabidopsis thaliana GN=JAL3 PE=2 SV=1	Cysteine/Histidine-rich C1 domain family protein, putative	GO:0035556//intracellular signal transduction;	GO:0005622//intracellular anatomical structure;	GO:0030246//carbohydrate binding;GO:0046872//metal ion binding;	-
CsGy7G017940	4520.36	2453.8	6586.91	2.68437	1.42458	3.17656e-12	2.08398e-10	Chr7	21102378	21118884	-	5832	-	GO:0000148;GO:0003843;GO:0006075;GO:0016021;	K11000	virNOG29458;virNOG05233	M	sp|Q9AUE0|CALS1_ARATH Callose synthase 1 OS=Arabidopsis thaliana GN=CALS1 PE=1 SV=2	callose synthase 1	GO:0006075//(1->3)-beta-D-glucan biosynthetic process;	GO:0000148//1,3-beta-D-glucan synthase complex;GO:0016021//integral component of membrane;	GO:0003843//1,3-beta-D-glucan synthase activity;	-
CsGy1G010260	1657.92	111.79	3204.04	28.6611	4.84102	3.64846e-12	2.35938e-10	Chr1	6392054	6394776	-	1656	-	-	K01054	virNOG02898	I	sp|Q9C942|CSE_ARATH Caffeoylshikimate esterase OS=Arabidopsis thaliana GN=CSE PE=1 SV=1	caffeoylshikimate esterase-like	-	-	-	ko04923(Regulation of lipolysis in adipocytes);ko04723(Retrograde endocannabinoid signaling);ko04714(Thermogenesis);ko00561(Glycerolipid metabolism)
CsGy2G025730	347.746	69.2965	626.196	9.03648	3.17576	4.19598e-12	2.68468e-10	Chr2	33196159	33198162	+	1557	-	GO:0004497;GO:0005506;GO:0016021;GO:0016705;GO:0020037;GO:0055114;	-	COG2124;virNOG13066	Q	sp|Q9SZ46|C82C4_ARATH Cytochrome P450 82C4 OS=Arabidopsis thaliana GN=CYP82C4 PE=2 SV=1	Cytochrome P450	GO:0055114//obsolete oxidation-reduction process;	GO:0016021//integral component of membrane;	GO:0004497//monooxygenase activity;GO:0005506//iron ion binding;GO:0016705//oxidoreductase activity, acting on paired donors, with incorporation or reduction of molecular oxygen;GO:0020037//heme binding;	-
CsGy2G016480	7844.07	2210.17	13478	6.09815	2.60837	5.0809e-12	3.20557e-10	Chr2	20803135	20808518	-	1658	-	-	-	virNOG02810	R	sp|Q9Y7K5|YGI3_SCHPO Uncharacterized WD repeat-containing protein C2A9.03 OS=Schizosaccharomyces pombe (strain 972 / ATCC 24843) GN=SPBC2A9.03 PE=4 SV=2	Transducin/WD40 repeat-like superfamily protein	-	-	-	-
CsGy5G021130	972.593	500.86	1444.33	2.8837	1.52792	5.39052e-12	3.37738e-10	Chr5	26977546	26988517	+	5977	-	GO:0016702;GO:0044255;GO:0046872;GO:0055114;GO:0072330;	K00454	virNOG06110	E	sp|Q9CAG3|LOX6_ARATH Lipoxygenase 6, chloroplastic OS=Arabidopsis thaliana GN=LOX6 PE=2 SV=1	Lipoxygenase	GO:0044255//cellular lipid metabolic process;GO:0055114//obsolete oxidation-reduction process;GO:0072330//monocarboxylic acid biosynthetic process;	-	GO:0016702//oxidoreductase activity, acting on single donors with incorporation of molecular oxygen, incorporation of two atoms of oxygen;GO:0046872//metal ion binding;	ko00592(alpha-Linolenic acid metabolism);ko00591(Linoleic acid metabolism)
CsGy5G016770	429.837	90.9181	768.756	8.45548	3.07989	5.46052e-12	3.40944e-10	Chr5	23149891	23153040	-	2061	-	GO:0004177;GO:0006508;GO:0008237;GO:0008270;	K01254	virNOG05471	OIEV	sp|Q9FY49|LKHA4_ARATH Leukotriene A-4 hydrolase homolog OS=Arabidopsis thaliana GN=LKHA4 PE=2 SV=1	leukotriene A-4 hydrolase homolog	GO:0006508//proteolysis;	-	GO:0004177//aminopeptidase activity;GO:0008237//metallopeptidase activity;GO:0008270//zinc ion binding;	ko00590(Arachidonic acid metabolism)
CsGy6G004350	866.673	442.403	1290.94	2.91802	1.54499	8.84745e-12	5.30466e-10	Chr6	3992735	3998362	-	4946	-	GO:0004674;GO:0005524;GO:0006468;GO:0016021;	-	virNOG06006	T	sp|Q9C7T7|CEPR2_ARATH Receptor protein-tyrosine kinase CEPR2 OS=Arabidopsis thaliana GN=CEPR2 PE=1 SV=1	Receptor-like protein kinase 5	GO:0006468//protein phosphorylation;	GO:0016021//integral component of membrane;	GO:0004674//protein serine/threonine kinase activity;GO:0005524//ATP binding;	-
CsGy7G006690	351.569	155.082	548.057	3.53399	1.8213	1.01904e-11	6.02998e-10	Chr7	4897037	4902496	-	1302	-	GO:0008270;	-	virNOG25831	S	-	caspase-6 protein	-	-	GO:0008270//zinc ion binding;	-
CsGy7G005460	1840.74	919.226	2762.25	3.00497	1.58735	1.03113e-11	6.08167e-10	Chr7	4004990	4009025	-	2672	-	GO:0003849;GO:0009073;GO:0009423;GO:0009534;	K01626	virNOG17233;virNOG05672	E	sp|Q00218|AROG_ARATH Phospho-2-dehydro-3-deoxyheptonate aldolase 2, chloroplastic OS=Arabidopsis thaliana GN=DHS2 PE=2 SV=2	Phospho-2-dehydro-3-deoxyheptonate aldolase	GO:0009073//aromatic amino acid family biosynthetic process;GO:0009423//chorismate biosynthetic process;	GO:0009534//chloroplast thylakoid;	GO:0003849//3-deoxy-7-phosphoheptulonate synthase activity;	ko02024(Quorum sensing);ko00400(Phenylalanine, tyrosine and tryptophan biosynthesis)
CsGy4G004320	265.26	114.261	416.258	3.64303	1.86514	1.04015e-11	6.10188e-10	Chr4	2821798	2827696	+	1852	-	GO:0005739;GO:0009536;GO:0016020;GO:0017121;GO:0017128;	-	virNOG11077	M	sp|P47140|AIM25_YEAST Altered inheritance rate of mitochondria protein 25 OS=Saccharomyces cerevisiae (strain ATCC 204508 / S288c) GN=AIM25 PE=3 SV=1	Phospholipid scramblase	GO:0017121//plasma membrane phospholipid scrambling;	GO:0005739//mitochondrion;GO:0009536//plastid;GO:0016020//membrane;	GO:0017128//phospholipid scramblase activity;	-
CsGy1G025340	1827.11	989.613	2664.61	2.69258	1.42899	1.46008e-11	8.50087e-10	Chr1	24302279	24305896	-	585	-	-	-	virNOG16975	S	sp|Q6NM26|DI196_ARATH Protein DEHYDRATION-INDUCED 19 homolog 6 OS=Arabidopsis thaliana GN=DI19-6 PE=1 SV=1	protein DEHYDRATION-INDUCED 19 homolog 3 isoform X3	-	-	-	-
CsGy3G002880	3125.54	1550.32	4700.76	3.03212	1.60033	1.58882e-11	9.22075e-10	Chr3	2387458	2393037	-	3191	-	-	-	NOG29653;virNOG00186	S	sp|Q9ZQ47|GRDP1_ARATH Glycine-rich domain-containing protein 1 OS=Arabidopsis thaliana GN=GRDP1 PE=2 SV=1	glycine-rich domain-containing protein 1-like	-	-	-	-
CsGy6G008720	285.962	126.241	445.682	3.5304	1.81983	1.6152e-11	9.32571e-10	Chr6	7264024	7267692	+	1644	-	GO:0005509;	-	virNOG20239	T	-	Calmodulin-related, putative isoform 1	-	-	GO:0005509//calcium ion binding;	-
CsGy7G011620	3309.27	1329.47	5289.07	3.97835	1.99217	1.77148e-11	1.01507e-09	Chr7	14652810	14677248	+	3669	-	GO:2000028;	K12124	virNOG06631	S	sp|Q9SQI2|GIGAN_ARATH Protein GIGANTEA OS=Arabidopsis thaliana GN=GI PE=1 SV=2	protein GIGANTEA-like isoform X1	GO:2000028//regulation of photoperiodism, flowering;	-	-	ko04712(Circadian rhythm - plant)
CsGy7G000250	243.548	101.856	385.239	3.78219	1.91922	1.78568e-11	1.01998e-09	Chr7	336180	337520	+	1201	-	GO:0005622;GO:0008270;GO:0016020;	-	virNOG14851;virNOG20418;virNOG15953	SK	sp|Q0IGM7|BBX20_ARATH B-box zinc finger protein 20 OS=Arabidopsis thaliana GN=BBX20 PE=1 SV=1	B-box zinc finger protein 20-like isoform X1	-	GO:0005622//intracellular anatomical structure;GO:0016020//membrane;	GO:0008270//zinc ion binding;	-
CsGy1G017480	352.869	132.297	573.441	4.33449	2.11586	1.79372e-11	1.02135e-09	Chr1	15699721	15703883	-	654	-	-	-	virNOG26302;virNOG24957	S	-	hypothetical protein	-	-	-	-
CsGy1G011220	4229.05	2230.52	6227.57	2.79197	1.48129	2.12789e-11	1.20783e-09	Chr1	6993414	7001242	-	5028	-	GO:0003729;	-	virNOG02482	S	-	Eukaryotic translation initiation factor-related, putative isoform 1	-	-	GO:0003729//mRNA binding;	-
CsGy1G025710	6589.39	1168.28	12010.5	10.2805	3.36184	2.40061e-11	1.35837e-09	Chr1	24534229	24537169	+	1469	-	-	-	virNOG19725	S	sp|F4HV65|DRMH4_ARATH Dormancy-associated protein homolog 4 OS=Arabidopsis thaliana GN=At1g54070 PE=3 SV=1	Dormancy/auxin associated family protein	-	-	-	-
CsGy5G015600	2494.12	1386.4	3601.84	2.59799	1.3774	2.46727e-11	1.39174e-09	Chr5	21775085	21790232	-	3819	-	GO:0004559;GO:0005774;GO:0006013;GO:0009505;GO:0030246;GO:0046872;GO:0048046;	K01191	virNOG07610	G	sp|Q8LPJ3|MANA2_ARATH Probable alpha-mannosidase At5g13980 OS=Arabidopsis thaliana GN=At5g13980 PE=2 SV=1	Alpha-mannosidase	GO:0006013//mannose metabolic process;	GO:0005774//vacuolar membrane;GO:0009505//plant-type cell wall;GO:0048046//apoplast;	GO:0004559//alpha-mannosidase activity;GO:0030246//carbohydrate binding;GO:0046872//metal ion binding;	ko00511(Other glycan degradation)
CsGy4G002640	2587.86	1267.74	3907.99	3.08264	1.62417	2.7509e-11	1.54212e-09	Chr4	1687430	1690270	+	1833	-	-	-	virNOG06690	S	sp|Q8LPG9|IQD14_ARATH Protein IQ-DOMAIN 14 OS=Arabidopsis thaliana GN=IQD14 PE=1 SV=1	protein IQ-DOMAIN 14 isoform X2	-	-	-	-
CsGy4G004860	377.046	117.281	636.81	5.42976	2.44089	2.91106e-11	1.62186e-09	Chr4	3431314	3433083	-	1770	-	GO:0006355;	-	virNOG10320	K	sp|Q9FL03|SCL4_ARATH Scarecrow-like protein 4 OS=Arabidopsis thaliana GN=SCL4 PE=1 SV=1	scarecrow-like protein 4	GO:0006355//regulation of transcription, DNA-templated;	-	-	-
CsGy3G024830	232.529	94.1965	370.862	3.93711	1.97714	3.09296e-11	1.71076e-09	Chr3	25084131	25093458	-	3001	-	GO:0005216;GO:0016021;GO:0034220;	K05391	virNOG13812	P	sp|Q9SKD7|CNGC3_ARATH Probable cyclic nucleotide-gated ion channel 3 OS=Arabidopsis thaliana GN=CNGC3 PE=2 SV=2	cyclic nucleotide-gated ion channel 1-like isoform X1	GO:0034220//ion transmembrane transport;	GO:0016021//integral component of membrane;	GO:0005216//ion channel activity;	ko04626(Plant-pathogen interaction)
CsGy5G006050	279.564	124.686	434.442	3.48429	1.80087	3.58633e-11	1.94424e-09	Chr5	4026650	4030732	+	2487	-	GO:0003824;GO:0006355;GO:0008270;	K17604	virNOG03815;NOG46239	S	sp|Q9SZL8|FRS5_ARATH Protein FAR1-RELATED SEQUENCE 5 OS=Arabidopsis thaliana GN=FRS5 PE=1 SV=1	Protein FAR1-like sequence 5	GO:0006355//regulation of transcription, DNA-templated;	-	GO:0003824//catalytic activity;GO:0008270//zinc ion binding;	-
CsGy3G015260	173.276	64.025	282.528	4.41277	2.14168	3.77692e-11	2.03538e-09	Chr3	11222048	11222504	-	213	-	GO:0016020;	-	-	-	-	Uncharacterized protein	-	GO:0016020//membrane;	-	-
CsGy3G024540	1633.98	227.263	3040.69	13.3796	3.74196	3.86358e-11	2.0759e-09	Chr3	24630945	24633184	-	817	-	GO:0007623;GO:0098807;	-	virNOG23051	S	sp|Q96500|LIRP1_ARATH Light-regulated protein 1, chloroplastic OS=Arabidopsis thaliana GN=LIR1 PE=1 SV=1	light-regulated protein isoform X3	GO:0007623//circadian rhythm;	GO:0098807//chloroplast thylakoid membrane protein complex;	-	-
CsGy2G010230	1353.74	736.631	1970.84	2.67548	1.4198	4.05882e-11	2.17435e-09	Chr2	9946463	9952027	-	1448	-	GO:0016021;GO:0022857;GO:0055085;	K14638	virNOG05710	P	sp|Q9FNL7|PTR3_ARATH Protein NRT1/ PTR FAMILY 5.2 OS=Arabidopsis thaliana GN=NPF5.2 PE=2 SV=1	protein NRT1/ PTR FAMILY 5.2-like	GO:0055085//transmembrane transport;	GO:0016021//integral component of membrane;	GO:0022857//transmembrane transporter activity;	-
CsGy1G029120	2276.12	1254.22	3298.01	2.62953	1.3948	4.51462e-11	2.39725e-09	Chr1	27166093	27168924	-	1632	-	-	-	virNOG14314	S	-	Zinc finger, RING-type	-	-	-	-
CsGy5G028760	148.61	45.6958	251.525	5.50433	2.46057	6.6105e-11	3.41989e-09	Chr5	32298721	32299290	+	336	-	-	-	virNOG26604;virNOG24848	S	-	transcription factor UPBEAT-like protein	-	-	-	-
CsGy3G025290	619.066	315.38	922.752	2.92584	1.54885	6.85657e-11	3.52704e-09	Chr3	25768663	25776854	+	2593	-	GO:0046983;	-	virNOG11788	K	sp|Q8GZM7|PIF1_ARATH Transcription factor PIF1 OS=Arabidopsis thaliana GN=PIF1 PE=1 SV=1	transcription factor PIF1-like isoform X1	-	-	GO:0046983//protein dimerization activity;	-
CsGy5G004650	1754.99	988.122	2521.85	2.55217	1.35172	7.16846e-11	3.67704e-09	Chr5	3020709	3039042	-	4622	-	GO:0004252;GO:0005774;GO:0006508;GO:0008240;GO:0009507;GO:0016021;GO:0022626;	K01280	virNOG02111	O	sp|F4JVN6|TPPII_ARATH Tripeptidyl-peptidase 2 OS=Arabidopsis thaliana GN=TPP2 PE=1 SV=1	Tripeptidyl-peptidase 2	GO:0006508//proteolysis;	GO:0005774//vacuolar membrane;GO:0009507//chloroplast;GO:0016021//integral component of membrane;GO:0022626//cytosolic ribosome;	GO:0004252//serine-type endopeptidase activity;GO:0008240//tripeptidyl-peptidase activity;	-
CsGy5G026060	1365.14	658.86	2071.43	3.14395	1.65258	7.29544e-11	3.7316e-09	Chr5	30111640	30117999	-	3780	-	GO:0016021;GO:0016757;	-	virNOG08936	WMG	sp|Q84WB7|GT645_ARATH Glycosyltransferase family protein 64 protein C5 OS=Arabidopsis thaliana GN=At5g04500 PE=2 SV=1	glycosyltransferase family protein 64 protein C5	-	GO:0016021//integral component of membrane;	GO:0016757//glycosyltransferase activity;	-
CsGy5G003230	129.459	44.7357	214.183	4.78773	2.25934	7.41977e-11	3.77387e-09	Chr5	2100974	2103151	-	1503	-	-	-	-	-	-	Unknown Protein	-	-	-	-
CsGy6G015940	331.76	148.627	514.893	3.46432	1.79257	8.18614e-11	4.106e-09	Chr6	14970406	14973893	+	2044	-	-	K11804	virNOG00166	R	sp|Q6NRH1|DCAF8_XENLA DDB1- and CUL4-associated factor 8 OS=Xenopus laevis GN=dcaf8 PE=2 SV=1	DDB1-and CUL4-associated factor 8	-	-	-	-
CsGy3G000970	324.095	149.981	498.209	3.32182	1.73197	9.06957e-11	4.51161e-09	Chr3	693695	698530	-	1193	-	GO:0016021;	-	virNOG06266	S	-	exopolysaccharide production negative regulator	-	GO:0016021//integral component of membrane;	-	-
CsGy6G015070	612.343	303.458	921.229	3.03577	1.60206	9.43349e-11	4.67979e-09	Chr6	13556270	13561239	+	2250	-	-	-	virNOG37393;virNOG24378	S	-	LOW QUALITY PROTEIN: uncharacterized protein LOC103496373	-	-	-	-
CsGy3G016110	2839.65	1577.16	4102.14	2.60096	1.37904	9.82386e-11	4.84858e-09	Chr3	11962706	11963453	-	588	-	GO:0004857;GO:0043086;	-	virNOG19498	R	sp|P17407|21KD_DAUCA 21 kDa protein OS=Daucus carota PE=2 SV=1	21 kDa protein-like	GO:0043086//negative regulation of catalytic activity;	-	GO:0004857//enzyme inhibitor activity;	-
CsGy3G033580	424.355	209.428	639.282	3.05252	1.61	9.92113e-11	4.86834e-09	Chr3	32567902	32569888	+	1621	-	GO:0016021;GO:0052689;	-	virNOG11625;virNOG16783	R	sp|Q9SQR3|D14_ARATH Strigolactone esterase D14 OS=Arabidopsis thaliana GN=D14 PE=1 SV=1	Pimeloyl-[acyl-carrier protein] methyl ester esterase	-	GO:0016021//integral component of membrane;	GO:0052689//carboxylic ester hydrolase activity;	-
CsGy4G014940	920.45	455.478	1385.42	3.04169	1.60487	1.0196e-10	4.98968e-09	Chr4	19625977	19631146	-	2148	-	-	-	virNOG06709	O	sp|Q9Y2M2|SSUH2_HUMAN Protein SSUH2 homolog OS=Homo sapiens GN=SSUH2 PE=1 SV=1	protein SSUH2 homolog	-	-	-	-
CsGy3G012630	2142.62	1199.03	3086.21	2.57393	1.36397	1.10453e-10	5.36186e-09	Chr3	9490573	9495782	-	3796	-	GO:0000373;GO:0003723;GO:0005739;GO:0009507;	-	virNOG01759	L	sp|F4J2U9|CFM3A_ARATH CRM-domain containing factor CFM3A, chloroplastic/mitochondrial OS=Arabidopsis thaliana GN=CFM3A PE=2 SV=1	CRM-domain containing factor CFM3A, chloroplastic/mitochondrial-like	GO:0000373//Group II intron splicing;	GO:0005739//mitochondrion;GO:0009507//chloroplast;	GO:0003723//RNA binding;	-
CsGy4G022680	8073.73	4182.12	11965.3	2.86107	1.51656	1.16573e-10	5.62878e-09	Chr4	29062140	29067389	+	2562	-	GO:0004197;GO:0005615;GO:0005764;GO:0032440;GO:0051603;GO:0055114;	-	virNOG09238;virNOG01052	O	sp|P43297|RD21A_ARATH Cysteine proteinase RD21A OS=Arabidopsis thaliana GN=RD21A PE=1 SV=1	Cysteine proteinase Cathepsin L	GO:0051603//proteolysis involved in cellular protein catabolic process;GO:0055114//obsolete oxidation-reduction process;	GO:0005615//extracellular space;GO:0005764//lysosome;	GO:0004197//cysteine-type endopeptidase activity;GO:0032440//2-alkenal reductase [NAD(P)+] activity;	-
CsGy2G016000	305.455	140.297	470.612	3.3544	1.74606	1.37962e-10	6.54473e-09	Chr2	15939164	15940907	-	462	-	-	K17362	virNOG18946	R	-	acyl-coenzyme A thioesterase 13	-	-	-	-
CsGy3G004660	58.3036	11.4921	105.115	9.14672	3.19325	1.38073e-10	6.54473e-09	Chr3	3739680	3740092	+	378	-	-	-	-	-	-	Uncharacterized protein	-	-	-	-
CsGy7G005790	897.011	483.614	1310.41	2.70962	1.43809	1.3913e-10	6.57761e-09	Chr7	4288985	4297112	-	2182	-	GO:0004491;GO:0055114;	K00140	virNOG11697	C	sp|Q0WM29|MMSA_ARATH Methylmalonate-semialdehyde dehydrogenase [acylating], mitochondrial OS=Arabidopsis thaliana GN=ALDH6B2 PE=1 SV=2	Methylmalonate-semialdehyde dehydrogenase	GO:0055114//obsolete oxidation-reduction process;	-	GO:0004491//methylmalonate-semialdehyde dehydrogenase (acylating) activity;	ko00640(Propanoate metabolism);ko00562(Inositol phosphate metabolism);ko00410(beta-Alanine metabolism);ko00280(Valine, leucine and isoleucine degradation)
CsGy3G038130	287.045	114.805	459.286	4.00058	2.00021	1.53598e-10	7.18658e-09	Chr3	35891656	35894520	-	2040	-	GO:0006486;GO:0016021;GO:0016757;	-	virNOG08367	WMG	sp|Q9FFN2|GLYT3_ARATH Probable glycosyltransferase At5g03795 OS=Arabidopsis thaliana GN=At5g03795 PE=3 SV=2	probable glycosyltransferase At5g03795	GO:0006486//protein glycosylation;	GO:0016021//integral component of membrane;	GO:0016757//glycosyltransferase activity;	-
CsGy6G025920	441.412	224.499	658.324	2.93241	1.55209	1.70828e-10	7.9641e-09	Chr6	25460853	25466666	-	2908	-	GO:0003677;GO:0005634;GO:0006355;	-	virNOG18312	S	sp|Q9FY82|NAC82_ARATH NAC domain-containing protein 82 OS=Arabidopsis thaliana GN=NAC082 PE=1 SV=1	NAC domain-containing protein 82	GO:0006355//regulation of transcription, DNA-templated;	GO:0005634//nucleus;	GO:0003677//DNA binding;	-
CsGy4G022750	339.137	165.678	512.595	3.09392	1.62943	1.77235e-10	8.20768e-09	Chr4	29098733	29100940	+	1931	-	GO:0016787;	K13051	virNOG06201	E	sp|Q8GXG1|ASPGB_ARATH Probable isoaspartyl peptidase/L-asparaginase 2 OS=Arabidopsis thaliana GN=At3g16150 PE=2 SV=2	probable isoaspartyl peptidase/L-asparaginase 2	-	-	GO:0016787//hydrolase activity;	ko00460(Cyanoamino acid metabolism);ko00250(Alanine, aspartate and glutamate metabolism)
CsGy6G016740	2615.1	1392	3838.19	2.75731	1.46326	2.05554e-10	9.42269e-09	Chr6	15764794	15769138	+	2127	-	-	-	virNOG16975;virNOG22882	S	sp|Q8VXU6|DI194_ARATH Protein DEHYDRATION-INDUCED 19 homolog 4 OS=Arabidopsis thaliana GN=DI19-4 PE=1 SV=1	protein DEHYDRATION-INDUCED 19 homolog 4	-	-	-	-
CsGy1G016500	225.146	97.1616	353.129	3.63445	1.86174	2.40336e-10	1.08794e-08	Chr1	13649301	13651846	+	2436	-	GO:0003700;GO:0005634;GO:0006355;GO:0043565;	K09419	virNOG17614	K	sp|Q9LV52|HSFC1_ARATH Heat stress transcription factor C-1 OS=Arabidopsis thaliana GN=HSFC1 PE=1 SV=1	heat stress transcription factor C-1-like	GO:0006355//regulation of transcription, DNA-templated;	GO:0005634//nucleus;	GO:0003700//DNA-binding transcription factor activity;GO:0043565//sequence-specific DNA binding;	-
CsGy4G015160	7289.62	3676.41	10902.8	2.96562	1.56833	2.51718e-10	1.1338e-08	Chr4	19881589	19884365	+	654	-	GO:0003677;GO:0005634;	K10802	virNOG21154	R	sp|P26585|HMGL_SOYBN HMG1/2-like protein OS=Glycine max PE=2 SV=1	high mobility group B protein 1	-	GO:0005634//nucleus;	GO:0003677//DNA binding;	ko04613(Neutrophil extracellular trap formation);ko04217(Necroptosis);ko04140(Autophagy - animal);ko03410(Base excision repair)
CsGy1G026790	1998.86	1116.89	2880.84	2.57934	1.367	3.10809e-10	1.39303e-08	Chr1	25293206	25301491	-	5966	-	GO:0001678;GO:0004396;GO:0005524;GO:0005536;GO:0005623;GO:0006096;GO:0046835;	K00844	virNOG08144	G	sp|Q42525|HXK1_ARATH Hexokinase-1 OS=Arabidopsis thaliana GN=HXK1 PE=1 SV=2	Phosphotransferase	GO:0001678//cellular glucose homeostasis;GO:0006096//glycolytic process;GO:0046835//carbohydrate phosphorylation;	GO:0005623//obsolete cell;	GO:0004396//hexokinase activity;GO:0005524//ATP binding;GO:0005536//glucose binding;	ko05230(Central carbon metabolism in cancer);ko05131(Shigellosis);ko04973(Carbohydrate digestion and absorption);ko04930(Type II diabetes mellitus);ko04910(Insulin signaling pathway);ko04066(HIF-1 signaling pathway);ko00524(Neomycin, kanamycin and gentamicin biosynthesis);ko00521(Streptomycin biosynthesis);ko00520(Amino sugar and nucleotide sugar metabolism);ko00500(Starch and sucrose metabolism)…
CsGy3G014210	1134.4	629.06	1639.75	2.60667	1.38221	3.35026e-10	1.49786e-08	Chr3	10554110	10559952	+	2677	-	GO:0000287;GO:0003924;GO:0005525;	-	COG0536;virNOG01283	R	sp|Q8L7L0|OBGC_ARATH GTP-binding protein OBGC, chloroplastic OS=Arabidopsis thaliana GN=OBGL PE=2 SV=1	GTPase obg	-	-	GO:0000287//magnesium ion binding;GO:0003924//GTPase activity;GO:0005525//GTP binding;	-
CsGy7G005570	636.421	337.353	935.49	2.77303	1.47147	3.59718e-10	1.60429e-08	Chr7	4088498	4093154	-	1778	-	GO:0003837;GO:0005829;GO:0006212;GO:0043562;	K01431	virNOG11602	F	sp|Q8H183|BUP1_ARATH Beta-ureidopropionase OS=Arabidopsis thaliana GN=PYD3 PE=1 SV=1	beta-ureidopropionase	GO:0006212//uracil catabolic process;GO:0043562//cellular response to nitrogen levels;	GO:0005829//cytosol;	GO:0003837//beta-ureidopropionase activity;	ko00983(Drug metabolism - other enzymes);ko00770(Pantothenate and CoA biosynthesis);ko00410(beta-Alanine metabolism);ko00240(Pyrimidine metabolism)
CsGy4G025410	1846.78	1046.72	2646.84	2.52871	1.3384	4.09865e-10	1.80131e-08	Chr4	30802835	30806648	+	2307	-	GO:0004930;GO:0004970;GO:0005262;GO:0007186;GO:0007267;GO:0009611;GO:0009630;GO:0009864;GO:0016021;GO:0035235;GO:0050832;GO:0070588;GO:0071230;	K05387	virNOG07447	P	sp|Q9C8E7|GLR33_ARATH Glutamate receptor 3.3 OS=Arabidopsis thaliana GN=GLR3.3 PE=2 SV=1	Glutamate receptor	GO:0007186//G protein-coupled receptor signaling pathway;GO:0007267//cell-cell signaling;GO:0009611//response to wounding;GO:0009630//gravitropism;GO:0009864//induced systemic resistance, jasmonic acid mediated signaling pathway;GO:0035235//ionotropic glutamate receptor signaling pathway;GO:0050832//defense response to fungus;GO:0070588//calcium ion transmembrane transport;GO:0071230//cellular re…	GO:0016021//integral component of membrane;	GO:0004930//G protein-coupled receptor activity;GO:0004970//ionotropic glutamate receptor activity;GO:0005262//calcium channel activity;	-
CsGy3G008770	495.199	257.97	732.428	2.8392	1.50549	4.25486e-10	1.85645e-08	Chr3	7196712	7200280	+	1420	-	GO:0005524;GO:0005737;GO:0006511;GO:0016567;GO:0031625;GO:0061630;	K10576	virNOG05492	O	sp|P16577|UBC4_WHEAT Ubiquitin-conjugating enzyme E2-23 kDa OS=Triticum aestivum GN=UBC4 PE=1 SV=1	ubiquitin-conjugating enzyme E2 4-like	GO:0006511//ubiquitin-dependent protein catabolic process;GO:0016567//protein ubiquitination;	GO:0005737//cytoplasm;	GO:0005524//ATP binding;GO:0031625//ubiquitin protein ligase binding;GO:0061630//ubiquitin protein ligase activity;	ko04120(Ubiquitin mediated proteolysis)
CsGy6G011170	2275.85	1173.19	3378.52	2.87978	1.52596	4.54259e-10	1.97723e-08	Chr6	9597162	9602706	+	1389	-	GO:0016021;	-	virNOG03962	TDK	sp|Q9LTW0|ALIS1_ARATH ALA-interacting subunit 1 OS=Arabidopsis thaliana GN=ALIS1 PE=1 SV=1	ALA-interacting subunit 3-like	-	GO:0016021//integral component of membrane;	-	-
CsGy2G005880	2315.86	1301.95	3329.77	2.55752	1.35474	4.77941e-10	2.0605e-08	Chr2	4145905	4151075	+	1975	-	GO:0006098;GO:0009045;GO:0042732;GO:0046872;	K01805	virNOG08847	G	sp|Q9FKK7|XYLA_ARATH Xylose isomerase OS=Arabidopsis thaliana GN=XYLA PE=2 SV=2	Xylose isomerase	GO:0006098//pentose-phosphate shunt;GO:0042732//D-xylose metabolic process;	-	GO:0009045//xylose isomerase activity;GO:0046872//metal ion binding;	ko00051(Fructose and mannose metabolism);ko00040(Pentose and glucuronate interconversions)
CsGy3G031930	1770.18	1012.65	2527.71	2.49614	1.3197	5.84212e-10	2.50079e-08	Chr3	31310710	31322580	+	7737	-	GO:0003824;GO:0006284;GO:0051539;	-	virNOG03675	L	sp|Q8LK56|DME_ARATH Transcriptional activator DEMETER OS=Arabidopsis thaliana GN=DME PE=1 SV=2	protein ROS1	GO:0006284//base-excision repair;	-	GO:0003824//catalytic activity;GO:0051539//4 iron, 4 sulfur cluster binding;	-
CsGy4G015260	3431.79	1932.44	4931.13	2.55176	1.35149	6.28737e-10	2.67872e-08	Chr4	19981442	19991702	-	3763	-	GO:0003876;GO:0016021;GO:0032264;	K01490	virNOG00949	F	sp|O80452|AMPD_ARATH AMP deaminase OS=Arabidopsis thaliana GN=AMPD PE=1 SV=2	AMP deaminase	GO:0032264//IMP salvage;	GO:0016021//integral component of membrane;	GO:0003876//AMP deaminase activity;	ko00230(Purine metabolism)
CsGy6G013900	348.883	132.632	565.135	4.26092	2.09116	6.40218e-10	2.72123e-08	Chr6	12336332	12338342	+	1208	-	GO:0006857;GO:0016021;GO:0022857;GO:0055085;	K14638	virNOG02212	E	sp|Q9M390|PTR1_ARATH Protein NRT1/ PTR FAMILY 8.1 OS=Arabidopsis thaliana GN=NPF8.1 PE=1 SV=1	protein NRT1/ PTR FAMILY 8.1-like	GO:0006857//oligopeptide transport;GO:0055085//transmembrane transport;	GO:0016021//integral component of membrane;	GO:0022857//transmembrane transporter activity;	-
CsGy6G017950	1223.59	696.144	1751.03	2.51533	1.33075	6.48057e-10	2.7481e-08	Chr6	18766668	18774147	+	6058	-	-	-	virNOG23247;virNOG08671	S	sp|Q9SYQ0|IDM3_ARATH Increased DNA methylation 3 OS=Arabidopsis thaliana GN=IDM3 PE=1 SV=1	increased DNA methylation 3 isoform X2	-	-	-	-
CsGy5G004290	1313.57	689.441	1937.7	2.81053	1.49084	6.61951e-10	2.80046e-08	Chr5	2858824	2862684	+	1725	-	GO:0016491;GO:0055114;	-	virNOG06021	QG	sp|B5F3F4|IOLG_SALA4 Inositol 2-dehydrogenase OS=Salmonella agona (strain SL483) GN=iolG PE=3 SV=1	inositol 2-dehydrogenase 2	GO:0055114//obsolete oxidation-reduction process;	-	GO:0016491//oxidoreductase activity;	-
CsGy2G027220	338.56	99.5318	577.588	5.80305	2.53681	6.68883e-10	2.82318e-08	Chr2	34772305	34773272	-	471	-	GO:0006952;GO:0009607;	-	virNOG19839	S	sp|Q4QTJ2|NCS1_PAPSO S-norcoclaurine synthase 1 OS=Papaver somniferum GN=NCS1 PE=1 SV=1	S-norcoclaurine synthase 1-like	GO:0006952//defense response;GO:0009607//response to biotic stimulus;	-	-	-
CsGy6G025620	509.386	267.436	751.337	2.80941	1.49027	8.58547e-10	3.54116e-08	Chr6	25145939	25152441	-	2430	-	GO:0004842;GO:0005634;GO:0005737;GO:0009611;GO:0009867;GO:0016567;GO:0016874;GO:0042742;	K16280	NOG05847;virNOG01196	OR	sp|Q8RX26|RGLG3_ARATH E3 ubiquitin-protein ligase RGLG3 OS=Arabidopsis thaliana GN=RGLG3 PE=1 SV=1	E3 ubiquitin-protein ligase RGLG1 isoform X1	GO:0009611//response to wounding;GO:0009867//jasmonic acid mediated signaling pathway;GO:0016567//protein ubiquitination;GO:0042742//defense response to bacterium;	GO:0005634//nucleus;GO:0005737//cytoplasm;	GO:0004842//ubiquitin-protein transferase activity;GO:0016874//ligase activity;	-
CsGy5G026980	218.036	100.025	336.047	3.35963	1.7483	1.11218e-09	4.48513e-08	Chr5	30701152	30703626	-	1595	-	GO:0005509;GO:0005544;GO:0006950;GO:0009628;	K17099	virNOG01000	U	sp|Q9ZVJ6|ANXD4_ARATH Annexin D4 OS=Arabidopsis thaliana GN=ANN4 PE=1 SV=1	Annexin D4	GO:0006950//response to stress;GO:0009628//response to abiotic stimulus;	-	GO:0005509//calcium ion binding;GO:0005544//calcium-dependent phospholipid binding;	-
CsGy4G007380	585.703	236.631	934.776	3.95035	1.98198	1.12061e-09	4.5091e-08	Chr4	5439589	5441104	-	893	-	GO:0004364;	K00799	virNOG16492	O	sp|Q03666|GSTX4_TOBAC Probable glutathione S-transferase OS=Nicotiana tabacum PE=2 SV=1	Glutathione S-transferase	-	-	GO:0004364//glutathione transferase activity;	ko05418(Fluid shear stress and atherosclerosis);ko05225(Hepatocellular carcinoma);ko05208(Chemical carcinogenesis - reactive oxygen species);ko05207(Chemical carcinogenesis - receptor activation);ko05204(Chemical carcinogenesis - DNA adducts);ko05200(Pathways in cancer);ko04212(Longevity regulating pathway - worm);ko01524(Platinum drug resistance);ko00983(Drug metabolism - other enzymes);ko00982(…
CsGy3G008080	286.723	133.694	439.752	3.28924	1.71776	1.3185e-09	5.25051e-08	Chr3	6808700	6813204	-	2789	-	-	-	virNOG19998	S	-	DEAD-box ATP-dependent RNA helicase	-	-	-	-
CsGy1G032560	739.999	408.804	1071.19	2.62031	1.38974	1.31937e-09	5.25051e-08	Chr1	32234633	32237948	+	948	-	GO:0009916;GO:0016021;GO:0046872;GO:0055114;GO:0070469;	K17893	virNOG15273	R	sp|Q56X52|AOX4_ARATH Ubiquinol oxidase 4, chloroplastic/chromoplastic OS=Arabidopsis thaliana GN=AOX4 PE=1 SV=2	Ubiquinol oxidase	GO:0055114//obsolete oxidation-reduction process;	GO:0016021//integral component of membrane;GO:0070469//respirasome;	GO:0009916//alternative oxidase activity;GO:0046872//metal ion binding;	-
CsGy6G031970	87.2685	26.8614	147.676	5.49769	2.45883	1.32518e-09	5.26206e-08	Chr6	29419494	29420766	+	950	-	GO:0004568;GO:0005975;GO:0006032;GO:0008061;GO:0016998;	K20547	virNOG01205	G	sp|P08252|CHI1_TOBAC Endochitinase A OS=Nicotiana tabacum GN=CHN48 PE=1 SV=2	endochitinase-like	GO:0005975//carbohydrate metabolic process;GO:0006032//chitin catabolic process;GO:0016998//cell wall macromolecule catabolic process;	-	GO:0004568//chitinase activity;GO:0008061//chitin binding;	ko04016(MAPK signaling pathway - plant);ko00520(Amino sugar and nucleotide sugar metabolism)
CsGy1G016620	2368.01	1388.58	3347.43	2.41068	1.26944	1.35957e-09	5.37506e-08	Chr1	13890437	13893030	+	1920	-	GO:0004674;GO:0005524;GO:0006468;GO:0016021;	-	virNOG39377;COG0515;virNOG01918	T	sp|Q9LV48|PERK1_ARATH Proline-rich receptor-like protein kinase PERK1 OS=Arabidopsis thaliana GN=PERK1 PE=2 SV=1	proline-rich receptor-like protein kinase PERK1	GO:0006468//protein phosphorylation;	GO:0016021//integral component of membrane;	GO:0004674//protein serine/threonine kinase activity;GO:0005524//ATP binding;	-
CsGy3G024900	79.2136	22.2607	136.166	6.11689	2.6128	1.61402e-09	6.25803e-08	Chr3	25267210	25269412	-	561	-	GO:0006629;GO:0008374;	-	virNOG03637	I	sp|Q4VCM1|LCAT2_ARATH Phospholipid--sterol O-acyltransferase OS=Arabidopsis thaliana GN=PSAT PE=2 SV=2	phospholipid--sterol O-acyltransferase isoform X3	GO:0006629//lipid metabolic process;	-	GO:0008374//O-acyltransferase activity;	-
CsGy7G000390	856.551	480.53	1232.57	2.56503	1.35898	1.6764e-09	6.48602e-08	Chr7	488587	491766	-	1311	-	GO:0005737;GO:0006629;GO:0016021;GO:0016627;GO:0055114;	K12345	virNOG08011	I	sp|Q9SI62|POED2_ARATH Polyprenol reductase 2 OS=Arabidopsis thaliana GN=PPRD2 PE=1 SV=2	polyprenol reductase 2	GO:0006629//lipid metabolic process;GO:0055114//obsolete oxidation-reduction process;	GO:0005737//cytoplasm;GO:0016021//integral component of membrane;	GO:0016627//oxidoreductase activity, acting on the CH-CH group of donors;	ko00510(N-Glycan biosynthesis);ko00140(Steroid hormone biosynthesis)
CsGy3G037320	406.551	209.97	603.132	2.87247	1.52229	1.78643e-09	6.86772e-08	Chr3	35223493	35227553	-	1890	-	GO:0003700;GO:0005634;GO:0006355;GO:0043565;	K09338	virNOG02687	K	sp|Q6YWR4|HOX16_ORYSJ Homeobox-leucine zipper protein HOX16 OS=Oryza sativa subsp. japonica GN=HOX16 PE=2 SV=1	homeobox-leucine zipper protein HAT5	GO:0006355//regulation of transcription, DNA-templated;	GO:0005634//nucleus;	GO:0003700//DNA-binding transcription factor activity;GO:0043565//sequence-specific DNA binding;	-
CsGy4G019630	369.822	185.397	554.247	2.98952	1.57992	1.8317e-09	7.02681e-08	Chr4	26264748	26265372	+	396	-	GO:0003677;GO:0016021;GO:0046872;	-	virNOG27097	R	-	DIS3-exonuclease-like protein	-	GO:0016021//integral component of membrane;	GO:0003677//DNA binding;GO:0046872//metal ion binding;	-
CsGy3G019890	1579.31	917.1	2241.52	2.44414	1.28933	2.06878e-09	7.82032e-08	Chr3	16222012	16237238	+	3576	-	GO:0003987;GO:0016208;GO:0019427;	K01895	virNOG02885	I	sp|B9DGD6|ACS_ARATH Acetyl-coenzyme A synthetase, chloroplastic/glyoxysomal OS=Arabidopsis thaliana GN=ACS PE=1 SV=1	Acetyl-coenzyme A synthetase	GO:0019427//acetyl-CoA biosynthetic process from acetate;	-	GO:0003987//acetate-CoA ligase activity;GO:0016208//AMP binding;	ko00720(Carbon fixation pathways in prokaryotes);ko00680(Methane metabolism);ko00640(Propanoate metabolism);ko00630(Glyoxylate and dicarboxylate metabolism);ko00620(Pyruvate metabolism);ko00010(Glycolysis / Gluconeogenesis)
CsGy3G015460	650.5	249.144	1051.86	4.22187	2.07788	2.47851e-09	9.27239e-08	Chr3	11441209	11446006	-	2491	-	-	-	virNOG04650	S	sp|Q9LI74|CHUP1_ARATH Protein CHUP1, chloroplastic OS=Arabidopsis thaliana GN=CHUP1 PE=1 SV=1	protein CHUP1, chloroplastic	-	-	-	-
CsGy3G000420	783.657	432.334	1134.98	2.62524	1.39245	3.00263e-09	1.11411e-07	Chr3	335102	338070	-	1476	-	GO:0004518;GO:0090305;	K08999	virNOG04159	S	sp|Q93VH2|BBD2_ARATH Bifunctional nuclease 2 OS=Arabidopsis thaliana GN=BBD2 PE=2 SV=1	bifunctional nuclease 2 isoform X1	GO:0090305//nucleic acid phosphodiester bond hydrolysis;	-	GO:0004518//nuclease activity;	-
CsGy6G000270	1076.07	623.755	1528.39	2.45031	1.29297	3.07695e-09	1.13471e-07	Chr6	208936	220077	-	2441	-	GO:0046872;	-	virNOG03146	F	sp|Q54XC1|5NTC_DICDI Cytosolic purine 5&apos;-nucleotidase OS=Dictyostelium discoideum GN=nt5c2 PE=3 SV=1	5'-nucleotidase domain-containing protein 4	-	-	GO:0046872//metal ion binding;	-
CsGy3G015210	992.871	558.888	1426.85	2.55302	1.35221	3.47823e-09	1.26213e-07	Chr3	11172351	11172989	+	639	-	GO:0046983;	-	virNOG22397;virNOG20321	K	sp|Q9LSN7|BH147_ARATH Transcription factor bHLH147 OS=Arabidopsis thaliana GN=BHLH147 PE=1 SV=1	transcription factor bHLH147-like	-	-	GO:0046983//protein dimerization activity;	-
CsGy3G024670	1264.52	734.119	1794.93	2.44501	1.28984	3.65044e-09	1.3167e-07	Chr3	24913555	24918985	+	2626	-	GO:0004672;GO:0005524;GO:0006468;	-	virNOG15810	T	sp|Q9LV04|PAP14_ARATH Probable plastid-lipid-associated protein 14, chloroplastic OS=Arabidopsis thaliana GN=PAP14 PE=1 SV=1	probable plastid-lipid-associated protein 14, chloroplastic isoform X1	GO:0006468//protein phosphorylation;	-	GO:0004672//protein kinase activity;GO:0005524//ATP binding;	-
CsGy1G023310	435.394	162.956	707.831	4.34369	2.11892	4.28082e-09	1.52284e-07	Chr1	22153571	22156090	-	1104	-	GO:0016874;	-	virNOG07151	O	-	RING/U-box superfamily protein	-	-	GO:0016874//ligase activity;	-
CsGy5G025650	358.797	186.364	531.23	2.85051	1.51122	4.49803e-09	1.59385e-07	Chr5	29805989	29809071	+	657	-	GO:0004846;GO:0005777;GO:0006144;GO:0007031;GO:0019628;GO:0055114;	K00365	virNOG04266	Q	sp|P53763|URIC_PHAVU Uricase-2 OS=Phaseolus vulgaris GN=URIII PE=1 SV=2	Uricase	GO:0006144//purine nucleobase metabolic process;GO:0007031//peroxisome organization;GO:0019628//urate catabolic process;GO:0055114//obsolete oxidation-reduction process;	GO:0005777//peroxisome;	GO:0004846//urate oxidase activity;	ko00232(Caffeine metabolism);ko00230(Purine metabolism)
CsGy5G028100	1049.93	622.063	1477.81	2.37565	1.24832	4.73094e-09	1.6666e-07	Chr5	31827820	31834198	+	2313	-	GO:0005524;GO:0006754;GO:0008553;GO:0016021;	K01535	virNOG04331;COG0474	P	sp|Q9LV11|PMA11_ARATH ATPase 11, plasma membrane-type OS=Arabidopsis thaliana GN=AHA11 PE=1 SV=1	Plasma membrane ATPase	GO:0006754//ATP biosynthetic process;	GO:0016021//integral component of membrane;	GO:0005524//ATP binding;GO:0008553//P-type proton-exporting transporter activity;	ko00190(Oxidative phosphorylation)
CsGy7G018630	3752.35	941.724	6562.98	6.96911	2.80097	5.41936e-09	1.89437e-07	Chr7	21567183	21575005	-	2468	-	-	-	virNOG01029	R	-	Leucine-rich repeat family protein	-	-	-	-
CsGy3G032910	370.288	196.26	544.315	2.77343	1.47167	6.16269e-09	2.1377e-07	Chr3	32015406	32016779	+	1374	-	GO:0004190;GO:0006508;	-	virNOG06955	O	sp|Q940R4|ASP63_ARATH Probable aspartyl protease At4g16563 OS=Arabidopsis thaliana GN=At4g16563 PE=2 SV=1	aspartic proteinase nepenthesin-2	GO:0006508//proteolysis;	-	GO:0004190//aspartic-type endopeptidase activity;	-
CsGy4G014050	3202.1	1588.44	4815.76	3.03175	1.60015	7.31744e-09	2.49994e-07	Chr4	18956566	18960652	+	2367	-	GO:0016874;	-	COG0666;virNOG03143	OR	sp|Q94B55|XB31_ARATH Putative E3 ubiquitin-protein ligase XBAT31 OS=Arabidopsis thaliana GN=XBAT31 PE=2 SV=1	Ankyrin repeat domain-containing protein 50	-	-	GO:0016874//ligase activity;	-
CsGy5G008430	158.883	56.6686	261.097	4.60744	2.20396	7.70159e-09	2.61637e-07	Chr5	6394967	6395698	-	732	-	GO:0016020;	K14496	virNOG05648	R	sp|O80920|PYL4_ARATH Abscisic acid receptor PYL4 OS=Arabidopsis thaliana GN=PYL4 PE=1 SV=1	abscisic acid receptor PYL4	-	GO:0016020//membrane;	-	ko04075(Plant hormone signal transduction);ko04016(MAPK signaling pathway - plant)
CsGy3G024080	1482.37	861.035	2103.71	2.44323	1.28879	8.47514e-09	2.85158e-07	Chr3	24090377	24092722	-	660	-	-	-	virNOG11337;virNOG24969	S	sp|Q9LK32|Y3721_ARATH Uncharacterized protein At3g27210 OS=Arabidopsis thaliana GN=Y-2 PE=1 SV=1	hypothetical protein	-	-	-	-
CsGy2G012240	748.46	429.495	1067.42	2.4853	1.31342	8.48845e-09	2.85158e-07	Chr2	12194237	12198936	-	2574	-	GO:0005886;GO:0006950;	-	virNOG17541	S	-	Adenine nucleotide alpha hydrolases-like superfamily protein	GO:0006950//response to stress;	GO:0005886//plasma membrane;	-	-
CsGy4G005090	223.079	109.906	336.252	3.05946	1.61328	8.85082e-09	2.95686e-07	Chr4	3623995	3630911	-	2482	-	GO:0016021;	-	virNOG11419	S	sp|Q5TGY1|TMCO4_HUMAN Transmembrane and coiled-coil domain-containing protein 4 OS=Homo sapiens GN=TMCO4 PE=2 SV=1	transmembrane and coiled-coil domain-containing protein 4	-	GO:0016021//integral component of membrane;	-	-
CsGy2G013400	697.971	408.074	987.867	2.4208	1.27548	1.08965e-08	3.60043e-07	Chr2	13132252	13133481	-	462	-	GO:0000981;GO:0001135;GO:0005634;GO:0006357;GO:0030154;GO:0043565;GO:0044212;	K09422	COG5147;virNOG01797	K	sp|O49608|MYB32_ARATH Transcription factor MYB32 OS=Arabidopsis thaliana GN=MYB32 PE=2 SV=1	MYB transcription factor	GO:0006357//regulation of transcription by RNA polymerase II;GO:0030154//cell differentiation;	GO:0005634//nucleus;	GO:0000981//DNA-binding transcription factor activity, RNA polymerase II-specific;GO:0001135//obsolete RNA polymerase II transcription regulator recruiting activity;GO:0043565//sequence-specific DNA binding;	-
CsGy4G016990	174.259	78.3112	270.207	3.45042	1.78677	1.1165e-08	3.67264e-07	Chr4	22005311	22008008	-	1218	-	-	-	virNOG21771	S	sp|Q9STN5|Y4833_ARATH Uncharacterized protein At4g08330, chloroplastic OS=Arabidopsis thaliana GN=At4g08330 PE=1 SV=1	hypothetical protein	-	-	-	-
CsGy7G015160	440.487	238.122	642.851	2.69967	1.43278	1.11759e-08	3.67264e-07	Chr7	19137439	19145109	-	3594	-	-	-	virNOG01373	R	sp|Q8GUL1|AT18G_ARATH Autophagy-related protein 18g OS=Arabidopsis thaliana GN=ATG18G PE=2 SV=1	autophagy-related protein 18g	-	-	-	-
CsGy4G016310	305.169	155.485	454.852	2.92538	1.54862	1.13918e-08	3.7368e-07	Chr4	21160638	21172296	-	2390	-	GO:0003676;GO:0006364;GO:0008408;GO:0090305;	K18327	virNOG10951	L	sp|Q08237|REXO4_YEAST RNA exonuclease 4 OS=Saccharomyces cerevisiae (strain ATCC 204508 / S288c) GN=REX4 PE=1 SV=1	RNA exonuclease 4-like	GO:0006364//rRNA processing;GO:0090305//nucleic acid phosphodiester bond hydrolysis;	-	GO:0003676//nucleic acid binding;GO:0008408//3'-5' exonuclease activity;	-
CsGy3G002450	2765.09	1690.98	3839.19	2.2704	1.18294	1.29722e-08	4.19443e-07	Chr3	1896059	1899612	+	2113	-	GO:0003677;GO:0005634;GO:0006355;GO:0009723;	-	virNOG05826	K	sp|Q7XC57|MYBS3_ORYSJ Transcription factor MYBS3 OS=Oryza sativa subsp. japonica GN=MYBS3 PE=2 SV=1	Myb transcription factor	GO:0006355//regulation of transcription, DNA-templated;GO:0009723//response to ethylene;	GO:0005634//nucleus;	GO:0003677//DNA binding;	-
CsGy1G012120	1962.43	1085.41	2839.46	2.61602	1.38737	1.3756e-08	4.42417e-07	Chr1	7612702	7616891	+	2153	-	-	K15637	virNOG05302	G	sp|Q9FNJ9|CA1P_ARATH Probable 2-carboxy-D-arabinitol-1-phosphatase OS=Arabidopsis thaliana GN=At5g22620 PE=1 SV=1	Phosphoglycerate mutase, putative	-	-	-	ko04668(TNF signaling pathway);ko04217(Necroptosis);ko04137(Mitophagy - animal)
CsGy6G018660	946.998	562.028	1331.97	2.36993	1.24484	1.45527e-08	4.65557e-07	Chr6	19364386	19367878	-	3405	-	-	-	virNOG01921;virNOG28713	S	sp|F4K5K6|PMIR1_ARATH Protein PLASTID MOVEMENT IMPAIRED 1-RELATED 1 OS=Arabidopsis thaliana GN=PMIR1 PE=2 SV=1	protein PLASTID MOVEMENT IMPAIRED 1-RELATED 1-like	-	-	-	-
CsGy4G002820	425.497	231.706	619.287	2.67272	1.41831	1.57455e-08	5.01944e-07	Chr4	1817294	1823887	+	1749	-	GO:0016810;	-	virNOG05959	FQ	sp|A5UMN6|DADD_METS3 5&apos;-deoxyadenosine deaminase OS=Methanobrevibacter smithii (strain ATCC 35061 / DSM 861 / OCM 144 / PS) GN=dadD PE=3 SV=1	5-methylthioadenosine/S-adenosylhomocysteine deaminase-like	-	-	GO:0016810//hydrolase activity, acting on carbon-nitrogen (but not peptide) bonds;	-
CsGy4G005440	1142.21	581.297	1703.12	2.92986	1.55083	1.59292e-08	5.06017e-07	Chr4	3891005	3893894	+	1429	-	GO:0000413;GO:0003755;	K09578	virNOG21280	O	sp|Q94G00|PIN1_MALDO Peptidyl-prolyl cis-trans isomerase Pin1 OS=Malus domestica GN=PIN1 PE=2 SV=1	Peptidyl-prolyl cis-trans isomerase	GO:0000413//protein peptidyl-prolyl isomerization;	-	GO:0003755//peptidyl-prolyl cis-trans isomerase activity;	ko04622(RIG-I-like receptor signaling pathway)
CsGy5G016760	445.779	241.24	650.319	2.69574	1.43068	1.59604e-08	5.06122e-07	Chr5	23135142	23138264	-	2065	-	GO:0006508;GO:0008237;GO:0008270;	K01254	virNOG05471	OIEV	sp|Q9FY49|LKHA4_ARATH Leukotriene A-4 hydrolase homolog OS=Arabidopsis thaliana GN=LKHA4 PE=2 SV=1	leukotriene A-4 hydrolase homolog	GO:0006508//proteolysis;	-	GO:0008237//metallopeptidase activity;GO:0008270//zinc ion binding;	ko00590(Arachidonic acid metabolism)
CsGy2G010530	1638.52	854.259	2422.78	2.83611	1.50392	1.6036e-08	5.07629e-07	Chr2	10363972	10366681	-	1750	-	GO:0005783;GO:0005794;GO:0016021;	-	virNOG20252	S	-	HR-like lesion-inducing protein-like protein	-	GO:0005783//endoplasmic reticulum;GO:0005794//Golgi apparatus;GO:0016021//integral component of membrane;	-	-
CsGy5G026070	1529.71	926.716	2132.7	2.30135	1.20248	1.66317e-08	5.24651e-07	Chr5	30127377	30133316	+	1083	-	GO:0005982;GO:0006470;GO:0007623;GO:0008138;GO:0019203;	-	virNOG00639	V	sp|G4LTX4|DSP4_CASSA Phosphoglucan phosphatase DSP4, amyloplastic OS=Castanea sativa GN=DSP4 PE=1 SV=1	phosphoglucan phosphatase DSP4, amyloplastic	GO:0005982//starch metabolic process;GO:0006470//protein dephosphorylation;GO:0007623//circadian rhythm;	-	GO:0008138//protein tyrosine/serine/threonine phosphatase activity;GO:0019203//carbohydrate phosphatase activity;	-
CsGy1G014340	1257.29	473.945	2040.63	4.30563	2.10622	1.71839e-08	5.40189e-07	Chr1	10105631	10109478	+	1528	-	GO:0009507;GO:0045454;	-	virNOG00219	S	sp|O23193|CBSX1_ARATH CBS domain-containing protein CBSX1, chloroplastic OS=Arabidopsis thaliana GN=CBSX1 PE=1 SV=2	CBS domain-containing protein CBSX1, chloroplastic-like	GO:0045454//cell redox homeostasis;	GO:0009507//chloroplast;	-	-
CsGy5G026400	1189.2	347.795	2030.6	5.8385	2.5456	1.72932e-08	5.42682e-07	Chr5	30340856	30348910	+	2141	-	GO:0016021;	K15015	virNOG10987	E	sp|F4IUW3|AVT1C_ARATH Amino acid transporter AVT1C OS=Arabidopsis thaliana GN=AVT1C PE=1 SV=1	Amino acid transporter family protein	-	GO:0016021//integral component of membrane;	-	ko05033(Nicotine addiction);ko05032(Morphine addiction);ko04727(GABAergic synapse);ko04723(Retrograde endocannabinoid signaling);ko04721(Synaptic vesicle cycle)
CsGy1G002850	1482.33	868.545	2096.12	2.41337	1.27105	1.78168e-08	5.58147e-07	Chr1	1769476	1777857	+	3910	-	GO:0005634;GO:0006355;GO:0032041;GO:0070932;	K11407	virNOG07108	B	sp|Q8RX28|HDA5_ARATH Histone deacetylase 5 OS=Arabidopsis thaliana GN=HDA5 PE=1 SV=1	Histone deacetylase	GO:0006355//regulation of transcription, DNA-templated;GO:0070932//histone H3 deacetylation;	GO:0005634//nucleus;	GO:0032041//NAD-dependent histone deacetylase activity (H3-K14 specific);	ko05203(Viral carcinogenesis);ko05034(Alcoholism);ko05014(Amyotrophic lateral sclerosis);ko04613(Neutrophil extracellular trap formation)
CsGy7G010640	5597.72	3502.5	7692.95	2.19641	1.13515	2.02094e-08	6.28749e-07	Chr7	13403321	13410921	+	3242	-	GO:0005524;	K10579	virNOG04621	O	sp|Q9SDY5|RCE1_ARATH NEDD8-conjugating enzyme Ubc12 OS=Arabidopsis thaliana GN=RCE1 PE=1 SV=1	Ubiquitin-conjugating enzyme, E2	-	-	GO:0005524//ATP binding;	ko04120(Ubiquitin mediated proteolysis)
CsGy1G011590	1357.63	828.527	1886.73	2.27721	1.18727	2.04502e-08	6.3515e-07	Chr1	7268185	7272085	-	2471	-	GO:0016021;GO:0022857;GO:0055085;	-	virNOG03715	R	sp|Q41144|STC_RICCO Sugar carrier protein C OS=Ricinus communis GN=STC PE=2 SV=1	Sugar transporter, putative	GO:0055085//transmembrane transport;	GO:0016021//integral component of membrane;	GO:0022857//transmembrane transporter activity;	-
CsGy1G020580	423.537	234.674	612.401	2.60958	1.38382	2.06025e-08	6.37691e-07	Chr1	19265995	19270385	-	3743	-	GO:0005315;GO:0005524;GO:0016020;GO:0016887;GO:0035435;	-	virNOG11762	Q	sp|Q9C9W0|AB17I_ARATH ABC transporter I family member 17 OS=Arabidopsis thaliana GN=ABCI17 PE=2 SV=1	Phosphate import ATP-binding protein PstB 1	GO:0035435//phosphate ion transmembrane transport;	GO:0016020//membrane;	GO:0005315//inorganic phosphate transmembrane transporter activity;GO:0005524//ATP binding;GO:0016887//ATP hydrolysis activity;	-
CsGy3G029830	87.0189	29.8307	144.207	4.83417	2.27327	2.09207e-08	6.46436e-07	Chr3	30131275	30132653	-	369	-	-	-	virNOG25631	S	-	Legume-specific protein	-	-	-	-
CsGy5G028510	206.201	84.1444	328.258	3.90112	1.96389	2.10451e-08	6.48067e-07	Chr5	32166345	32171534	-	1689	-	GO:0016020;	-	virNOG05436;COG5409	TP	sp|Q9LJW0|PHO19_ARATH Phosphate transporter PHO1 homolog 9 OS=Arabidopsis thaliana GN=PHO1-H9 PE=2 SV=1	phosphate transporter PHO1 homolog 9-like	-	GO:0016020//membrane;	-	-
CsGy6G004870	175.522	81.6832	269.361	3.29763	1.72143	2.14188e-08	6.58455e-07	Chr6	4498450	4499706	-	930	-	-	-	virNOG04561	S	sp|A0MFS5|WTF1_ARATH Protein WHAT&apos;S THIS FACTOR 1 homolog OS=Arabidopsis thaliana GN=At4g01037 PE=3 SV=1	protein ROOT PRIMORDIUM DEFECTIVE 1	-	-	-	-
CsGy4G022890	1305.99	645.564	1966.41	3.04603	1.60693	2.14644e-08	6.58738e-07	Chr4	29165795	29175470	+	3949	-	GO:0004190;GO:0004497;GO:0005506;GO:0005768;GO:0005802;GO:0006508;GO:0016021;GO:0016705;GO:0020037;GO:0030163;GO:0055114;	-	virNOG04915	O	sp|Q6WNQ8|C81E8_MEDTR Cytochrome P450 81E8 OS=Medicago truncatula GN=CYP81E8 PE=2 SV=1	aspartic proteinase-like protein 2	GO:0006508//proteolysis;GO:0030163//protein catabolic process;GO:0055114//obsolete oxidation-reduction process;	GO:0005768//endosome;GO:0005802//trans-Golgi network;GO:0016021//integral component of membrane;	GO:0004190//aspartic-type endopeptidase activity;GO:0004497//monooxygenase activity;GO:0005506//iron ion binding;GO:0016705//oxidoreductase activity, acting on paired donors, with incorporation or reduction of molecular oxygen;GO:0020037//heme binding;	-
CsGy2G022690	1884.23	1152.53	2615.94	2.26974	1.18253	2.17656e-08	6.65726e-07	Chr2	30946141	30947199	+	1059	-	GO:0003991;GO:0004553;GO:0005737;GO:0005975;GO:0006526;GO:0016310;	K00930	virNOG05104	E	sp|Q9SCL7|NAGK_ARATH Acetylglutamate kinase, chloroplastic OS=Arabidopsis thaliana GN=NAGK PE=1 SV=1	Acetylglutamate kinase	GO:0005975//carbohydrate metabolic process;GO:0006526//arginine biosynthetic process;GO:0016310//phosphorylation;	GO:0005737//cytoplasm;	GO:0003991//acetylglutamate kinase activity;GO:0004553//hydrolase activity, hydrolyzing O-glycosyl compounds;	ko00220(Arginine biosynthesis)
CsGy4G024840	467.485	261.194	673.776	2.5796	1.36715	2.18941e-08	6.68527e-07	Chr4	30452461	30458640	-	2526	-	GO:0005737;GO:0031397;GO:0055105;	-	virNOG10410	S	sp|Q84VX3|ALF4_ARATH Aberrant root formation protein 4 OS=Arabidopsis thaliana GN=ALF4 PE=1 SV=2	aberrant root formation protein 4 isoform X1	GO:0031397//negative regulation of protein ubiquitination;	GO:0005737//cytoplasm;	GO:0055105//ubiquitin-protein transferase inhibitor activity;	-
CsGy7G003150	1041.45	624.407	1458.49	2.33581	1.22392	2.26189e-08	6.88337e-07	Chr7	2469958	2475075	+	2771	-	GO:0004715;GO:0005524;GO:0016021;GO:0018108;	K13429	virNOG11544	T	sp|Q6UD73|LYK3_MEDTR LysM domain receptor-like kinase 3 OS=Medicago truncatula GN=LYK3 PE=1 SV=1	Receptor protein kinase, putative	GO:0018108//peptidyl-tyrosine phosphorylation;	GO:0016021//integral component of membrane;	GO:0004715//non-membrane spanning protein tyrosine kinase activity;GO:0005524//ATP binding;	ko04626(Plant-pathogen interaction)
CsGy2G016350	1232.95	749.864	1716.04	2.28847	1.19438	2.27217e-08	6.90306e-07	Chr2	16348156	16352796	+	2675	-	GO:0004185;GO:0006508;	K16298	virNOG03124	O	sp|P32826|SCP49_ARATH Serine carboxypeptidase-like 49 OS=Arabidopsis thaliana GN=SCPL49 PE=2 SV=2	Carboxypeptidase	GO:0006508//proteolysis;	-	GO:0004185//serine-type carboxypeptidase activity;	-
CsGy5G013060	66.4189	19.0492	113.789	5.97341	2.57855	2.28571e-08	6.92945e-07	Chr5	16630912	16633632	-	1319	-	-	-	virNOG00644	S	-	plastid transcriptionally active 6	-	-	-	-
CsGy6G013780	1500.8	897.99	2103.61	2.34258	1.2281	2.33535e-08	7.02437e-07	Chr6	12241391	12245797	-	2549	-	GO:0003993;GO:0009395;GO:0016311;	K01114	virNOG05121	I	sp|Q8L7Y9|NPC1_ARATH Non-specific phospholipase C1 OS=Arabidopsis thaliana GN=NPC1 PE=2 SV=1	non-specific phospholipase C1	GO:0009395//phospholipid catabolic process;GO:0016311//dephosphorylation;	-	GO:0003993//acid phosphatase activity;	ko04919(Thyroid hormone signaling pathway);ko02024(Quorum sensing);ko00565(Ether lipid metabolism);ko00564(Glycerophospholipid metabolism);ko00562(Inositol phosphate metabolism)
CsGy4G011640	369.182	202.256	536.108	2.65064	1.40634	2.3482e-08	7.03955e-07	Chr4	11671879	11682228	+	5005	-	GO:0005506;GO:0009055;GO:0016614;GO:0022900;GO:0050660;GO:0051537;	K09842	virNOG04977	F	sp|Q7G192|ALDO2_ARATH Indole-3-acetaldehyde oxidase OS=Arabidopsis thaliana GN=AAO2 PE=1 SV=2	Aldehyde oxidase 2	GO:0022900//electron transport chain;	-	GO:0005506//iron ion binding;GO:0009055//electron transfer activity;GO:0016614//oxidoreductase activity, acting on CH-OH group of donors;GO:0050660//flavin adenine dinucleotide binding;GO:0051537//2 iron, 2 sulfur cluster binding;	ko00906(Carotenoid biosynthesis)
CsGy3G017350	845.752	215.861	1475.64	6.83608	2.77317	2.59442e-08	7.75202e-07	Chr3	13325720	13330205	-	1768	-	GO:0003677;GO:0005634;GO:0006355;GO:0009651;GO:0009723;GO:0009737;GO:0009739;GO:0009751;GO:0009753;GO:0042752;GO:0046686;	-	virNOG06677	K	sp|Q8H0W3|RVE6_ARATH Protein REVEILLE 6 OS=Arabidopsis thaliana GN=RVE6 PE=2 SV=1	protein REVEILLE 6-like isoform X2	GO:0006355//regulation of transcription, DNA-templated;GO:0009651//response to salt stress;GO:0009723//response to ethylene;GO:0009737//response to abscisic acid;GO:0009739//response to gibberellin;GO:0009751//response to salicylic acid;GO:0009753//response to jasmonic acid;GO:0042752//regulation of circadian rhythm;GO:0046686//response to cadmium ion;	GO:0005634//nucleus;	GO:0003677//DNA binding;	-
CsGy6G004900	158.519	71.9576	245.081	3.4059	1.76804	2.65694e-08	7.9127e-07	Chr6	4532453	4534229	+	1332	-	GO:0003682;GO:0003700;GO:0005634;GO:0005829;GO:0006355;GO:0007231;GO:0008272;GO:0009294;GO:0009652;GO:0009970;GO:0043565;GO:0043621;GO:0045596;GO:0051019;GO:0051170;	K20557	virNOG08183	K	sp|Q9MA75|VIP1_ARATH Transcription factor VIP1 OS=Arabidopsis thaliana GN=VIP1 PE=1 SV=1	transcription factor VIP1-like	GO:0006355//regulation of transcription, DNA-templated;GO:0007231//osmosensory signaling pathway;GO:0008272//sulfate transport;GO:0009294//DNA mediated transformation;GO:0009652//thigmotropism;GO:0009970//cellular response to sulfate starvation;GO:0045596//negative regulation of cell differentiation;GO:0051170//import into nucleus;	GO:0005634//nucleus;GO:0005829//cytosol;	GO:0003682//chromatin binding;GO:0003700//DNA-binding transcription factor activity;GO:0043565//sequence-specific DNA binding;GO:0043621//protein self-association;GO:0051019//mitogen-activated protein kinase binding;	ko04016(MAPK signaling pathway - plant)
CsGy2G011580	384.291	197.673	570.909	2.88815	1.53015	2.76067e-08	8.20813e-07	Chr2	11586363	11587319	-	957	-	GO:0008152;GO:0016787;	-	virNOG06143;virNOG11617	V	sp|Q9SMM9|CXE13_ARATH Probable carboxylesterase 13 OS=Arabidopsis thaliana GN=CXE13 PE=1 SV=1	probable carboxylesterase 13	GO:0008152//metabolic process;	-	GO:0016787//hydrolase activity;	-
CsGy4G000460	333.423	178.233	488.613	2.74142	1.45493	2.78109e-08	8.24177e-07	Chr4	274603	278870	+	1114	-	GO:0006355;GO:0016592;	-	virNOG20675	S	sp|Q9LFA5|MED28_ARATH Mediator of RNA polymerase II transcription subunit 28 OS=Arabidopsis thaliana GN=MED28 PE=1 SV=1	mediator of RNA polymerase II transcription subunit 28	GO:0006355//regulation of transcription, DNA-templated;	GO:0016592//mediator complex;	-	-
CsGy1G032350	559.07	323.016	795.124	2.46156	1.29957	2.90447e-08	8.53755e-07	Chr1	31978361	31981908	+	2648	-	GO:0004674;GO:0005524;GO:0006468;	K08867	virNOG03227	T	sp|Q9CAV6|WNK1_ARATH Serine/threonine-protein kinase WNK1 OS=Arabidopsis thaliana GN=WNK1 PE=1 SV=1	probable serine/threonine-protein kinase WNK9 isoform X1	GO:0006468//protein phosphorylation;	-	GO:0004674//protein serine/threonine kinase activity;GO:0005524//ATP binding;	-
CsGy6G000470	5235.65	3290.32	7180.98	2.18245	1.12595	3.01802e-08	8.84261e-07	Chr6	325152	329923	-	2595	-	GO:0003677;GO:0016021;	-	virNOG06213	S	sp|Q8L7L5|AHL11_ARATH AT-hook motif nuclear-localized protein 11 OS=Arabidopsis thaliana GN=AHL11 PE=2 SV=1	AT-hook motif nuclear-localized protein 9-like	-	GO:0016021//integral component of membrane;	GO:0003677//DNA binding;	-
CsGy7G008150	264.505	136.663	392.347	2.8709	1.5215	3.03205e-08	8.85902e-07	Chr7	8900164	8903518	+	1014	-	GO:0016021;GO:0030001;GO:0046873;GO:0055085;	K14709	virNOG01413	P	sp|Q94EG9|ZIP11_ARATH Zinc transporter 11 OS=Arabidopsis thaliana GN=ZIP11 PE=2 SV=1	zinc transporter 11	GO:0030001//metal ion transport;GO:0055085//transmembrane transport;	GO:0016021//integral component of membrane;	GO:0046873//metal ion transmembrane transporter activity;	ko05012(Parkinson disease);ko05010(Alzheimer disease)
CsGy3G041500	301.828	156.032	447.625	2.8688	1.52045	3.03341e-08	8.85902e-07	Chr3	38772170	38774343	-	472	-	-	-	virNOG24710;virNOG23219	SR	-	chaperone protein DnaJ-like	-	-	-	-
CsGy6G009630	1167.59	714.483	1620.7	2.26836	1.18165	3.11025e-08	9.0688e-07	Chr6	8091527	8093844	-	2044	-	GO:0005622;GO:0016021;GO:0035556;	-	virNOG28500;virNOG07228	S	sp|Q7Y0E8|NRX11_ORYSJ Probable nucleoredoxin 1-1 OS=Oryza sativa subsp. japonica GN=Os03g0405500 PE=2 SV=1	Cysteine/Histidine-rich C1 domain family protein	GO:0035556//intracellular signal transduction;	GO:0005622//intracellular anatomical structure;GO:0016021//integral component of membrane;	-	-
CsGy1G023100	452.055	249.62	654.489	2.62194	1.39064	3.22164e-08	9.33347e-07	Chr1	21982743	21986879	+	2091	-	GO:0005315;GO:0016021;GO:0055085;	-	virNOG03410	G	sp|Q66GI9|ANTR4_ARATH Probable anion transporter 4, chloroplastic OS=Arabidopsis thaliana GN=ANTR4 PE=2 SV=1	probable anion transporter 4, chloroplastic	GO:0055085//transmembrane transport;	GO:0016021//integral component of membrane;	GO:0005315//inorganic phosphate transmembrane transporter activity;	-
CsGy3G023910	666.974	353.472	980.476	2.77385	1.47189	3.48873e-08	1.00112e-06	Chr3	23914023	23915320	+	1224	-	-	-	-	-	-	Uncharacterized protein	-	-	-	-
CsGy3G000250	321.551	161.782	481.32	2.97511	1.57294	4.16373e-08	1.17985e-06	Chr3	224874	235949	-	3117	-	GO:0048235;	-	virNOG03166	U	sp|Q9Y2K9|STB5L_HUMAN Syntaxin-binding protein 5-like OS=Homo sapiens GN=STXBP5L PE=1 SV=2	Transducin/WD40 repeat-like superfamily protein isoform 2	GO:0048235//pollen sperm cell differentiation;	-	-	-
CsGy4G001130	11670.6	5742.52	17598.6	3.06461	1.61571	4.22758e-08	1.19608e-06	Chr4	690620	691006	-	387	-	-	-	virNOG23430	R	sp|Q9LZP9|CP122_ARATH Calvin cycle protein CP12-2, chloroplastic OS=Arabidopsis thaliana GN=CP12-2 PE=1 SV=1	calvin cycle protein CP12-2, chloroplastic	-	-	-	-
CsGy1G020460	148.037	67.3214	228.752	3.3979	1.76465	4.44047e-08	1.25044e-06	Chr1	19161192	19162399	-	1106	-	GO:0016021;	-	virNOG21666	S	sp|Q5ZLH4|TM230_CHICK Transmembrane protein 230 OS=Gallus gallus GN=TMEM230 PE=2 SV=1	transmembrane protein 230-like	-	GO:0016021//integral component of membrane;	-	-
CsGy2G018010	1852.54	1152.58	2552.49	2.21458	1.14703	5.61855e-08	1.56999e-06	Chr2	27826650	27847027	-	9566	-	GO:0004325;GO:0005739;GO:0006783;GO:0006979;GO:0009507;GO:0016021;	K01772	virNOG04665	H	sp|P42044|HEMH_CUCSA Ferrochelatase-2, chloroplastic OS=Cucumis sativus GN=HEMH PE=2 SV=1	Ferrochelatase	GO:0006783//heme biosynthetic process;GO:0006979//response to oxidative stress;	GO:0005739//mitochondrion;GO:0009507//chloroplast;GO:0016021//integral component of membrane;	GO:0004325//ferrochelatase activity;	ko00860(Porphyrin metabolism)
CsGy2G001080	1143.05	706.818	1579.28	2.23435	1.15986	6.04738e-08	1.67431e-06	Chr2	707054	716048	-	1805	-	GO:0008152;	K10527	virNOG06642	I	sp|Q9ZPI6|AIM1_ARATH Peroxisomal fatty acid beta-oxidation multifunctional protein AIM1 OS=Arabidopsis thaliana GN=AIM1 PE=1 SV=1	Fatty acid oxidation complex subunit alpha	GO:0008152//metabolic process;	-	-	ko00592(alpha-Linolenic acid metabolism);ko00071(Fatty acid degradation)
CsGy6G013300	370.438	206.386	534.489	2.58976	1.37282	6.06833e-08	1.67755e-06	Chr6	11725998	11732926	+	1664	-	GO:0004672;GO:0005524;GO:0006468;	-	virNOG08314	T	sp|F4IS56|ILK1_ARATH Integrin-linked protein kinase 1 OS=Arabidopsis thaliana GN=ILK1 PE=1 SV=1	Integrin-linked protein kinase family	GO:0006468//protein phosphorylation;	-	GO:0004672//protein kinase activity;GO:0005524//ATP binding;	-
CsGy6G023120	1281.18	791.55	1770.82	2.23715	1.16166	6.27962e-08	1.72542e-06	Chr6	23387874	23396090	+	1888	-	GO:0005737;GO:0016810;	K01464	virNOG07979	F	sp|Q9FMP3|DPYS_ARATH Dihydropyrimidinase OS=Arabidopsis thaliana GN=PYD2 PE=1 SV=1	dihydropyrimidinase	-	GO:0005737//cytoplasm;	GO:0016810//hydrolase activity, acting on carbon-nitrogen (but not peptide) bonds;	ko00983(Drug metabolism - other enzymes);ko00770(Pantothenate and CoA biosynthesis);ko00410(beta-Alanine metabolism);ko00240(Pyrimidine metabolism)
CsGy5G001710	829.745	501.699	1157.79	2.30774	1.20648	6.58476e-08	1.80106e-06	Chr5	1056054	1062647	+	1797	-	-	K00940	virNOG00492	T	-	Pleckstrin homology (PH) domain-containing protein	-	-	-	ko04016(MAPK signaling pathway - plant);ko00983(Drug metabolism - other enzymes);ko00240(Pyrimidine metabolism);ko00230(Purine metabolism)
CsGy5G009140	717.222	433.767	1000.68	2.30694	1.20598	6.70206e-08	1.82213e-06	Chr5	7270677	7281079	+	7418	-	GO:0016180;GO:0032039;	K13146	virNOG00078	A	sp|A7SBF0|INT9_NEMVE Integrator complex subunit 9 homolog OS=Nematostella vectensis GN=ints9 PE=3 SV=1	integrator complex subunit 9 homolog isoform X2	GO:0016180//snRNA processing;	GO:0032039//integrator complex;	-	-
CsGy2G003080	911.295	517.168	1305.42	2.52417	1.33581	7.14844e-08	1.93189e-06	Chr2	1996135	1999500	-	1563	-	GO:0016620;GO:0055114;	K00128	virNOG00876	C	sp|Q8S528|AL2B7_ARATH Aldehyde dehydrogenase family 2 member B7, mitochondrial OS=Arabidopsis thaliana GN=ALDH2B7 PE=1 SV=2	Aldehyde dehydrogenase	GO:0055114//obsolete oxidation-reduction process;	-	GO:0016620//oxidoreductase activity, acting on the aldehyde or oxo group of donors, NAD or NADP as acceptor;	ko04936(Alcoholic liver disease);ko00981(Insect hormone biosynthesis);ko00903(Limonene and pinene degradation);ko00770(Pantothenate and CoA biosynthesis);ko00625(Chloroalkane and chloroalkene degradation);ko00620(Pyruvate metabolism);ko00561(Glycerolipid metabolism);ko00410(beta-Alanine metabolism);ko00380(Tryptophan metabolism);ko00340(Histidine metabolism);ko00330(Arginine and proline metabolis…
CsGy5G024050	178.7	47.0174	310.383	6.60145	2.72278	7.2209e-08	1.94567e-06	Chr5	28799058	28805112	+	5412	-	GO:0005737;GO:0016209;GO:0055114;	-	virNOG12733	S	sp|Q3ZBK2|F213A_BOVIN Redox-regulatory protein FAM213A OS=Bos taurus GN=FAM213A PE=2 SV=1	Thioredoxin-like protein	GO:0055114//obsolete oxidation-reduction process;	GO:0005737//cytoplasm;	GO:0016209//antioxidant activity;	-
CsGy7G017110	685.858	402.296	969.42	2.40972	1.26887	7.38159e-08	1.98306e-06	Chr7	20487966	20490128	-	870	-	GO:0006914;	K08341	virNOG21339	Z	sp|Q9LRP7|ATG8I_ARATH Autophagy-related protein 8i OS=Arabidopsis thaliana GN=ATG8I PE=1 SV=1	Autophagy-related protein	GO:0006914//autophagy;	-	-	ko04727(GABAergic synapse);ko04621(NOD-like receptor signaling pathway);ko04212(Longevity regulating pathway - worm);ko04140(Autophagy - animal);ko04139(Mitophagy - yeast);ko04138(Autophagy - yeast);ko04137(Mitophagy - animal);ko04136(Autophagy - other);ko04068(FoxO signaling pathway)
CsGy6G001000	187.679	40.9684	334.389	8.16211	3.02894	7.6758e-08	2.05905e-06	Chr6	690993	696881	+	831	-	GO:0009733;	K14488	virNOG24062;virNOG22840	S	sp|O22150|SAU36_ARATH Auxin-responsive protein SAUR36 OS=Arabidopsis thaliana GN=SAUR36 PE=2 SV=1	auxin-responsive protein SAUR36-like	GO:0009733//response to auxin;	-	-	ko04075(Plant hormone signal transduction)
CsGy5G002350	295.508	157.133	433.884	2.76125	1.46532	8.3901e-08	2.24401e-06	Chr5	1482159	1483156	-	753	-	GO:0005737;GO:0030001;GO:0046914;GO:0046916;	-	KOG1603;virNOG22573;virNOG22933	P	sp|O03982|HIP39_ARATH Heavy metal-associated isoprenylated plant protein 39 OS=Arabidopsis thaliana GN=HIPP39 PE=2 SV=1	heavy metal-associated isoprenylated plant protein 3	GO:0030001//metal ion transport;GO:0046916//cellular transition metal ion homeostasis;	GO:0005737//cytoplasm;	GO:0046914//transition metal ion binding;	-
CsGy2G020190	1757.67	1116.2	2399.14	2.14938	1.10392	8.66172e-08	2.30644e-06	Chr2	29227512	29230824	-	1296	-	GO:0006508;GO:0008234;	-	virNOG05338;virNOG03724	O	sp|Q9FMH8|RD21B_ARATH Probable cysteine protease RD21B OS=Arabidopsis thaliana GN=RD21B PE=1 SV=1	zingipain-2	GO:0006508//proteolysis;	-	GO:0008234//cysteine-type peptidase activity;	-
CsGy2G022450	427.177	246.996	607.358	2.45898	1.29806	8.76403e-08	2.32684e-06	Chr2	30792721	30793008	+	288	-	-	-	-	-	-	protein ENL-like	-	-	-	-
CsGy4G005040	442.779	245.418	640.139	2.60836	1.38314	9.28765e-08	2.45865e-06	Chr4	3588043	3591004	-	2025	-	GO:0004030;GO:0005783;GO:0006081;GO:0016021;GO:0055114;	K00128	virNOG13869	C	sp|Q70E96|AL3F1_ARATH Aldehyde dehydrogenase family 3 member F1 OS=Arabidopsis thaliana GN=ALDH3F1 PE=2 SV=2	Aldehyde dehydrogenase	GO:0006081//cellular aldehyde metabolic process;GO:0055114//obsolete oxidation-reduction process;	GO:0005783//endoplasmic reticulum;GO:0016021//integral component of membrane;	GO:0004030//aldehyde dehydrogenase [NAD(P)+] activity;	ko04936(Alcoholic liver disease);ko00981(Insect hormone biosynthesis);ko00903(Limonene and pinene degradation);ko00770(Pantothenate and CoA biosynthesis);ko00625(Chloroalkane and chloroalkene degradation);ko00620(Pyruvate metabolism);ko00561(Glycerolipid metabolism);ko00410(beta-Alanine metabolism);ko00380(Tryptophan metabolism);ko00340(Histidine metabolism);ko00330(Arginine and proline metabolis…
CsGy5G004110	660.342	398.155	922.53	2.31701	1.21226	9.40197e-08	2.48165e-06	Chr5	2751540	2753652	-	1000	-	GO:0006914;	K08341	NOG40753;virNOG19391	ZU	sp|Q8VYK7|ATG8F_ARATH Autophagy-related protein 8f OS=Arabidopsis thaliana GN=ATG8F PE=1 SV=1	Autophagy-related protein	GO:0006914//autophagy;	-	-	ko04727(GABAergic synapse);ko04621(NOD-like receptor signaling pathway);ko04212(Longevity regulating pathway - worm);ko04140(Autophagy - animal);ko04139(Mitophagy - yeast);ko04138(Autophagy - yeast);ko04137(Mitophagy - animal);ko04136(Autophagy - other);ko04068(FoxO signaling pathway)
CsGy5G012190	719.133	432.938	1005.33	2.3221	1.21543	9.53796e-08	2.51388e-06	Chr5	14509423	14514322	+	2406	-	GO:0006857;GO:0016021;GO:0022857;GO:0055085;	K14638	virNOG02212	E	sp|P46032|PTR2_ARATH Protein NRT1/ PTR FAMILY 8.3 OS=Arabidopsis thaliana GN=NPF8.3 PE=1 SV=1	protein NRT1/ PTR FAMILY 8.3-like	GO:0006857//oligopeptide transport;GO:0055085//transmembrane transport;	GO:0016021//integral component of membrane;	GO:0022857//transmembrane transporter activity;	-
CsGy2G012050	463.806	178.613	749	4.19343	2.06813	9.808e-08	2.57756e-06	Chr2	12014530	12038420	-	6684	-	GO:0005622;GO:0016301;GO:0046854;GO:0048015;	K00888	virNOG01733	T	sp|Q9SXA1|P4KA1_ARATH Phosphatidylinositol 4-kinase alpha 1 OS=Arabidopsis thaliana GN=PI4KA1 PE=1 SV=2	phosphatidylinositol 4-kinase alpha 1	GO:0046854//phosphatidylinositol phosphate biosynthetic process;GO:0048015//phosphatidylinositol-mediated signaling;	GO:0005622//intracellular anatomical structure;	GO:0016301//kinase activity;	ko04070(Phosphatidylinositol signaling system);ko04011(MAPK signaling pathway - yeast);ko00562(Inositol phosphate metabolism)
CsGy6G033450	151.177	69.4621	232.893	3.3528	1.74537	9.92835e-08	2.60163e-06	Chr6	30153597	30158510	-	2627	-	GO:0004672;GO:0005524;GO:0006468;GO:0016021;	-	virNOG05235;virNOG16368	T	sp|Q9M0X5|CRK25_ARATH Cysteine-rich receptor-like protein kinase 25 OS=Arabidopsis thaliana GN=CRK25 PE=3 SV=1	cysteine-rich receptor-like protein kinase 10	GO:0006468//protein phosphorylation;	GO:0016021//integral component of membrane;	GO:0004672//protein kinase activity;GO:0005524//ATP binding;	-
CsGy3G024150	3706.26	2359.58	5052.93	2.14145	1.09859	1.00064e-07	2.61829e-06	Chr3	24158790	24165052	+	2253	-	-	-	virNOG00398	K	sp|Q9LK27|GTE8_ARATH Transcription factor GTE8 OS=Arabidopsis thaliana GN=GTE8 PE=2 SV=2	transcription factor GTE8 isoform X2	-	-	-	-
CsGy4G021870	693.289	318.661	1067.92	3.35127	1.74471	1.01778e-07	2.65546e-06	Chr4	28463082	28469341	+	2417	-	-	K10581	virNOG05101	O	sp|Q8GY87|UBC26_ARATH Probable ubiquitin-conjugating enzyme E2 26 OS=Arabidopsis thaliana GN=UBC26 PE=2 SV=2	probable ubiquitin-conjugating enzyme E2 25 isoform X1	-	-	-	ko04120(Ubiquitin mediated proteolysis)
CsGy3G006600	1989.5	1250.94	2728.06	2.18081	1.12486	1.0267e-07	2.67489e-06	Chr3	5644405	5652315	+	2988	-	GO:0000398;GO:0003723;GO:0016021;GO:0046872;GO:0089701;	-	virNOG00308	A	sp|Q9SY74|C3H5_ARATH Zinc finger CCCH domain-containing protein 5 OS=Arabidopsis thaliana GN=At1g10320 PE=2 SV=2	zinc finger CCCH domain-containing protein 5	GO:0000398//mRNA splicing, via spliceosome;	GO:0016021//integral component of membrane;GO:0089701//U2AF complex;	GO:0003723//RNA binding;GO:0046872//metal ion binding;	-
CsGy7G007870	93.778	29.9629	157.593	5.25962	2.39496	1.05411e-07	2.73058e-06	Chr7	6045634	6048616	-	863	-	GO:0009941;GO:0016021;	K15115	virNOG13026	C	sp|Q7XA87|FOLT1_ARATH Folate transporter 1, chloroplastic OS=Arabidopsis thaliana GN=FOLT1 PE=2 SV=1	folate transporter 1, chloroplastic isoform X2	-	GO:0009941//chloroplast envelope;GO:0016021//integral component of membrane;	-	-
CsGy6G014630	713.418	429.215	997.621	2.32429	1.21679	1.06938e-07	2.76617e-06	Chr6	12820614	12823477	+	1050	-	GO:0016021;GO:0016192;	K08511	virNOG10289	U	sp|O23429|VA724_ARATH Vesicle-associated membrane protein 724 OS=Arabidopsis thaliana GN=VAMP724 PE=2 SV=2	Vesicle-associated membrane protein 724	GO:0016192//vesicle-mediated transport;	GO:0016021//integral component of membrane;	-	-
CsGy4G025040	1034.43	649.436	1419.42	2.18562	1.12804	1.07964e-07	2.78874e-06	Chr4	30577562	30583545	+	2946	-	GO:0004252;GO:0006508;GO:0070008;	K01322	virNOG09334	O	sp|Q9QUR6|PPCE_MOUSE Prolyl endopeptidase OS=Mus musculus GN=Prep PE=1 SV=1	prolyl endopeptidase-like	GO:0006508//proteolysis;	-	GO:0004252//serine-type endopeptidase activity;GO:0070008//serine-type exopeptidase activity;	ko04614(Renin-angiotensin system)
CsGy7G020040	327.31	182.065	472.555	2.59552	1.37603	1.10595e-07	2.84453e-06	Chr7	22537063	22542153	-	2208	-	GO:0003723;GO:0003735;GO:0006412;GO:0022625;GO:0042254;	-	virNOG08019	S	-	DUF1666 family protein (DUF1666)	GO:0006412//translation;GO:0042254//ribosome biogenesis;	GO:0022625//cytosolic large ribosomal subunit;	GO:0003723//RNA binding;GO:0003735//structural constituent of ribosome;	-
CsGy6G035610	2136.85	1350.11	2923.6	2.16546	1.11467	1.1252e-07	2.88582e-06	Chr6	31347696	31352876	-	1879	-	GO:0003723;GO:0005634;GO:0006396;	K15191	virNOG01771	R	sp|Q94A38|LRP6A_ARATH La-related protein 6A OS=Arabidopsis thaliana GN=LARP6A PE=2 SV=1	RNA-binding protein	GO:0006396//RNA processing;	GO:0005634//nucleus;	GO:0003723//RNA binding;	-
CsGy1G007230	1074.64	664.055	1485.22	2.23659	1.1613	1.1639e-07	2.97247e-06	Chr1	4605420	4609162	-	2453	-	GO:0003723;GO:0005737;GO:0006221;GO:0006396;GO:0007049;GO:0016021;GO:0016627;GO:0045747;GO:0055114;	K00207	virNOG05341	F	sp|Q9LVI9|DPYD_ARATH Dihydropyrimidine dehydrogenase (NADP(+)), chloroplastic OS=Arabidopsis thaliana GN=PYD1 PE=1 SV=1	Dihydroorotate dehydrogenase family protein	GO:0006221//pyrimidine nucleotide biosynthetic process;GO:0006396//RNA processing;GO:0007049//cell cycle;GO:0045747//positive regulation of Notch signaling pathway;GO:0055114//obsolete oxidation-reduction process;	GO:0005737//cytoplasm;GO:0016021//integral component of membrane;	GO:0003723//RNA binding;GO:0016627//oxidoreductase activity, acting on the CH-CH group of donors;	ko00983(Drug metabolism - other enzymes);ko00770(Pantothenate and CoA biosynthesis);ko00410(beta-Alanine metabolism);ko00240(Pyrimidine metabolism)
CsGy4G001310	1801.68	1132.27	2471.08	2.18242	1.12593	1.21385e-07	3.07831e-06	Chr4	795824	800289	-	3825	-	GO:0006520;GO:0009507;GO:0036361;	-	virNOG06038	S	sp|P32968|YPNL_PECCC Uncharacterized protein in pnlA 3&apos;region (Fragment) OS=Pectobacterium carotovorum subsp. carotovorum PE=3 SV=1	probable amino-acid racemase	GO:0006520//cellular amino acid metabolic process;	GO:0009507//chloroplast;	GO:0036361//racemase activity, acting on amino acids and derivatives;	-
CsGy2G012610	8928.87	5852.4	12005.3	2.05135	1.03658	1.22119e-07	3.09259e-06	Chr2	12482620	12485414	+	1955	-	GO:0006508;GO:0008234;	K01373	virNOG00796	O	sp|P43296|RD19A_ARATH Cysteine protease RD19A OS=Arabidopsis thaliana GN=RD19A PE=1 SV=1	Cysteine proteinase Cathepsin F	GO:0006508//proteolysis;	-	GO:0008234//cysteine-type peptidase activity;	ko04626(Plant-pathogen interaction);ko04210(Apoptosis);ko04142(Lysosome)
CsGy6G030110	657.907	279.256	1036.56	3.71185	1.89214	1.23356e-07	3.11957e-06	Chr6	28439929	28442958	+	1780	-	GO:0004497;GO:0005506;GO:0016705;GO:0020037;GO:0055114;	-	virNOG12341	Q	sp|H2DH18|C7A12_PANGI Cytochrome P450 CYP736A12 OS=Panax ginseng PE=2 SV=1	Cytochrome P450 family protein	GO:0055114//obsolete oxidation-reduction process;	-	GO:0004497//monooxygenase activity;GO:0005506//iron ion binding;GO:0016705//oxidoreductase activity, acting on paired donors, with incorporation or reduction of molecular oxygen;GO:0020037//heme binding;	-
CsGy5G024620	592.789	355.652	829.926	2.33354	1.22252	1.27965e-07	3.2271e-06	Chr5	29198332	29200128	-	1113	-	GO:0030001;GO:0046872;	-	virNOG25875;virNOG24319	S	-	hypothetical protein	GO:0030001//metal ion transport;	-	GO:0046872//metal ion binding;	-
CsGy4G002790	1106.07	592.85	1619.28	2.73135	1.44961	1.35323e-07	3.39847e-06	Chr4	1786319	1789887	+	2371	-	GO:0005634;GO:0008270;	-	virNOG15439	R	sp|O22800|COL14_ARATH Zinc finger protein CONSTANS-LIKE 14 OS=Arabidopsis thaliana GN=COL14 PE=1 SV=2	zinc finger protein CONSTANS-LIKE 15-like	-	GO:0005634//nucleus;	GO:0008270//zinc ion binding;	-
CsGy3G014950	170.323	82.712	257.933	3.11845	1.64083	1.39254e-07	3.49235e-06	Chr3	10997170	10998899	-	399	-	-	-	-	-	-	Unknown Protein	-	-	-	-
CsGy6G028550	237.271	125.612	348.929	2.77783	1.47396	1.4064e-07	3.52223e-06	Chr6	27387016	27395384	-	4319	-	-	-	virNOG00001	S	sp|Q9FHP1|ACR1_ARATH ACT domain-containing protein ACR1 OS=Arabidopsis thaliana GN=ACR1 PE=2 SV=1	ACT domain-containing protein ACR1	-	-	-	-
CsGy2G015890	582.573	353.682	811.464	2.29433	1.19807	1.5652e-07	3.88767e-06	Chr2	15832764	15843178	-	3291	-	GO:0003824;GO:0006807;GO:0043170;GO:0044237;GO:0044238;	K15340	virNOG08029	L	sp|Q8H1R4|AB10I_ARATH ABC transporter I family member 10 OS=Arabidopsis thaliana GN=ABCI10 PE=2 SV=1	protein artemis	GO:0006807//nitrogen compound metabolic process;GO:0043170//macromolecule metabolic process;GO:0044237//cellular metabolic process;GO:0044238//primary metabolic process;	-	GO:0003824//catalytic activity;	-
CsGy6G025300	112.489	41.5261	183.453	4.41777	2.14332	1.63084e-07	4.0231e-06	Chr6	24884850	24885468	+	384	-	-	-	virNOG21688;euNOG25447	S	-	hypothetical protein	-	-	-	-
CsGy3G042560	2963.35	1890.02	4036.68	2.13579	1.09477	1.65164e-07	4.06335e-06	Chr3	39626443	39628362	-	687	-	GO:0019904;	K06630	virNOG01353	O	sp|P93212|14337_SOLLC 14-3-3 protein 7 OS=Solanum lycopersicum GN=TFT7 PE=2 SV=2	general regulatory factor 12	-	-	GO:0019904//protein domain specific binding;	ko05203(Viral carcinogenesis);ko05160(Hepatitis C);ko04722(Neurotrophin signaling pathway);ko04621(NOD-like receptor signaling pathway);ko04391(Hippo signaling pathway - fly);ko04390(Hippo signaling pathway);ko04151(PI3K-Akt signaling pathway);ko04114(Oocyte meiosis);ko04110(Cell cycle);ko04011(MAPK signaling pathway - yeast)
CsGy6G015160	369.168	193.772	544.564	2.81032	1.49074	1.67362e-07	4.10627e-06	Chr6	13752882	13756069	-	1659	-	GO:0015299;GO:0016021;GO:1902600;	-	virNOG29034;virNOG14624;virNOG13737	P	sp|Q9SIT5|CHX15_ARATH Cation/H(+) antiporter 15 OS=Arabidopsis thaliana GN=CHX15 PE=2 SV=1	cation/H(+) antiporter 15-like isoform X1	GO:1902600//proton transmembrane transport;	GO:0016021//integral component of membrane;	GO:0015299//solute:proton antiporter activity;	-
CsGy1G027170	198.629	100.521	296.737	2.95198	1.56168	1.69771e-07	4.15028e-06	Chr1	25598785	25601748	+	1282	-	GO:0009229;GO:0016311;GO:0042131;	K13248	virNOG06564	R	sp|Q9SU92|PPSP3_ARATH Thiamine phosphate phosphatase-like protein OS=Arabidopsis thaliana GN=At4g29530 PE=1 SV=1	inorganic pyrophosphatase 3	GO:0009229//thiamine diphosphate biosynthetic process;GO:0016311//dephosphorylation;	-	GO:0042131//thiamine phosphate phosphatase activity;	ko00750(Vitamin B6 metabolism)
CsGy6G021480	460.83	269.84	651.82	2.41558	1.27237	1.73405e-07	4.22591e-06	Chr6	22088218	22094443	+	1630	-	GO:0003700;GO:0006355;	K14432	virNOG14881	K	sp|P42777|GBF4_ARATH G-box-binding factor 4 OS=Arabidopsis thaliana GN=GBF4 PE=1 SV=1	ABSCISIC ACID-INSENSITIVE 5-like protein 4 isoform X1	GO:0006355//regulation of transcription, DNA-templated;	-	GO:0003700//DNA-binding transcription factor activity;	ko04075(Plant hormone signal transduction)
CsGy1G003840	413.423	240.071	586.775	2.44417	1.28935	1.74145e-07	4.23823e-06	Chr1	2412303	2415653	-	1291	-	GO:0016021;	-	NOG10479;virNOG11075	S	-	peptidase M50B-like protein	-	GO:0016021//integral component of membrane;	-	-
CsGy6G018410	1377.21	870.174	1884.25	2.16537	1.11462	1.75203e-07	4.25824e-06	Chr6	19156257	19175990	-	5778	-	GO:0003677;GO:0003723;GO:0004525;GO:0005524;GO:0006396;GO:0031047;GO:0090502;	K11592	virNOG10401	A	sp|Q5N870|DCL3A_ORYSJ Endoribonuclease Dicer homolog 3a OS=Oryza sativa subsp. japonica GN=DCL3A PE=2 SV=1	endoribonuclease Dicer homolog 3	GO:0006396//RNA processing;GO:0031047//gene silencing by RNA;GO:0090502//RNA phosphodiester bond hydrolysis, endonucleolytic;	-	GO:0003677//DNA binding;GO:0003723//RNA binding;GO:0004525//ribonuclease III activity;GO:0005524//ATP binding;	ko05206(MicroRNAs in cancer)
CsGy7G018900	2240.54	1426.72	3054.36	2.14082	1.09816	1.76087e-07	4.27401e-06	Chr7	21716679	21720324	-	868	-	-	-	virNOG15711	R	-	hypothetical protein	-	-	-	-
CsGy3G014750	641.128	375.268	906.989	2.41691	1.27317	1.83724e-07	4.43558e-06	Chr3	10853890	10857724	+	1968	-	GO:0003824;GO:0008152;	K01557	virNOG02333	R	sp|Q93ZE5|FAHD1_ARATH Probable acylpyruvase FAHD1, mitochondrial OS=Arabidopsis thaliana GN=FAHD1 PE=1 SV=1	acylpyruvase FAHD1, mitochondrial	GO:0008152//metabolic process;	-	GO:0003824//catalytic activity;	ko00350(Tyrosine metabolism)
CsGy2G024540	430.785	249.787	611.783	2.44922	1.29232	1.84187e-07	4.44084e-06	Chr2	32296213	32300520	+	1562	-	GO:0016021;	-	virNOG05343	S	-	E3 ubiquitin-protein ligase	-	GO:0016021//integral component of membrane;	-	-
CsGy4G016870	528.722	265.711	791.733	2.97968	1.57516	1.85245e-07	4.45449e-06	Chr4	21881506	21887354	-	1572	-	GO:0008152;GO:0016620;	K00128	virNOG09738	C	sp|Q70DU8|AL3H1_ARATH Aldehyde dehydrogenase family 3 member H1 OS=Arabidopsis thaliana GN=ALDH3H1 PE=1 SV=2	Aldehyde dehydrogenase	GO:0008152//metabolic process;	-	GO:0016620//oxidoreductase activity, acting on the aldehyde or oxo group of donors, NAD or NADP as acceptor;	ko04936(Alcoholic liver disease);ko00981(Insect hormone biosynthesis);ko00903(Limonene and pinene degradation);ko00770(Pantothenate and CoA biosynthesis);ko00625(Chloroalkane and chloroalkene degradation);ko00620(Pyruvate metabolism);ko00561(Glycerolipid metabolism);ko00410(beta-Alanine metabolism);ko00380(Tryptophan metabolism);ko00340(Histidine metabolism);ko00330(Arginine and proline metabolis…
CsGy5G017460	1054.95	517.906	1592	3.07392	1.62008	1.93814e-07	4.64205e-06	Chr5	23766656	23769490	+	1494	-	GO:0004674;GO:0005524;GO:0006468;	-	virNOG02454;virNOG29245	T	sp|P46573|PBL10_ARATH Probable serine/threonine-protein kinase PBL10 OS=Arabidopsis thaliana GN=PBL10 PE=1 SV=2	Receptor-like cytoplasmic kinase 176	GO:0006468//protein phosphorylation;	-	GO:0004674//protein serine/threonine kinase activity;GO:0005524//ATP binding;	-
CsGy1G025720	877.16	537.852	1216.47	2.26172	1.17742	2.00744e-07	4.79535e-06	Chr1	24537360	24545403	-	4480	-	GO:0006644;GO:0008374;GO:0031224;	K13511	virNOG14473	I	sp|Q6IV77|TAZ_MACMU Tafazzin OS=Macaca mulatta GN=TAZ PE=2 SV=1	tafazzin-like	GO:0006644//phospholipid metabolic process;	GO:0031224//intrinsic component of membrane;	GO:0008374//O-acyltransferase activity;	ko00564(Glycerophospholipid metabolism)
CsGy7G020430	1102.68	695.278	1510.08	2.17191	1.11896	2.01477e-07	4.80652e-06	Chr7	22780188	22789804	+	6575	-	GO:0003677;GO:0005634;GO:0046872;	-	virNOG05707	R	sp|Q6NQ79|ARID4_ARATH AT-rich interactive domain-containing protein 4 OS=Arabidopsis thaliana GN=ARID4 PE=2 SV=1	AT-rich interactive domain-containing protein 4-like	-	GO:0005634//nucleus;	GO:0003677//DNA binding;GO:0046872//metal ion binding;	-
CsGy4G013440	1196.6	742.721	1650.47	2.2222	1.15199	2.04606e-07	4.86833e-06	Chr4	18507927	18515488	-	3142	-	GO:0005525;	-	virNOG05060	J	sp|Q8YZH7|DER_NOSS1 GTPase Der OS=Nostoc sp. (strain PCC 7120 / SAG 25.82 / UTEX 2576) GN=der PE=3 SV=1	GTPase Der	-	-	GO:0005525//GTP binding;	-
CsGy2G021490	1533.37	976.056	2090.69	2.14198	1.09894	2.07446e-07	4.92943e-06	Chr2	30128187	30132916	+	1606	-	-	-	virNOG04757	S	-	RING finger protein	-	-	-	-
CsGy3G011360	896.603	551.655	1241.55	2.25059	1.1703	2.08344e-07	4.94429e-06	Chr3	8826450	8831143	-	2228	-	-	-	virNOG14320	R	-	probable E3 ubiquitin ligase complex SCF subunit sconB	-	-	-	-
CsGy6G018080	109029	63939.5	154118	2.41037	1.26926	2.09286e-07	4.95993e-06	Chr6	18878386	18882441	-	1999	-	GO:0004096;GO:0005777;GO:0006979;GO:0020037;GO:0042744;GO:0046872;GO:0055114;	K03781	virNOG08201	P	sp|P48352|CATA3_CUCPE Catalase isozyme 3 OS=Cucurbita pepo GN=CAT3 PE=2 SV=1	Catalase	GO:0006979//response to oxidative stress;GO:0042744//hydrogen peroxide catabolic process;GO:0055114//obsolete oxidation-reduction process;	GO:0005777//peroxisome;	GO:0004096//catalase activity;GO:0020037//heme binding;GO:0046872//metal ion binding;	ko05208(Chemical carcinogenesis - reactive oxygen species);ko05022(Pathways of neurodegeneration - multiple diseases);ko05014(Amyotrophic lateral sclerosis);ko04213(Longevity regulating pathway - multiple species);ko04212(Longevity regulating pathway - worm);ko04211(Longevity regulating pathway);ko04146(Peroxisome);ko04068(FoxO signaling pathway);ko04016(MAPK signaling pathway - plant);ko04011(MA…
CsGy5G004510	191.743	96.606	286.879	2.96958	1.57026	2.09552e-07	4.95993e-06	Chr5	2972958	2975730	+	2680	-	GO:0016021;	-	virNOG00906	S	-	transmembrane protein%2C putative (DUF594)	-	GO:0016021//integral component of membrane;	-	-
CsGy6G018120	894.005	555.435	1232.58	2.21912	1.14999	2.13342e-07	5.03649e-06	Chr6	18906796	18913774	-	3415	-	GO:0003844;GO:0004553;GO:0005978;GO:0043169;	K00700	virNOG05216	G	sp|Q41059|GLGB2_PEA 1,4-alpha-glucan-branching enzyme 1, chloroplastic/amyloplastic (Fragment) OS=Pisum sativum GN=SBEII PE=1 SV=1	1,4-alpha-glucan-branching enzyme	GO:0005978//glycogen biosynthetic process;	-	GO:0003844//1,4-alpha-glucan branching enzyme activity;GO:0004553//hydrolase activity, hydrolyzing O-glycosyl compounds;GO:0043169//cation binding;	ko00500(Starch and sucrose metabolism)
CsGy3G040230	1622.19	976.159	2268.22	2.32362	1.21637	2.19798e-07	5.17541e-06	Chr3	37715567	37726718	-	7439	-	GO:0004672;GO:0005524;GO:0006468;GO:0016021;GO:0032440;GO:0055114;	-	virNOG13615	T	sp|C0LGK4|Y2165_ARATH Probable LRR receptor-like serine/threonine-protein kinase At2g16250 OS=Arabidopsis thaliana GN=At2g16250 PE=2 SV=1	Lrr receptor protein kinase, putative	GO:0006468//protein phosphorylation;GO:0055114//obsolete oxidation-reduction process;	GO:0016021//integral component of membrane;	GO:0004672//protein kinase activity;GO:0005524//ATP binding;GO:0032440//2-alkenal reductase [NAD(P)+] activity;	-
CsGy6G035470	1916.5	1223.07	2609.93	2.13391	1.0935	2.22928e-07	5.24228e-06	Chr6	31269450	31277998	+	3863	-	GO:0004373;GO:0009011;GO:0009501;GO:0009507;GO:0019252;	-	virNOG04598	M	sp|Q0WVX5|SSY4_ARATH Probable starch synthase 4, chloroplastic/amyloplastic OS=Arabidopsis thaliana GN=SS4 PE=1 SV=1	Glycogen synthase	GO:0019252//starch biosynthetic process;	GO:0009501//amyloplast;GO:0009507//chloroplast;	GO:0004373//glycogen (starch) synthase activity;GO:0009011//starch synthase activity;	-
CsGy3G005160	3450.61	2246.13	4655.09	2.0725	1.05137	2.3851e-07	5.59418e-06	Chr3	4124420	4129464	+	2711	-	GO:0004672;GO:0005509;GO:0005524;GO:0006468;	K13412	virNOG00057	T	sp|Q38868|CDPK9_ARATH Calcium-dependent protein kinase 9 OS=Arabidopsis thaliana GN=CPK9 PE=1 SV=1	calcium-dependent protein kinase-like	GO:0006468//protein phosphorylation;	-	GO:0004672//protein kinase activity;GO:0005509//calcium ion binding;GO:0005524//ATP binding;	ko05145(Toxoplasmosis);ko04626(Plant-pathogen interaction)
CsGy5G015450	526	306.824	745.176	2.42867	1.28017	2.40721e-07	5.63873e-06	Chr5	21590056	21592521	+	1396	-	GO:0005829;GO:0006561;GO:0009408;GO:0009414;GO:0009750;GO:0010115;GO:0010301;GO:0055114;	K09841	virNOG02016	Q	sp|Q9C826|ABA2_ARATH Xanthoxin dehydrogenase OS=Arabidopsis thaliana GN=ABA2 PE=1 SV=1	xanthoxin dehydrogenase	GO:0006561//proline biosynthetic process;GO:0009408//response to heat;GO:0009414//response to water deprivation;GO:0009750//response to fructose;GO:0010115//regulation of abscisic acid biosynthetic process;GO:0055114//obsolete oxidation-reduction process;	GO:0005829//cytosol;	GO:0010301//xanthoxin dehydrogenase activity;	ko00906(Carotenoid biosynthesis)
CsGy6G026480	1175.37	746.061	1604.67	2.15085	1.10491	2.47452e-07	5.7889e-06	Chr6	26041633	26050438	-	995	-	GO:0005198;GO:0009570;GO:0016226;GO:0051536;GO:0097428;	K13628	virNOG21113	P	sp|Q9XIK3|ISCAP_ARATH Iron-sulfur assembly protein IscA, chloroplastic OS=Arabidopsis thaliana GN=ISCA PE=2 SV=2	Iron-sulfur cluster insertion protein ErpA	GO:0016226//iron-sulfur cluster assembly;GO:0097428//protein maturation by iron-sulfur cluster transfer;	GO:0009570//chloroplast stroma;	GO:0005198//structural molecule activity;GO:0051536//iron-sulfur cluster binding;	-
CsGy1G006420	205.86	56.4485	355.271	6.29371	2.65391	2.48796e-07	5.81284e-06	Chr1	4175756	4182528	+	2440	-	GO:0004190;GO:0006508;GO:0016021;	-	virNOG14180	O	sp|Q9M9A8|APCB1_ARATH Aspartyl protease APCB1 OS=Arabidopsis thaliana GN=APCB1 PE=1 SV=1	aspartyl protease APCB1 isoform X2	GO:0006508//proteolysis;	GO:0016021//integral component of membrane;	GO:0004190//aspartic-type endopeptidase activity;	-
CsGy5G023940	667.756	301.157	1034.35	3.4346	1.78014	2.59074e-07	6.02964e-06	Chr5	28734799	28741122	+	3294	-	GO:0005488;GO:0016020;	K15639	COG2124;virNOG27797;virNOG03880	Q	sp|H2DH17|C7A22_PANGI Cytochrome P450 CYP749A22 OS=Panax ginseng PE=2 SV=1	Cytochrome P450	-	GO:0016020//membrane;	GO:0005488//binding;	ko00905(Brassinosteroid biosynthesis)
CsGy2G017310	3501.59	1994.92	5008.26	2.51051	1.32798	2.61302e-07	6.06735e-06	Chr2	27427158	27428535	+	654	-	-	-	virNOG17584	S	-	Octicosapeptide/Phox/Bem1p family protein	-	-	-	-
CsGy3G036330	187.917	96.6682	279.166	2.88788	1.53001	2.80058e-07	6.45166e-06	Chr3	34489170	34489811	-	363	-	-	-	virNOG32918;virNOG07047;COG0475	P	sp|Q9M008|CHX26_ARATH Cation/H(+) antiporter 26 OS=Arabidopsis thaliana GN=CHX26 PE=2 SV=2	Unknown Protein	-	-	-	-
CsGy5G002610	2897.95	1885.05	3910.85	2.07467	1.05288	2.81727e-07	6.48186e-06	Chr5	1688220	1694389	+	4956	-	-	-	-	-	-	Unknown Protein	-	-	-	-
CsGy1G029670	2068.49	893.042	3243.95	3.63247	1.86095	2.96639e-07	6.79905e-06	Chr1	27732253	27745753	-	4838	-	GO:0005506;GO:0009055;GO:0016614;GO:0022900;GO:0050660;GO:0051537;	K00106	virNOG07687	F	sp|Q8GUQ8|XDH1_ARATH Xanthine dehydrogenase 1 OS=Arabidopsis thaliana GN=XDH1 PE=1 SV=1	Xanthine dehydrogenase	GO:0022900//electron transport chain;	-	GO:0005506//iron ion binding;GO:0009055//electron transfer activity;GO:0016614//oxidoreductase activity, acting on CH-OH group of donors;GO:0050660//flavin adenine dinucleotide binding;GO:0051537//2 iron, 2 sulfur cluster binding;	ko04146(Peroxisome);ko00983(Drug metabolism - other enzymes);ko00232(Caffeine metabolism);ko00230(Purine metabolism)
CsGy1G010120	1356.03	870.577	1841.48	2.11524	1.08082	3.05458e-07	6.97468e-06	Chr1	6283708	6290854	-	2368	-	GO:0003937;GO:0004643;GO:0006164;	K00602	virNOG15231	F	sp|A3DEU9|PUR9_CLOTH Bifunctional purine biosynthesis protein PurH OS=Clostridium thermocellum (strain ATCC 27405 / DSM 1237 / NBRC 103400 / NCIMB 10682 / NRRL B-4536 / VPI 7372) GN=purH PE=3 SV=1	bifunctional purine biosynthesis protein PurH	GO:0006164//purine nucleotide biosynthetic process;	-	GO:0003937//IMP cyclohydrolase activity;GO:0004643//phosphoribosylaminoimidazolecarboxamide formyltransferase activity;	ko01523(Antifolate resistance);ko00670(One carbon pool by folate);ko00230(Purine metabolism)
CsGy4G018690	978.177	578.428	1377.93	2.38219	1.25229	3.18143e-07	7.21882e-06	Chr4	24392115	24397037	-	1872	-	GO:0004674;GO:0005524;GO:0006468;	K14498	virNOG05783	T	sp|Q9FFP9|SRK2H_ARATH Serine/threonine-protein kinase SRK2H OS=Arabidopsis thaliana GN=SRK2H PE=1 SV=1	Protein kinase 3	GO:0006468//protein phosphorylation;	-	GO:0004674//protein serine/threonine kinase activity;GO:0005524//ATP binding;	ko04075(Plant hormone signal transduction);ko04016(MAPK signaling pathway - plant)
CsGy6G027810	104.34	44.8373	163.842	3.65414	1.86953	3.20425e-07	7.25242e-06	Chr6	26875764	26879490	+	1841	-	GO:0006508;GO:0008234;	-	virNOG01052	O	sp|Q9FMH8|RD21B_ARATH Probable cysteine protease RD21B OS=Arabidopsis thaliana GN=RD21B PE=1 SV=1	Cysteine proteinase Cathepsin L	GO:0006508//proteolysis;	-	GO:0008234//cysteine-type peptidase activity;	-
CsGy4G002770	38.403	6.64368	70.1624	10.5608	3.40064	3.20833e-07	7.25259e-06	Chr4	1776435	1782066	-	2062	-	GO:0004672;GO:0005509;GO:0005524;GO:0006468;	K13412	virNOG15936	T	sp|Q6NLQ6|CDPKW_ARATH Calcium-dependent protein kinase 32 OS=Arabidopsis thaliana GN=CPK32 PE=1 SV=1	calcium-dependent protein kinase 24	GO:0006468//protein phosphorylation;	-	GO:0004672//protein kinase activity;GO:0005509//calcium ion binding;GO:0005524//ATP binding;	ko05145(Toxoplasmosis);ko04626(Plant-pathogen interaction)
CsGy6G009430	883.702	302.192	1465.21	4.84861	2.27757	3.37227e-07	7.57589e-06	Chr6	7898915	7905983	-	2681	-	GO:0005634;GO:0008270;GO:0016021;	-	virNOG09433	R	sp|Q9LUA9|COL10_ARATH Zinc finger protein CONSTANS-LIKE 10 OS=Arabidopsis thaliana GN=COL10 PE=1 SV=1	zinc finger protein CONSTANS-LIKE 9-like isoform X1	-	GO:0005634//nucleus;GO:0016021//integral component of membrane;	GO:0008270//zinc ion binding;	-
CsGy2G011770	369.49	165.198	573.782	3.47329	1.7963	3.48408e-07	7.7813e-06	Chr2	11755166	11758050	-	1031	-	GO:0016787;	-	virNOG05614;virNOG14268;virNOG08920	QR	sp|Q6RYA0|SABP2_TOBAC Salicylic acid-binding protein 2 OS=Nicotiana tabacum GN=SABP2 PE=1 SV=1	methyl esterase 3	-	-	GO:0016787//hydrolase activity;	-
CsGy5G008440	497.829	300.979	694.679	2.30807	1.20669	3.48472e-07	7.7813e-06	Chr5	6422541	6430394	-	4748	-	GO:0003682;GO:0005524;	K10875	virNOG04033	L	sp|F4K493|CLSY2_ARATH SNF2 domain-containing protein CLASSY 2 OS=Arabidopsis thaliana GN=CLSY2 PE=1 SV=1	SNF2 domain-containing protein CLASSY 1-like	-	-	GO:0003682//chromatin binding;GO:0005524//ATP binding;	ko03440(Homologous recombination)
CsGy4G011200	58.5064	18.3001	98.7127	5.39412	2.43139	3.51807e-07	7.84505e-06	Chr4	10502368	10504591	+	385	-	-	-	-	-	-	Unknown Protein	-	-	-	-
CsGy2G014400	300.622	139.229	462.015	3.31838	1.73048	3.6239e-07	8.06117e-06	Chr2	14621530	14622126	-	417	-	-	K20412	virNOG21452	S	sp|Q41495|ST14_SOLTU STS14 protein OS=Solanum tuberosum GN=STS14 PE=2 SV=1	Unknown Protein	-	-	-	-
CsGy4G023630	320.867	180.076	461.658	2.56369	1.35822	3.84655e-07	8.53547e-06	Chr4	29651273	29653731	-	837	-	-	-	virNOG04615	I	-	alpha/beta-Hydrolases superfamily protein	-	-	-	-
CsGy3G016070	150.135	35.4794	264.791	7.46322	2.8998	4.06409e-07	8.98516e-06	Chr3	11940384	11940968	-	585	-	GO:0004857;GO:0043086;	-	virNOG20658;virNOG19278	R	sp|P17407|21KD_DAUCA 21 kDa protein OS=Daucus carota PE=2 SV=1	Pectinesterase inhibitor	GO:0043086//negative regulation of catalytic activity;	-	GO:0004857//enzyme inhibitor activity;	-
CsGy6G028990	479.538	283.03	676.046	2.3886	1.25616	4.12652e-07	9.10097e-06	Chr6	27768405	27773545	-	2776	-	GO:0005634;GO:0005737;GO:0009734;GO:0010311;GO:0045892;GO:1901332;	K14484	virNOG13815	K	sp|Q38827|IAA9_ARATH Auxin-responsive protein IAA9 OS=Arabidopsis thaliana GN=IAA9 PE=1 SV=1	Auxin-responsive protein	GO:0009734//auxin-activated signaling pathway;GO:0010311//lateral root formation;GO:0045892//negative regulation of transcription, DNA-templated;GO:1901332//negative regulation of lateral root development;	GO:0005634//nucleus;GO:0005737//cytoplasm;	-	ko04075(Plant hormone signal transduction)
CsGy3G043870	1153.11	736.041	1570.17	2.13327	1.09307	4.19812e-07	9.24761e-06	Chr3	40678430	40682278	+	2220	-	-	-	virNOG00241	R	sp|Q9FVR6|Y1222_ARATH Uncharacterized protein At1g32220, chloroplastic OS=Arabidopsis thaliana GN=At1g32220 PE=1 SV=1	NAD(P)-binding Rossmann-fold superfamily protein isoform 3	-	-	-	-
CsGy3G038150	14038.6	7760.18	20316.9	2.6181	1.38852	4.25062e-07	9.35187e-06	Chr3	35907261	35911018	-	2441	-	GO:0003924;GO:0005200;GO:0005525;GO:0005874;GO:0007010;GO:0007017;	K07374	virNOG01909	Z	sp|Q56WH1|TBA3_ARATH Tubulin alpha-3 chain OS=Arabidopsis thaliana GN=TUBA3 PE=1 SV=2	Tubulin alpha-3 chain	GO:0007010//cytoskeleton organization;GO:0007017//microtubule-based process;	GO:0005874//microtubule;	GO:0003924//GTPase activity;GO:0005200//structural constituent of cytoskeleton;GO:0005525//GTP binding;	ko05132(Salmonella infection);ko05130(Pathogenic Escherichia coli infection);ko05022(Pathways of neurodegeneration - multiple diseases);ko05020(Prion disease);ko05016(Huntington disease);ko05014(Amyotrophic lateral sclerosis);ko05012(Parkinson disease);ko05010(Alzheimer disease);ko04540(Gap junction);ko04530(Tight junction);ko04210(Apoptosis);ko04145(Phagosome)
CsGy7G015780	2979.21	1954.78	4003.64	2.04813	1.0343	4.34799e-07	9.52222e-06	Chr7	19627914	19646356	+	5086	-	GO:0005524;	-	virNOG09479	O	sp|Q6NW58|SPAST_DANRE Spastin OS=Danio rerio GN=spast PE=2 SV=2	ATP-dependent zinc metalloprotease FtsH	-	-	GO:0005524//ATP binding;	-
CsGy3G023940	1118.74	699.309	1538.18	2.19957	1.13722	4.35147e-07	9.52222e-06	Chr3	23940475	23944302	+	1644	-	GO:0003725;	-	virNOG05883	J	sp|P0AFR5|YCIO_ECOL6 Uncharacterized protein YciO OS=Escherichia coli O6:H1 (strain CFT073 / ATCC 700928 / UPEC) GN=yciO PE=3 SV=1	yrdC domain-containing protein, mitochondrial isoform X2	-	-	GO:0003725//double-stranded RNA binding;	-
CsGy1G026990	1102.34	707.738	1496.94	2.1151	1.08073	4.35434e-07	9.52222e-06	Chr1	25444637	25446642	+	663	-	GO:0007034;GO:0010008;GO:0070676;	K12194	virNOG06382	U	sp|O82197|VP321_ARATH Vacuolar protein sorting-associated protein 32 homolog 1 OS=Arabidopsis thaliana GN=VPS32.1 PE=1 SV=1	vacuolar protein sorting-associated protein 32 homolog 2	GO:0007034//vacuolar transport;GO:0070676//intralumenal vesicle formation;	GO:0010008//endosome membrane;	-	ko04217(Necroptosis);ko04144(Endocytosis)
CsGy2G014060	2956.39	1915.16	3997.62	2.08736	1.06168	4.39152e-07	9.5674e-06	Chr2	14360329	14364942	+	2882	-	GO:0009507;GO:0015996;GO:0051743;GO:0055114;	K13545	virNOG10418	R	sp|Q8LDU4|RCCR_ARATH Red chlorophyll catabolite reductase, chloroplastic OS=Arabidopsis thaliana GN=RCCR PE=1 SV=2	red chlorophyll catabolite reductase-like	GO:0015996//chlorophyll catabolic process;GO:0055114//obsolete oxidation-reduction process;	GO:0009507//chloroplast;	GO:0051743//red chlorophyll catabolite reductase activity;	ko00860(Porphyrin metabolism)
CsGy5G013110	56.4287	17.4028	95.4545	5.485	2.45549	4.44732e-07	9.6556e-06	Chr5	16715878	16718210	-	1262	-	-	-	virNOG00644	S	-	plastid transcriptionally active 6	-	-	-	-
CsGy6G003800	533.685	321.305	746.065	2.32198	1.21536	4.48092e-07	9.71689e-06	Chr6	3594523	3600113	-	1531	-	GO:0016021;	-	virNOG04287	O	sp|Q8L9T5|ATL2_ARATH RING-H2 finger protein ATL2 OS=Arabidopsis thaliana GN=ATL2 PE=2 SV=2	RING-H2 finger protein ATL8-like	-	GO:0016021//integral component of membrane;	-	-
CsGy2G022830	86.3933	33.9426	138.844	4.09055	2.03229	4.49683e-07	9.7281e-06	Chr2	31037987	31039647	-	845	-	-	-	-	-	-	coiled-coil domain-containing protein 93 isoform X1	-	-	-	-
CsGy3G012940	5770.14	3829.52	7710.77	2.01351	1.00971	4.52499e-07	9.76957e-06	Chr3	9718283	9722811	-	1304	-	GO:0005506;GO:0005634;GO:0005737;GO:0010309;GO:0019509;GO:0055114;	K08967	virNOG15347	E	sp|F6HDT7|MTND2_VITVI 1,2-dihydroxy-3-keto-5-methylthiopentene dioxygenase 2 OS=Vitis vinifera GN=VIT_05s0020g04080 PE=3 SV=1	1,2-dihydroxy-3-keto-5-methylthiopentene dioxygenase	GO:0019509//L-methionine salvage from methylthioadenosine;GO:0055114//obsolete oxidation-reduction process;	GO:0005634//nucleus;GO:0005737//cytoplasm;	GO:0005506//iron ion binding;GO:0010309//acireductone dioxygenase [iron(II)-requiring] activity;	ko00270(Cysteine and methionine metabolism)
CsGy2G011460	283.49	160.269	406.711	2.53768	1.34351	4.5268e-07	9.76957e-06	Chr2	11358831	11361917	+	699	-	GO:0005634;GO:0006886;GO:0008536;	K18752	virNOG00882	U	sp|B8ARW2|TNPO1_ORYSI Transportin-1 OS=Oryza sativa subsp. indica GN=OsI_18044 PE=2 SV=1	transportin-1	GO:0006886//intracellular protein transport;	GO:0005634//nucleus;	-	ko03013(Nucleocytoplasmic transport)
CsGy3G014960	253.618	142.175	365.061	2.56769	1.36047	4.75142e-07	1.01936e-05	Chr3	10999010	11001103	-	2094	-	-	-	virNOG01726	R	sp|Q9LSQ2|PP239_ARATH Putative pentatricopeptide repeat-containing protein At3g16890, mitochondrial OS=Arabidopsis thaliana GN=PPR40 PE=3 SV=1	Putative pentatricopeptide repeat-containing protein At3g16890, mitochondrial	-	-	-	-
CsGy5G026200	277.762	98.4563	457.069	4.64235	2.21485	4.91268e-07	1.05022e-05	Chr5	30231573	30246454	-	4885	-	GO:0005983;GO:0009570;GO:0010303;GO:0019252;GO:0051060;	-	virNOG01883	G	sp|Q8GTR4|PULA1_ARATH Pullulanase 1, chloroplastic OS=Arabidopsis thaliana GN=PU1 PE=1 SV=2	pullulanase 1, chloroplastic	GO:0005983//starch catabolic process;GO:0019252//starch biosynthetic process;	GO:0009570//chloroplast stroma;	GO:0010303//limit dextrinase activity;GO:0051060//pullulanase activity;	-
CsGy4G011060	633.47	393.154	873.785	2.2225	1.15218	5.13222e-07	1.092e-05	Chr4	10277012	10300936	-	1903	-	-	-	virNOG02627	S	-	retinal-binding protein	-	-	-	-
CsGy5G026560	328.454	188.45	468.457	2.48584	1.31373	5.24909e-07	1.11294e-05	Chr5	30448478	30452492	+	1505	-	GO:0000290;GO:0003723;GO:0005737;GO:0030145;GO:0050072;	K12613	virNOG03536	A	sp|Q8GW31|DCP2_ARATH mRNA-decapping enzyme subunit 2 OS=Arabidopsis thaliana GN=DCP2 PE=1 SV=1	mRNA-decapping enzyme subunit 2-like	GO:0000290//deadenylation-dependent decapping of nuclear-transcribed mRNA;	GO:0005737//cytoplasm;	GO:0003723//RNA binding;GO:0030145//manganese ion binding;GO:0050072//m7G(5')pppN diphosphatase activity;	ko03018(RNA degradation)
CsGy4G013600	5311.9	3513.9	7109.89	2.02336	1.01675	5.25694e-07	1.1133e-05	Chr4	18628596	18637317	+	5397	-	-	-	virNOG01529	R	sp|Q8GYL7|PP361_ARATH Pentatricopeptide repeat-containing protein At5g02830, chloroplastic OS=Arabidopsis thaliana GN=At5g02830 PE=2 SV=3	Pentatricopeptide repeat-containing protein	-	-	-	-
CsGy1G001490	10404.8	5668.71	15140.9	2.67097	1.41736	5.30753e-07	1.1227e-05	Chr1	949986	963231	-	4951	-	GO:0003723;	-	virNOG03801	Z	sp|F4HSX9|KLCR3_ARATH Protein KINESIN LIGHT CHAIN-RELATED 3 OS=Arabidopsis thaliana GN=KLCR3 PE=2 SV=1	Kinesin light chain, putative	-	-	GO:0003723//RNA binding;	-
CsGy5G013590	6226.77	2907.76	9545.77	3.28286	1.71495	5.40687e-07	1.14238e-05	Chr5	17753947	17762126	+	1951	-	GO:0000287;GO:0004450;GO:0005777;GO:0005886;GO:0006099;GO:0006102;GO:0051287;	K00031	virNOG10835	C	sp|Q40345|IDHP_MEDSA Isocitrate dehydrogenase [NADP], chloroplastic (Fragment) OS=Medicago sativa PE=2 SV=1	Isocitrate dehydrogenase [NADP]	GO:0006099//tricarboxylic acid cycle;GO:0006102//isocitrate metabolic process;	GO:0005777//peroxisome;GO:0005886//plasma membrane;	GO:0000287//magnesium ion binding;GO:0004450//isocitrate dehydrogenase (NADP+) activity;GO:0051287//NAD binding;	ko05230(Central carbon metabolism in cancer);ko04146(Peroxisome);ko00720(Carbon fixation pathways in prokaryotes);ko00480(Glutathione metabolism);ko00020(Citrate cycle (TCA cycle))
CsGy2G002810	382.944	104.424	661.464	6.33441	2.66321	5.70708e-07	1.19882e-05	Chr2	1878306	1882241	+	675	-	GO:0003713;GO:0016021;GO:1903506;	-	virNOG12319	K	sp|Q8L8A5|GIF1_ARATH GRF1-interacting factor 1 OS=Arabidopsis thaliana GN=GIF1 PE=1 SV=1	GRF1-interacting factor 1	GO:1903506//regulation of nucleic acid-templated transcription;	GO:0016021//integral component of membrane;	GO:0003713//transcription coactivator activity;	-
CsGy4G012420	1719.86	893.173	2546.55	2.85112	1.51153	6.07556e-07	1.26957e-05	Chr4	17783626	17792102	-	1811	-	GO:0000175;GO:0003676;GO:0090503;	K13288	virNOG09184	A	sp|Q9ZVE0|ORN_ARATH Oligoribonuclease OS=Arabidopsis thaliana GN=At2g26970 PE=2 SV=2	oligoribonuclease	GO:0090503//RNA phosphodiester bond hydrolysis, exonucleolytic;	-	GO:0000175//3'-5'-exoribonuclease activity;GO:0003676//nucleic acid binding;	ko03008(Ribosome biogenesis in eukaryotes)
CsGy5G023830	329.564	193.085	466.043	2.41367	1.27123	6.07895e-07	1.26957e-05	Chr5	28664345	28668123	+	1758	-	GO:0016021;GO:0022857;GO:0055085;GO:0071705;	-	virNOG00098	P	sp|Q9ZPR7|UPS1_ARATH Ureide permease 1 OS=Arabidopsis thaliana GN=UPS1 PE=1 SV=1	ureide permease 1-like	GO:0055085//transmembrane transport;GO:0071705//nitrogen compound transport;	GO:0016021//integral component of membrane;	GO:0022857//transmembrane transporter activity;	-
CsGy5G024180	216.001	115.942	316.06	2.72603	1.4468	6.25447e-07	1.30322e-05	Chr5	28888785	28892890	+	1023	-	GO:0008654;GO:0016021;GO:0016780;	K00993	virNOG08366	I	sp|O82567|AAPT1_ARATH Choline/ethanolaminephosphotransferase 1 OS=Arabidopsis thaliana GN=AAPT1 PE=1 SV=1	choline/ethanolaminephosphotransferase 1-like	GO:0008654//phospholipid biosynthetic process;	GO:0016021//integral component of membrane;	GO:0016780//phosphotransferase activity, for other substituted phosphate groups;	ko00565(Ether lipid metabolism);ko00564(Glycerophospholipid metabolism);ko00440(Phosphonate and phosphinate metabolism)
CsGy7G019150	103.439	44.8672	162.01	3.61089	1.85235	6.32617e-07	1.31513e-05	Chr7	21839714	21841034	+	1137	-	-	-	virNOG16615;euNOG18975	R	-	Plant Tudor-like RNA-binding protein	-	-	-	-
CsGy4G000870	120.952	55.0924	186.812	3.39089	1.76166	6.45778e-07	1.33749e-05	Chr4	525292	531161	-	3396	-	GO:0005985;GO:0016157;	K00695	virNOG07773	M	sp|O24301|SUS2_PEA Sucrose synthase 2 OS=Pisum sativum GN=SUS2 PE=2 SV=1	Sucrose synthase	GO:0005985//sucrose metabolic process;	-	GO:0016157//sucrose synthase activity;	ko00500(Starch and sucrose metabolism)
CsGy3G000740	318.583	185.483	451.684	2.43517	1.28402	6.53421e-07	1.34909e-05	Chr3	505695	508532	+	657	-	GO:0003824;	K01522	virNOG17368	F	sp|F4KEV7|FHIT_ARATH Bifunctional bis(5&apos;-adenosyl)-triphosphatase/adenylylsulfatase FHIT OS=Arabidopsis thaliana GN=FHIT PE=1 SV=1	Bis(5'-adenosyl)-triphosphatase	-	-	GO:0003824//catalytic activity;	ko05223(Non-small cell lung cancer);ko05222(Small cell lung cancer);ko00230(Purine metabolism)
CsGy6G022180	1494.04	954.763	2033.33	2.12967	1.09063	6.55659e-07	1.35217e-05	Chr6	22693031	22697503	-	2409	-	GO:0000165;GO:0004707;GO:0005524;GO:0005622;	-	virNOG05347	T	sp|Q9SJG9|MPK20_ARATH Mitogen-activated protein kinase 20 OS=Arabidopsis thaliana GN=MPK20 PE=1 SV=2	Mitogen-activated protein kinase	GO:0000165//MAPK cascade;	GO:0005622//intracellular anatomical structure;	GO:0004707//MAP kinase activity;GO:0005524//ATP binding;	-
CsGy3G016890	106.648	2.80114	210.494	75.1459	6.23162	6.9336e-07	1.42505e-05	Chr3	12984065	12985663	-	830	-	-	-	virNOG25779	S	-	Uncharacterized protein	-	-	-	-
CsGy6G002760	751.045	468.074	1034.02	2.20909	1.14345	6.99474e-07	1.43598e-05	Chr6	2116262	2121845	+	2954	-	GO:0015031;	K19476	virNOG04792	Z	sp|P53990|IST1_HUMAN IST1 homolog OS=Homo sapiens GN=IST1 PE=1 SV=1	Regulator of Vps4 activity in the MVB pathway protein	GO:0015031//protein transport;	-	-	ko04144(Endocytosis)
CsGy2G019070	135.234	53.9181	216.55	4.01628	2.00586	7.10273e-07	1.45321e-05	Chr2	28606556	28606801	+	246	-	GO:0005509;	-	virNOG26845;virNOG24896	T	-	Calcium-binding EF-hand family protein, putative	-	-	GO:0005509//calcium ion binding;	-
CsGy2G009250	2756.95	1719.89	3794.01	2.20596	1.1414	7.22534e-07	1.4733e-05	Chr2	8508674	8513524	+	2783	-	GO:0008152;GO:0016747;	K07513	virNOG07912	I	sp|Q56WD9|THIK2_ARATH 3-ketoacyl-CoA thiolase 2, peroxisomal OS=Arabidopsis thaliana GN=PED1 PE=1 SV=2	3-ketoacyl-CoA thiolase	GO:0008152//metabolic process;	-	GO:0016747//acyltransferase activity, transferring groups other than amino-acyl groups;	ko04146(Peroxisome);ko03320(PPAR signaling pathway);ko01040(Biosynthesis of unsaturated fatty acids);ko00592(alpha-Linolenic acid metabolism);ko00280(Valine, leucine and isoleucine degradation);ko00071(Fatty acid degradation)
CsGy5G022150	393.715	236.862	550.568	2.32443	1.21688	7.25241e-07	1.47716e-05	Chr5	27679197	27682245	+	1447	-	GO:0004594;GO:0005524;GO:0015937;GO:0016310;	K09680	virNOG31528;COG5146	H	sp|O80765|PANK1_ARATH Pantothenate kinase 1 OS=Arabidopsis thaliana GN=PANK1 PE=2 SV=2	pantothenate kinase 1	GO:0015937//coenzyme A biosynthetic process;GO:0016310//phosphorylation;	-	GO:0004594//pantothenate kinase activity;GO:0005524//ATP binding;	ko00770(Pantothenate and CoA biosynthesis)
CsGy6G018430	425.118	253.941	596.295	2.34816	1.23153	7.38576e-07	1.50263e-05	Chr6	19176717	19177421	-	396	-	-	K14686	virNOG21499	P	sp|Q69P80|COP51_ORYSJ Copper transporter 5.1 OS=Oryza sativa subsp. japonica GN=COPT5.1 PE=2 SV=1	Unknown Protein	-	-	-	ko04978(Mineral absorption);ko01524(Platinum drug resistance)
CsGy3G024230	345.779	203.801	487.758	2.39331	1.25901	7.44379e-07	1.51273e-05	Chr3	24248785	24251402	+	1247	-	GO:0003677;	K09422	virNOG19892	S	-	Myb domain protein	-	-	GO:0003677//DNA binding;	-
CsGy4G004450	1328.61	845.314	1811.9	2.14346	1.09994	7.66985e-07	1.55518e-05	Chr4	2901359	2909633	+	4556	-	GO:0003824;GO:0005886;GO:0007165;	-	virNOG03729	V	sp|Q9FJN7|GCL1_ARATH LanC-like protein GCL1 OS=Arabidopsis thaliana GN=GCL1 PE=2 SV=1	lanC-like protein GCL1	GO:0007165//signal transduction;	GO:0005886//plasma membrane;	GO:0003824//catalytic activity;	-
CsGy3G009700	330.788	191.655	469.921	2.45192	1.29391	8.4246e-07	1.6893e-05	Chr3	7772610	7774526	+	1917	-	GO:0005773;GO:0009507;GO:0016556;GO:1900865;	-	virNOG13602	R	sp|O22137|PP202_ARATH Pentatricopeptide repeat-containing protein At2g45350, chloroplastic OS=Arabidopsis thaliana GN=CRR4 PE=1 SV=2	Pentatricopeptide repeat-containing protein	GO:0016556//mRNA modification;GO:1900865//chloroplast RNA modification;	GO:0005773//vacuole;GO:0009507//chloroplast;	-	-
CsGy0G001280	212.299	111.511	313.087	2.80768	1.48938	8.68293e-07	1.73918e-05	Chr0	17759377	17762197	+	2321	-	GO:0000228;GO:0000706;GO:0000724;GO:0000737;GO:0003677;GO:0003918;GO:0005524;GO:0007131;GO:0016889;GO:0042138;	K10878	COG1697;virNOG11103	L	sp|Q5ZPV8|SPO11_ORYSI Meiotic recombination protein SPO11-1 OS=Oryza sativa subsp. indica GN=SPO11-1 PE=2 SV=1	meiotic recombination protein SPO11-1	GO:0000706//meiotic DNA double-strand break processing;GO:0000724//double-strand break repair via homologous recombination;GO:0000737//DNA catabolic process, endonucleolytic;GO:0007131//reciprocal meiotic recombination;GO:0042138//meiotic DNA double-strand break formation;	GO:0000228//nuclear chromosome;	GO:0003677//DNA binding;GO:0003918//DNA topoisomerase type II (double strand cut, ATP-hydrolyzing) activity;GO:0005524//ATP binding;GO:0016889//endodeoxyribonuclease activity, producing 3'-phosphomonoesters;	ko04113(Meiosis - yeast)
CsGy5G004880	197.295	106.811	287.78	2.6943	1.42991	8.79087e-07	1.75885e-05	Chr5	3157250	3158431	-	1182	-	GO:0044267;	-	virNOG20524;virNOG23852	R	sp|Q9FLS0|FB253_ARATH F-box protein At5g07610 OS=Arabidopsis thaliana GN=At5g07610 PE=2 SV=1	F-box protein At5g07610-like	GO:0044267//cellular protein metabolic process;	-	-	-
CsGy1G024910	315.223	182.545	447.901	2.45365	1.29493	8.86178e-07	1.77108e-05	Chr1	23891595	23894231	+	669	-	GO:0005829;GO:0006508;GO:0016920;	K01304	virNOG10309	O	sp|O73944|PCP_PYRFU Pyrrolidone-carboxylate peptidase OS=Pyrococcus furiosus (strain ATCC 43587 / DSM 3638 / JCM 8422 / Vc1) GN=pcp PE=1 SV=1	pyrrolidone-carboxylate peptidase 1	GO:0006508//proteolysis;	GO:0005829//cytosol;	GO:0016920//pyroglutamyl-peptidase activity;	-
CsGy4G005930	473.613	233.706	713.519	3.05306	1.61025	8.93768e-07	1.78232e-05	Chr4	4231548	4236132	-	1995	-	GO:0004672;GO:0005509;GO:0005524;GO:0006468;	K13412	virNOG01312	T	sp|Q42479|CDPK3_ARATH Calcium-dependent protein kinase 3 OS=Arabidopsis thaliana GN=CPK3 PE=1 SV=1	calcium-dependent protein kinase 3	GO:0006468//protein phosphorylation;	-	GO:0004672//protein kinase activity;GO:0005509//calcium ion binding;GO:0005524//ATP binding;	ko05145(Toxoplasmosis);ko04626(Plant-pathogen interaction)
CsGy4G002940	1152.05	684.061	1620.04	2.36827	1.24384	8.96225e-07	1.78525e-05	Chr4	1882450	1884710	-	570	-	GO:0005794;GO:0016020;	-	virNOG25761	S	-	Ciliary neurotrophic factor	-	GO:0005794//Golgi apparatus;GO:0016020//membrane;	-	-
CsGy6G030590	585.603	270.495	900.711	3.32986	1.73546	9.01537e-07	1.79386e-05	Chr6	28692624	28696130	-	2277	-	-	-	virNOG04873	R	sp|Q6Z2G9|TLP5_ORYSJ Tubby-like F-box protein 5 OS=Oryza sativa subsp. japonica GN=TULP5 PE=2 SV=1	Tubby-like F-box protein	-	-	-	-
CsGy5G002740	416.792	238.556	595.028	2.49429	1.31863	9.31363e-07	1.84914e-05	Chr5	1808875	1813266	-	711	-	GO:0004602;GO:0006979;GO:0055114;	K00432	COG0386;virNOG10955	O	sp|Q8LBU2|GPX8_ARATH Probable glutathione peroxidase 8 OS=Arabidopsis thaliana GN=GPX8 PE=2 SV=1	Glutathione peroxidase	GO:0006979//response to oxidative stress;GO:0055114//obsolete oxidation-reduction process;	-	GO:0004602//glutathione peroxidase activity;	ko05022(Pathways of neurodegeneration - multiple diseases);ko05016(Huntington disease);ko05014(Amyotrophic lateral sclerosis);ko04918(Thyroid hormone synthesis);ko00590(Arachidonic acid metabolism);ko00480(Glutathione metabolism)
CsGy1G029550	134.41	63.2571	205.562	3.24963	1.70028	9.33895e-07	1.85214e-05	Chr1	27614536	27621511	+	1920	-	GO:0003700;GO:0006355;GO:0010452;GO:0042752;GO:0046975;GO:0070544;	K10277	virNOG07637	TB	sp|Q8RWR1|JMJ30_ARATH Lysine-specific demethylase JMJ30 OS=Arabidopsis thaliana GN=JMJ30 PE=1 SV=1	putative lysine-specific demethylase JMJD5	GO:0006355//regulation of transcription, DNA-templated;GO:0010452//histone H3-K36 methylation;GO:0042752//regulation of circadian rhythm;GO:0070544//histone H3-K36 demethylation;	-	GO:0003700//DNA-binding transcription factor activity;GO:0046975//histone methyltransferase activity (H3-K36 specific);	-
CsGy4G011260	238.167	132.247	344.087	2.60185	1.37954	9.39918e-07	1.86001e-05	Chr4	10563753	10569993	+	2839	-	GO:0005774;GO:0016021;	-	virNOG18232	S	-	vacuole protein	-	GO:0005774//vacuolar membrane;GO:0016021//integral component of membrane;	-	-
CsGy6G013260	1228.77	693.758	1763.78	2.54236	1.34617	9.63235e-07	1.89786e-05	Chr6	11669217	11673997	-	3271	-	GO:0005634;	-	virNOG04559	R	sp|F4IFD0|MAIL2_ARATH Protein MAIN-LIKE 2 OS=Arabidopsis thaliana GN=At2g04865 PE=1 SV=1	serine/threonine-protein phosphatase 7 long form homolog isoform X2	-	GO:0005634//nucleus;	-	-
CsGy3G011940	284.557	165.089	404.025	2.44731	1.2912	9.71909e-07	1.91286e-05	Chr3	9116745	9117902	-	950	-	GO:0009143;GO:0046872;GO:0047429;	K16904	virNOG22685	S	sp|Q91VC0|DCTP1_RAT dCTP pyrophosphatase 1 OS=Rattus norvegicus GN=Dctpp1 PE=2 SV=1	dCTP pyrophosphatase 1-like	GO:0009143//nucleoside triphosphate catabolic process;	-	GO:0046872//metal ion binding;GO:0047429//nucleoside-triphosphate diphosphatase activity;	ko00240(Pyrimidine metabolism)
CsGy6G022790	571.911	354.786	789.035	2.22397	1.15314	1.01872e-06	1.99631e-05	Chr6	23134394	23138908	+	1374	-	-	-	-	-	-	Unknown Protein	-	-	-	-
CsGy6G001030	869.534	420.099	1318.97	3.13966	1.65061	1.0227e-06	2.00194e-05	Chr6	710401	714230	-	2062	-	GO:0008430;	K17285	virNOG00199	P	sp|Q93WN0|SEBP2_ARATH Selenium-binding protein 2 OS=Arabidopsis thaliana GN=SBP2 PE=1 SV=1	selenium-binding protein 2	-	-	GO:0008430//selenium binding;	ko00920(Sulfur metabolism)
CsGy5G020730	329.067	191.268	466.865	2.44089	1.28741	1.02914e-06	2.01021e-05	Chr5	26683976	26689425	-	3073	-	-	-	virNOG18467;NOG131839	S	sp|O49429|MORF1_ARATH Multiple organellar RNA editing factor 1, mitochondrial OS=Arabidopsis thaliana GN=MORF1 PE=1 SV=1	multiple organellar RNA editing factor 4, mitochondrial-like	-	-	-	-
CsGy5G007770	400.035	241.419	558.652	2.31404	1.21041	1.03061e-06	2.01092e-05	Chr5	5445747	5448659	+	2701	-	GO:0003677;GO:0005634;GO:0006355;	-	virNOG11672	K	sp|Q8S9H7|DIV_ANTMA Transcription factor DIVARICATA OS=Antirrhinum majus GN=DIVARICATA PE=2 SV=1	transcription factor DIVARICATA	GO:0006355//regulation of transcription, DNA-templated;	GO:0005634//nucleus;	GO:0003677//DNA binding;	-
CsGy4G020800	837.167	533.066	1141.27	2.14095	1.09825	1.08201e-06	2.10213e-05	Chr4	27578300	27584001	+	567	-	GO:0005840;GO:0016021;	K02882	virNOG21219	S	sp|Q8L9S1|R18AL_ARATH 60S ribosomal protein L18a-like protein OS=Arabidopsis thaliana GN=At1g29970 PE=2 SV=2	60S ribosomal protein L18a-like protein	-	GO:0005840//ribosome;GO:0016021//integral component of membrane;	-	ko05171(Coronavirus disease - COVID-19);ko03010(Ribosome)
CsGy3G012520	89.5327	17.5912	161.474	9.17925	3.19838	1.08515e-06	2.10599e-05	Chr3	9428118	9428770	-	365	-	GO:0004867;GO:0009611;GO:0010951;	-	virNOG25712;virNOG26866;virNOG27318	SR	sp|P19873|ITH5_CUCMA Inhibitor of trypsin and hageman factor OS=Cucurbita maxima PE=1 SV=1	Proteinase inhibitor, putative	GO:0009611//response to wounding;GO:0010951//negative regulation of endopeptidase activity;	-	GO:0004867//serine-type endopeptidase inhibitor activity;	-
CsGy3G011080	201.118	108.122	294.114	2.72022	1.44372	1.10626e-06	2.14008e-05	Chr3	8642388	8642848	+	450	-	-	-	virNOG18328	R	sp|Q9ZVQ8|PP2B8_ARATH Putative F-box protein PP2-B8 OS=Arabidopsis thaliana GN=PP2B8 PE=4 SV=1	putative F-box protein PP2-B12	-	-	-	-
CsGy6G026040	1001.27	635.902	1366.63	2.14912	1.10374	1.13225e-06	2.18801e-05	Chr6	25572250	25581401	-	2652	-	GO:0005737;GO:0006221;GO:0033862;GO:0046939;	K09903	virNOG00221	F	sp|Q2JS42|PYRH_SYNJA Uridylate kinase OS=Synechococcus sp. (strain JA-3-3Ab) GN=pyrH PE=3 SV=1	uridylate kinase	GO:0006221//pyrimidine nucleotide biosynthetic process;GO:0046939//nucleotide phosphorylation;	GO:0005737//cytoplasm;	GO:0033862//UMP kinase activity;	ko00240(Pyrimidine metabolism)
CsGy3G003960	1546.19	861.38	2231	2.59003	1.37297	1.17854e-06	2.25819e-05	Chr3	3224741	3243360	-	5910	-	GO:0000502;GO:0010952;GO:0016504;GO:0070577;GO:0070628;	K06699	virNOG09032	S	sp|F4JC97|PSME4_ARATH Proteasome activator subunit 4 OS=Arabidopsis thaliana GN=PA200 PE=2 SV=2	Proteasome activator subunit 4	GO:0010952//positive regulation of peptidase activity;	GO:0000502//proteasome complex;	GO:0016504//peptidase activator activity;GO:0070577//lysine-acetylated histone binding;GO:0070628//proteasome binding;	ko03050(Proteasome)
CsGy6G013220	1415.28	930.484	1900.07	2.04203	1.03	1.22286e-06	2.33815e-05	Chr6	11618470	11627601	+	2329	-	GO:0003746;GO:0006357;GO:0006414;GO:0070449;	K15077	virNOG18019	K	-	transcription elongation factor B polypeptide 3 isoform X2	GO:0006357//regulation of transcription by RNA polymerase II;GO:0006414//translational elongation;	GO:0070449//elongin complex;	GO:0003746//translation elongation factor activity;	-
CsGy3G029220	61.825	22.0642	101.586	4.6041	2.20292	1.33029e-06	2.5302e-05	Chr3	29822051	29831000	-	2442	-	GO:0004674;GO:0005524;GO:0006468;GO:0016021;	-	virNOG03867;NOG134723	ST	sp|C0LGT6|EFR_ARATH LRR receptor-like serine/threonine-protein kinase EFR OS=Arabidopsis thaliana GN=EFR PE=1 SV=1	Probable leucine-rich repeat receptor-like protein kinase At5g63930	GO:0006468//protein phosphorylation;	GO:0016021//integral component of membrane;	GO:0004674//protein serine/threonine kinase activity;GO:0005524//ATP binding;	-
CsGy3G010130	776.277	500.311	1052.24	2.10317	1.07257	1.3598e-06	2.57283e-05	Chr3	8046297	8049128	-	450	-	-	-	virNOG26872	S	-	Uncharacterized protein	-	-	-	-
CsGy6G002220	499.6	315.329	683.87	2.16875	1.11686	1.37394e-06	2.59416e-05	Chr6	1597227	1598069	+	633	-	GO:0016021;	K19040	virNOG18883;KOG0800	O	sp|Q9SG96|ATL72_ARATH RING-H2 finger protein ATL72 OS=Arabidopsis thaliana GN=ATL72 PE=2 SV=1	RING-H2 finger protein ATL72	-	GO:0016021//integral component of membrane;	-	-
CsGy1G002910	2462.87	1635.74	3289.99	2.01132	1.00814	1.3788e-06	2.60062e-05	Chr1	1811191	1813233	-	960	-	GO:0003723;	K12741	virNOG21709;NOG79140;COG0724	R	sp|Q9FNR1|RBG3_ARATH Glycine-rich RNA-binding protein 3, mitochondrial OS=Arabidopsis thaliana GN=RBG3 PE=1 SV=1	glycine-rich RNA-binding protein 2, mitochondrial-like	-	-	GO:0003723//RNA binding;	ko05014(Amyotrophic lateral sclerosis);ko03040(Spliceosome)
CsGy5G025870	280.935	159.381	402.49	2.52533	1.33647	1.40175e-06	2.63841e-05	Chr5	29933467	29940879	-	2236	-	GO:0006508;GO:0008270;GO:0009570;GO:0070006;	K01267	virNOG03709	E	sp|B9RAJ0|DNPEP_RICCO Probable aspartyl aminopeptidase OS=Ricinus communis GN=RCOM_1506700 PE=2 SV=2	probable aspartyl aminopeptidase isoform X1	GO:0006508//proteolysis;	GO:0009570//chloroplast stroma;	GO:0008270//zinc ion binding;GO:0070006//metalloaminopeptidase activity;	-
CsGy3G010890	514.953	319.508	710.397	2.22341	1.15277	1.42197e-06	2.67369e-05	Chr3	8523432	8526276	-	1759	-	GO:0005509;	K13448	virNOG13790	T	sp|Q9LRN6|CML22_ARATH Probable calcium-binding protein CML22 OS=Arabidopsis thaliana GN=CML22 PE=3 SV=1	probable calcium-binding protein CML22	-	-	GO:0005509//calcium ion binding;	ko04626(Plant-pathogen interaction)
CsGy3G030680	471.312	291.291	651.332	2.23602	1.16093	1.49261e-06	2.79489e-05	Chr3	30605633	30614218	+	5013	-	GO:0004842;GO:0016567;GO:0016874;	K10590	virNOG11980	O	sp|Q9LYZ7|UPL4_ARATH E3 ubiquitin-protein ligase UPL4 OS=Arabidopsis thaliana GN=UPL4 PE=3 SV=1	E3 ubiquitin-protein ligase UPL4	GO:0016567//protein ubiquitination;	-	GO:0004842//ubiquitin-protein transferase activity;GO:0016874//ligase activity;	ko04120(Ubiquitin mediated proteolysis)
CsGy5G015020	403.649	243.785	563.512	2.31151	1.20884	1.5055e-06	2.81032e-05	Chr5	20896444	20901289	-	1167	-	-	-	virNOG10376	S	-	hypothetical protein	-	-	-	-
CsGy7G013160	2099.66	790.464	3408.86	4.31247	2.10852	1.55025e-06	2.88607e-05	Chr7	17033563	17038336	-	2025	-	GO:0016021;	-	virNOG19576	S	sp|Q8LPT3|MEBL_ARATH Membrane protein of ER body-like protein OS=Arabidopsis thaliana GN=MEBL PE=2 SV=1	membrane protein of ER body-like protein	-	GO:0016021//integral component of membrane;	-	-
CsGy2G012230	1171.81	777.702	1565.93	2.01353	1.00973	1.55278e-06	2.88648e-05	Chr2	12186994	12190478	+	1677	-	GO:0046983;	-	virNOG15161	K	sp|Q8GY61|BH063_ARATH Transcription factor bHLH63 OS=Arabidopsis thaliana GN=BHLH63 PE=1 SV=1	transcription factor bHLH49	-	-	GO:0046983//protein dimerization activity;	-
CsGy1G008740	2731.26	1652.72	3809.79	2.30516	1.20487	1.55427e-06	2.88648e-05	Chr1	5477721	5482314	+	2970	-	GO:0005773;GO:0008270;GO:0016236;GO:0043130;GO:0051258;	K17987	virNOG09705	R	sp|Q9SB64|NBR1_ARATH Protein NBR1 homolog OS=Arabidopsis thaliana GN=NBR1 PE=1 SV=1	protein NBR1 homolog	GO:0016236//macroautophagy;GO:0051258//protein polymerization;	GO:0005773//vacuole;	GO:0008270//zinc ion binding;GO:0043130//ubiquitin binding;	ko04137(Mitophagy - animal)
CsGy7G021380	82.3913	32.0605	132.722	4.13973	2.04954	1.56095e-06	2.89591e-05	Chr7	23480186	23487850	+	252	-	-	-	-	-	-	Unknown Protein	-	-	-	-
CsGy3G025920	630.684	396.321	865.047	2.18269	1.12611	1.57625e-06	2.9213e-05	Chr3	26603587	26621940	-	3032	-	GO:0003676;GO:0005524;GO:0005634;GO:0006260;GO:0006281;GO:0006310;GO:0032508;GO:0043140;	K10899	virNOG10983	L	sp|Q9FT73|MED34_ARATH Mediator of RNA polymerase II transcription subunit 34 OS=Arabidopsis thaliana GN=MED34 PE=1 SV=1	ATP-dependent DNA helicase	GO:0006260//DNA replication;GO:0006281//DNA repair;GO:0006310//DNA recombination;GO:0032508//DNA duplex unwinding;	GO:0005634//nucleus;	GO:0003676//nucleic acid binding;GO:0005524//ATP binding;	-
CsGy2G005670	258.047	146.461	369.633	2.52377	1.33558	1.60474e-06	2.96803e-05	Chr2	3974948	3975481	+	534	-	GO:0046983;	-	virNOG22432	S	sp|Q9M0B9|IBL1_ARATH Transcription factor IBH1-like 1 OS=Arabidopsis thaliana GN=IBL1 PE=1 SV=1	transcription factor IBH1-like	-	-	GO:0046983//protein dimerization activity;	-
CsGy1G020300	1461.19	967.109	1955.27	2.02177	1.01562	1.6281e-06	3.0051e-05	Chr1	19023104	19033714	+	5484	-	GO:0008375;GO:0016021;	-	virNOG01753	S	-	Core-2/I-branching beta-1%2C6-N-acetylglucosaminyltransferase family protein	-	GO:0016021//integral component of membrane;	GO:0008375//acetylglucosaminyltransferase activity;	-
CsGy7G020720	2137.54	973.491	3301.59	3.39149	1.76192	1.64125e-06	3.02321e-05	Chr7	23036453	23043036	-	2100	-	GO:0016620;GO:0055114;	K14085	virNOG07699	C	sp|Q9SYG7|AL7B4_ARATH Aldehyde dehydrogenase family 7 member B4 OS=Arabidopsis thaliana GN=ALDH7B4 PE=2 SV=3	aldehyde dehydrogenase family 7 member B4	GO:0055114//obsolete oxidation-reduction process;	-	GO:0016620//oxidoreductase activity, acting on the aldehyde or oxo group of donors, NAD or NADP as acceptor;	ko04936(Alcoholic liver disease);ko00620(Pyruvate metabolism);ko00561(Glycerolipid metabolism);ko00410(beta-Alanine metabolism);ko00380(Tryptophan metabolism);ko00340(Histidine metabolism);ko00330(Arginine and proline metabolism);ko00310(Lysine degradation);ko00280(Valine, leucine and isoleucine degradation);ko00260(Glycine, serine and threonine metabolism);ko00071(Fatty acid degradation);ko00053…
CsGy3G032670	277.959	164.211	391.706	2.38538	1.25422	1.64639e-06	3.02959e-05	Chr3	31839384	31843035	+	1597	-	GO:0003723;	K13195	virNOG20020	R	sp|Q9FFZ6|RBP11_ARATH Small RNA-binding protein 11, chloroplastic OS=Arabidopsis thaliana GN=S-RBP11 PE=2 SV=1	RNA binding protein, putative	-	-	GO:0003723//RNA binding;	-
CsGy2G010290	207.227	113.827	300.627	2.64108	1.40113	1.64977e-06	3.03272e-05	Chr2	10011244	10014816	-	1304	-	GO:0016021;	K13347	virNOG06640	R	sp|Q9ZS51|PMP22_ARATH Peroxisomal membrane protein PMP22 OS=Arabidopsis thaliana GN=PMP22 PE=1 SV=1	peroxisomal membrane protein PMP22	-	GO:0016021//integral component of membrane;	-	ko04146(Peroxisome)
CsGy1G029680	137.474	69.2561	205.692	2.97002	1.57047	1.67015e-06	3.06708e-05	Chr1	27746555	27748011	-	669	-	-	-	KOG4197;virNOG08241;virNOG01228	R	sp|Q9SY02|PP301_ARATH Pentatricopeptide repeat-containing protein At4g02750 OS=Arabidopsis thaliana GN=PCMP-H24 PE=3 SV=1	Pentatricopeptide repeat-containing protein family	-	-	-	-
CsGy6G007690	401.193	180.394	621.993	3.44797	1.78575	1.69244e-06	3.10329e-05	Chr6	6469461	6472753	-	2505	-	-	-	virNOG13121;virNOG26101;KOG0156	QR	sp|Q9LPH0|FB57_ARATH Putative F-box protein At1g53550 OS=Arabidopsis thaliana GN=At1g53550 PE=4 SV=2	F-box and associated interaction domains-containing protein	-	-	-	-
CsGy1G008530	51.2073	11.6024	90.8122	7.82704	2.96847	1.69334e-06	3.10329e-05	Chr1	5378336	5383946	+	4553	-	-	-	-	-	-	Uncharacterized protein	-	-	-	-
CsGy4G011030	115.816	43.5013	188.131	4.32472	2.11261	1.69501e-06	3.10329e-05	Chr4	10203520	10207710	-	3738	-	GO:0003700;GO:0005634;GO:0006355;GO:0008356;GO:0009630;GO:0009956;GO:0043565;GO:0048366;GO:0051457;GO:0090610;	-	virNOG09991	K	sp|Q9AVK4|SCR_PEA Protein SCARECROW OS=Pisum sativum GN=SCR PE=2 SV=1	protein SCARECROW 1	GO:0006355//regulation of transcription, DNA-templated;GO:0008356//asymmetric cell division;GO:0009630//gravitropism;GO:0009956//radial pattern formation;GO:0048366//leaf development;GO:0051457//maintenance of protein location in nucleus;GO:0090610//bundle sheath cell fate specification;	GO:0005634//nucleus;	GO:0003700//DNA-binding transcription factor activity;GO:0043565//sequence-specific DNA binding;	-
CsGy2G002540	8199.32	474.711	15923.9	33.5445	5.068	1.71689e-06	3.12754e-05	Chr2	1695556	1698146	+	1437	-	GO:0005509;	-	virNOG08689	T	sp|Q9SZ45|MICU_ARATH Calcium uptake protein, mitochondrial OS=Arabidopsis thaliana GN=MICU PE=2 SV=1	calcium uptake protein 1, mitochondrial-like isoform X2	-	-	GO:0005509//calcium ion binding;	-
CsGy6G025520	403.307	243.027	563.586	2.31902	1.21352	1.73434e-06	3.15616e-05	Chr6	25060383	25062972	-	1206	-	GO:0051213;GO:0055114;	K10768	virNOG10505	S	sp|Q3KRA9|ALKB6_HUMAN Alpha-ketoglutarate-dependent dioxygenase alkB homolog 6 OS=Homo sapiens GN=ALKBH6 PE=1 SV=2	alpha-ketoglutarate-dependent dioxygenase alkB homolog 6 isoform X1	GO:0055114//obsolete oxidation-reduction process;	-	GO:0051213//dioxygenase activity;	-
CsGy2G020070	1474.23	969.497	1978.97	2.04123	1.02944	1.74051e-06	3.16103e-05	Chr2	29154317	29158364	+	2230	-	GO:0000165;GO:0004707;GO:0005524;GO:0005634;GO:0005737;GO:0010468;GO:0016021;	K20535	virNOG00183	T	sp|Q40517|NTF3_TOBAC Mitogen-activated protein kinase homolog NTF3 OS=Nicotiana tabacum GN=NTF3 PE=1 SV=1	Mitogen-activated protein kinase homolog 1	GO:0000165//MAPK cascade;GO:0010468//regulation of gene expression;	GO:0005634//nucleus;GO:0005737//cytoplasm;GO:0016021//integral component of membrane;	GO:0004707//MAP kinase activity;GO:0005524//ATP binding;	ko04016(MAPK signaling pathway - plant)
CsGy1G013320	341.025	191.723	490.327	2.55748	1.35472	1.90156e-06	3.44316e-05	Chr1	8667601	8672200	-	915	-	-	-	virNOG24425	S	-	transmembrane protein	-	-	-	-
CsGy1G001020	2963.05	1214.34	4711.76	3.88011	1.9561	2.00773e-06	3.62453e-05	Chr1	577736	583378	+	4849	-	GO:0006855;GO:0015238;GO:0015297;GO:0016021;	K03327	virNOG06234;virNOG33453	S	sp|Q9FHB6|DTX16_ARATH Protein DETOXIFICATION 16 OS=Arabidopsis thaliana GN=DTX16 PE=2 SV=1	Protein DETOXIFICATION	GO:0006855//xenobiotic transmembrane transport;	GO:0016021//integral component of membrane;	GO:0015297//antiporter activity;	-
CsGy6G008630	699.471	452.949	945.993	2.08852	1.06248	2.01104e-06	3.62689e-05	Chr6	7187035	7187523	-	489	-	-	-	-	-	-	death domain associated protein	-	-	-	-
CsGy3G010090	848.922	551.026	1146.82	2.08124	1.05744	2.05464e-06	3.69814e-05	Chr3	8012216	8028054	+	4213	-	GO:0003860;	K05605	virNOG09861	I	sp|Q9LKJ1|HIBC1_ARATH 3-hydroxyisobutyryl-CoA hydrolase 1 OS=Arabidopsis thaliana GN=CHY1 PE=1 SV=1	3-hydroxyisobutyryl-CoA hydrolase 1-like	-	-	GO:0003860//3-hydroxyisobutyryl-CoA hydrolase activity;	ko00640(Propanoate metabolism);ko00410(beta-Alanine metabolism);ko00280(Valine, leucine and isoleucine degradation)
CsGy6G031550	238.82	110.428	367.213	3.32537	1.73352	2.11953e-06	3.80361e-05	Chr6	29247971	29251985	+	2469	-	GO:0016021;GO:0016788;	-	virNOG08428	I	sp|Q94CH6|EXL3_ARATH GDSL esterase/lipase EXL3 OS=Arabidopsis thaliana GN=EXL3 PE=2 SV=1	GDSL esterase/lipase EXL3-like	-	GO:0016021//integral component of membrane;	GO:0016788//hydrolase activity, acting on ester bonds;	-
CsGy7G000990	675.87	434.834	916.905	2.10863	1.07631	2.15579e-06	3.86484e-05	Chr7	1025464	1029606	-	2186	-	GO:0003723;	K09537	virNOG13251	O	sp|Q2KI83|DJC17_BOVIN DnaJ homolog subfamily C member 17 OS=Bos taurus GN=DNAJC17 PE=2 SV=1	dnaJ homolog subfamily C member 17	-	-	GO:0003723//RNA binding;	-
CsGy7G013940	971.473	637.272	1305.67	2.04885	1.03481	2.16036e-06	3.8692e-05	Chr7	18004844	18011786	+	2553	-	-	-	virNOG04090	L	-	Smr (Small MutS Related) domain-containing protein, putative isoform 1	-	-	-	-
CsGy6G030050	593.06	380.905	805.216	2.11395	1.07994	2.18575e-06	3.89542e-05	Chr6	28419880	28425251	-	2580	-	-	-	-	-	-	Uncharacterized protein	-	-	-	-
CsGy1G001420	382.594	232.04	533.148	2.29766	1.20016	2.2054e-06	3.92657e-05	Chr1	862369	928475	+	9592	-	GO:0004674;GO:0005524;GO:0006468;	K04728	virNOG00348	L	sp|Q9M3G7|ATM_ARATH Serine/threonine-protein kinase ATM OS=Arabidopsis thaliana GN=ATM PE=2 SV=1	serine/threonine-protein kinase ATM isoform X1	GO:0006468//protein phosphorylation;	-	GO:0004674//protein serine/threonine kinase activity;GO:0005524//ATP binding;	ko05206(MicroRNAs in cancer);ko05202(Transcriptional misregulation in cancer);ko05170(Human immunodeficiency virus 1 infection);ko05166(Human T-cell leukemia virus 1 infection);ko05165(Human papillomavirus infection);ko05131(Shigellosis);ko04218(Cellular senescence);ko04214(Apoptosis - fly);ko04210(Apoptosis);ko04115(p53 signaling pathway);ko04110(Cell cycle);ko04068(FoxO signaling pathway);ko040…
CsGy5G023590	410.279	251.574	568.984	2.2617	1.17741	2.21257e-06	3.93159e-05	Chr5	28520574	28527870	+	3616	-	GO:0016021;	-	virNOG15317	S	sp|F4I248|CSCLB_ARATH CSC1-like protein At1g69450 OS=Arabidopsis thaliana GN=At1g69450 PE=2 SV=1	Early-responsive to dehydration stress protein (ERD4)	-	GO:0016021//integral component of membrane;	-	-
CsGy4G011190	453.47	152.817	754.124	4.93481	2.30299	2.23414e-06	3.95828e-05	Chr4	10489255	10497100	+	2988	-	GO:0016021;GO:0055085;	-	virNOG04363	P	sp|Q9FME8|OPT4_ARATH Oligopeptide transporter 4 OS=Arabidopsis thaliana GN=OPT4 PE=1 SV=1	oligopeptide transporter 4	GO:0055085//transmembrane transport;	GO:0016021//integral component of membrane;	-	-
CsGy7G010680	413.218	256.094	570.342	2.22708	1.15515	2.2628e-06	4.00514e-05	Chr7	13422364	13427065	-	1841	-	GO:0016301;GO:0016310;GO:0016773;	K17279	virNOG11689	R	sp|P33020|YEII_ECOLI Uncharacterized sugar kinase YeiI OS=Escherichia coli (strain K12) GN=yeiI PE=3 SV=2	pseudouridine kinase	GO:0016310//phosphorylation;	-	GO:0016301//kinase activity;GO:0016773//phosphotransferase activity, alcohol group as acceptor;	-
CsGy7G013080	2034.18	1345.89	2722.46	2.02279	1.01635	2.33715e-06	4.12866e-05	Chr7	16943437	16948295	-	1568	-	GO:0016491;GO:0055114;	-	virNOG00920	Q	sp|Q8H0M1|QORH_SPIOL Quinone-oxidoreductase homolog, chloroplastic OS=Spinacia oleracea GN=QOR PE=1 SV=1	Putative quinone-oxidoreductase-like protein	GO:0055114//obsolete oxidation-reduction process;	-	GO:0016491//oxidoreductase activity;	-
CsGy5G020430	74.4255	30.8411	118.01	3.82639	1.93598	2.3862e-06	4.2071e-05	Chr5	26535679	26543435	-	3871	-	GO:0005524;GO:0016021;GO:0042626;GO:0055085;	K05658	virNOG05516	Q	sp|O80725|AB4B_ARATH ABC transporter B family member 4 OS=Arabidopsis thaliana GN=ABCB4 PE=1 SV=1	ABC transporter B family member 4-like	GO:0055085//transmembrane transport;	GO:0016021//integral component of membrane;	GO:0005524//ATP binding;GO:0042626//ATPase-coupled transmembrane transporter activity;	ko05226(Gastric cancer);ko05206(MicroRNAs in cancer);ko04976(Bile secretion);ko02010(ABC transporters)
CsGy3G037870	1020.43	672.647	1368.22	2.03409	1.02438	2.56097e-06	4.50646e-05	Chr3	35651182	35655631	-	801	-	GO:0000124;	K11364	virNOG08673	R	sp|Q5ZL38|SGF29_CHICK SAGA-associated factor 29 OS=Gallus gallus GN=SGF29 PE=2 SV=1	SAGA-associated factor 29 homolog A	-	GO:0000124//SAGA complex;	-	-
CsGy3G023850	989.068	653.619	1324.52	2.02643	1.01894	2.5906e-06	4.54975e-05	Chr3	23795667	23800506	+	2058	-	GO:0004090;GO:0055114;	-	virNOG00698	R	sp|P51831|FABG_BACSU 3-oxoacyl-[acyl-carrier-protein] reductase FabG OS=Bacillus subtilis (strain 168) GN=fabG PE=3 SV=3	Reductase	GO:0055114//obsolete oxidation-reduction process;	-	GO:0004090//carbonyl reductase (NADPH) activity;	-
CsGy6G004600	3462.91	2256.36	4669.46	2.06946	1.04926	2.64059e-06	4.63305e-05	Chr6	4206592	4212509	+	1938	-	GO:0016787;GO:0046856;	-	virNOG07706	U	sp|Q8H0Z6|IP5P3_ARATH Type IV inositol polyphosphate 5-phosphatase 3 OS=Arabidopsis thaliana GN=IP5P3 PE=1 SV=1	type IV inositol polyphosphate 5-phosphatase 3 isoform X1	GO:0046856//phosphatidylinositol dephosphorylation;	-	GO:0016787//hydrolase activity;	-
CsGy5G023160	1206.72	801.941	1611.51	2.00951	1.00684	2.67343e-06	4.68615e-05	Chr5	28310681	28313211	-	1005	-	GO:0016021;	-	virNOG23452	S	-	transmembrane protein	-	GO:0016021//integral component of membrane;	-	-
CsGy3G005840	595.109	378.142	812.075	2.14754	1.10268	2.78016e-06	4.85078e-05	Chr3	4901750	4904085	-	1978	-	GO:0003676;	-	virNOG05426	R	-	zinc finger (C2H2 type) family protein	-	-	GO:0003676//nucleic acid binding;	-
CsGy1G005030	163.938	61.2881	266.587	4.34974	2.12093	2.84863e-06	4.94536e-05	Chr1	3395250	3398152	-	1143	-	GO:0000139;GO:0016021;GO:0016757;GO:0071555;	-	virNOG29257;virNOG10953	S	sp|P0C042|Y4597_ARATH Uncharacterized protein At4g15970 OS=Arabidopsis thaliana GN=At4g15970 PE=2 SV=1	Glycosyltransferase	GO:0071555//cell wall organization;	GO:0000139//Golgi membrane;GO:0016021//integral component of membrane;	GO:0016757//glycosyltransferase activity;	-
CsGy1G021920	331.183	85.1404	577.225	6.77968	2.76122	2.89992e-06	5.01997e-05	Chr1	20687169	20687414	-	246	-	-	-	-	-	-	Uncharacterized protein	-	-	-	-
CsGy1G028370	365.619	223.693	507.546	2.26894	1.18202	2.9207e-06	5.04629e-05	Chr1	26550370	26558009	-	2255	-	GO:0003824;GO:0008152;	K00167	virNOG03359	C	sp|Q9SAV3|ODBB1_ARATH 2-oxoisovalerate dehydrogenase subunit beta 1, mitochondrial OS=Arabidopsis thaliana GN=BCDH BETA1 PE=2 SV=1	1-deoxy-D-xylulose-5-phosphate synthase	GO:0008152//metabolic process;	-	GO:0003824//catalytic activity;	ko00640(Propanoate metabolism);ko00280(Valine, leucine and isoleucine degradation)
CsGy6G033980	525.507	331.205	719.809	2.17331	1.11989	2.97448e-06	5.1343e-05	Chr6	30428763	30432661	+	3146	-	GO:0016787;	-	virNOG03049	I	sp|P34913|HYES_HUMAN Bifunctional epoxide hydrolase 2 OS=Homo sapiens GN=EPHX2 PE=1 SV=2	Epoxide hydrolase 2	-	-	GO:0016787//hydrolase activity;	-
CsGy3G010140	662.372	424.99	899.755	2.11712	1.0821	2.99849e-06	5.17067e-05	Chr3	8050394	8054783	-	2581	-	GO:0004672;GO:0005524;GO:0006468;	K14500	virNOG00524	T	sp|Q944A7|Y4523_ARATH Probable serine/threonine-protein kinase At4g35230 OS=Arabidopsis thaliana GN=At4g35230 PE=1 SV=1	probable serine/threonine-protein kinase At4g35230	GO:0006468//protein phosphorylation;	-	GO:0004672//protein kinase activity;GO:0005524//ATP binding;	ko04075(Plant hormone signal transduction)
CsGy3G042950	91.8724	40.1	143.645	3.58217	1.84083	3.02664e-06	5.20945e-05	Chr3	39950798	39951655	-	858	-	GO:0003680;GO:0003700;GO:0005634;GO:0006355;GO:0016021;	-	virNOG09480	S	sp|Q9LTA2|AHL17_ARATH AT-hook motif nuclear-localized protein 17 OS=Arabidopsis thaliana GN=AHL17 PE=2 SV=1	AT-hook motif nuclear-localized protein 17-like	GO:0006355//regulation of transcription, DNA-templated;	GO:0005634//nucleus;GO:0016021//integral component of membrane;	GO:0003680//minor groove of adenine-thymine-rich DNA binding;GO:0003700//DNA-binding transcription factor activity;	-
CsGy5G024970	629.006	398.763	859.249	2.15478	1.10754	3.06634e-06	5.26777e-05	Chr5	29413965	29420436	+	5026	-	-	-	virNOG01333	S	-	hypothetical protein (DUF789)	-	-	-	-
CsGy7G011530	120.246	58.7951	181.697	3.09035	1.62777	3.14269e-06	5.38361e-05	Chr7	14549761	14551849	-	943	-	GO:0004866;GO:0005829;GO:0005886;GO:0008233;GO:0010951;	-	virNOG23245	R	sp|Q9C7U8|SBT3H_ARATH Subtilisin-like protease SBT3.17 OS=Arabidopsis thaliana GN=SBT3.17 PE=3 SV=1	subtilisin-like protease SBT3.17	GO:0010951//negative regulation of endopeptidase activity;	GO:0005829//cytosol;GO:0005886//plasma membrane;	GO:0004866//endopeptidase inhibitor activity;GO:0008233//peptidase activity;	-
CsGy1G017330	422.431	179.003	665.86	3.71983	1.89524	3.24344e-06	5.53622e-05	Chr1	15554720	15555520	+	801	-	-	-	virNOG22229;virNOG19601	S	-	Sterile alpha motif, type 2	-	-	-	-
CsGy2G020080	294.125	179.24	409.009	2.2819	1.19024	3.24633e-06	5.53622e-05	Chr2	29165741	29166238	+	498	-	GO:0003700;GO:0006355;	-	virNOG22608;virNOG21589	K	sp|C0Z2L5|BZP44_ARATH bZIP transcription factor 44 OS=Arabidopsis thaliana GN=BZIP44 PE=1 SV=1	bZIP transcription factor 53	GO:0006355//regulation of transcription, DNA-templated;	-	GO:0003700//DNA-binding transcription factor activity;	-
CsGy7G001020	1346.95	891.705	1802.2	2.02108	1.01512	3.24928e-06	5.53622e-05	Chr7	1054969	1057646	-	1506	-	GO:0008270;	K17808	virNOG11698	S	sp|B3LPE4|ZIM17_YEAS1 Mitochondrial protein import protein ZIM17 OS=Saccharomyces cerevisiae (strain RM11-1a) GN=ZIM17 PE=3 SV=2	Mitochondrial protein import protein ZIM17	-	-	GO:0008270//zinc ion binding;	-
CsGy6G025600	364.159	219.755	508.564	2.31424	1.21054	3.2756e-06	5.57437e-05	Chr6	25126398	25134074	+	2312	-	-	-	virNOG11806	R	sp|Q43088|RBCMT_PEA Ribulose-1,5 bisphosphate carboxylase/oxygenase large subunit N-methyltransferase, chloroplastic OS=Pisum sativum GN=RBCMT PE=1 SV=1	SET domain-containing protein	-	-	-	-
CsGy6G034130	2509.11	1639.47	3378.75	2.06089	1.04326	3.28907e-06	5.59203e-05	Chr6	30517574	30519244	-	1266	-	GO:0016021;GO:0016874;GO:0046872;	K10666	virNOG18559	O	sp|Q6R567|RMA1_CAPAN E3 ubiquitin-protein ligase RMA1H1 OS=Capsicum annuum GN=RMA1H1 PE=1 SV=1	E3 ubiquitin-protein ligase RMA1H1-like	-	GO:0016021//integral component of membrane;	GO:0016874//ligase activity;GO:0046872//metal ion binding;	ko04141(Protein processing in endoplasmic reticulum)
CsGy5G017680	815.77	470.871	1160.67	2.46494	1.30155	3.33167e-06	5.6516e-05	Chr5	23903894	23906905	-	1431	-	GO:0016787;	-	virNOG03025;COG1073	R	sp|Q5VST6|AB17B_HUMAN Protein ABHD17B OS=Homo sapiens GN=ABHD17B PE=1 SV=1	Alpha/beta-hydrolase superfamily protein	-	-	GO:0016787//hydrolase activity;	-
CsGy1G026620	940.076	616.254	1263.9	2.05094	1.03628	3.42918e-06	5.7976e-05	Chr1	25165100	25178183	+	3122	-	GO:0004124;GO:0006535;	K01738	virNOG12981;virNOG29783;COG0031	E	sp|Q43317|CYSK_CITLA Cysteine synthase OS=Citrullus lanatus PE=1 SV=1	Cysteine synthase	GO:0006535//cysteine biosynthetic process from serine;	-	GO:0004124//cysteine synthase activity;	ko00920(Sulfur metabolism);ko00270(Cysteine and methionine metabolism)
CsGy6G013810	2706.22	1417.89	3994.55	2.81726	1.49429	3.45241e-06	5.82599e-05	Chr6	12264859	12265308	-	450	-	-	-	virNOG18631;virNOG19976	T	sp|Q9ST43|PH1_ARATH Pleckstrin homology domain-containing protein 1 OS=Arabidopsis thaliana GN=PH1 PE=2 SV=2	pleckstrin homology domain-containing protein 1	-	-	-	-
CsGy2G022410	240.409	140.331	340.487	2.42632	1.27877	3.45993e-06	5.83323e-05	Chr2	30764695	30769676	+	2701	-	GO:0004672;GO:0005524;GO:0006468;GO:0006950;	-	virNOG06300;virNOG27427	T	sp|Q8S8S7|PUB34_ARATH U-box domain-containing protein 34 OS=Arabidopsis thaliana GN=PUB34 PE=3 SV=1	U-box domain-containing protein 51	GO:0006468//protein phosphorylation;GO:0006950//response to stress;	-	GO:0004672//protein kinase activity;GO:0005524//ATP binding;	-
CsGy3G012220	35.6101	7.23407	63.9861	8.8451	3.14488	3.50257e-06	5.89963e-05	Chr3	9270896	9273138	-	1143	-	GO:0016491;GO:0046872;GO:0055114;	-	virNOG04549	Q	sp|P10967|ACCH3_SOLLC 1-aminocyclopropane-1-carboxylate oxidase homolog OS=Solanum lycopersicum GN=ACO3 PE=2 SV=1	1-aminocyclopropane-1-carboxylate oxidase homolog 1-like	GO:0055114//obsolete oxidation-reduction process;	-	GO:0016491//oxidoreductase activity;GO:0046872//metal ion binding;	-
CsGy6G023500	144.486	75.7674	213.205	2.81394	1.49259	3.52881e-06	5.9328e-05	Chr6	23653960	23657882	-	1104	-	-	-	virNOG05038	S	-	Protein arginine methyltransferase NDUFAF7	-	-	-	-
CsGy5G009220	31.2538	7.29317	55.2144	7.5707	2.92043	3.5861e-06	6.01794e-05	Chr5	7428523	7432396	-	1200	-	GO:0003677;GO:0005634;GO:0006355;	-	virNOG24690;virNOG22712	K	sp|Q700D9|MYBF_ARATH Putative Myb family transcription factor At1g14600 OS=Arabidopsis thaliana GN=At1g14600 PE=2 SV=2	putative Myb family transcription factor At1g14600	GO:0006355//regulation of transcription, DNA-templated;	GO:0005634//nucleus;	GO:0003677//DNA binding;	-
CsGy5G020820	18379.1	6121.75	30636.3	5.00451	2.32323	3.60174e-06	6.03858e-05	Chr5	26747750	26754843	+	1743	-	GO:0004124;GO:0006535;	K01738	virNOG07841	E	sp|P32260|CYSKP_SPIOL Cysteine synthase, chloroplastic/chromoplastic OS=Spinacia oleracea GN=CYSK PE=1 SV=2	Cysteine synthase	GO:0006535//cysteine biosynthetic process from serine;	-	GO:0004124//cysteine synthase activity;	ko00920(Sulfur metabolism);ko00270(Cysteine and methionine metabolism)
CsGy6G032000	89.506	19.7569	159.255	8.06074	3.01091	3.72583e-06	6.23509e-05	Chr6	29425224	29426460	+	537	-	GO:0004568;GO:0005975;GO:0006032;GO:0008061;GO:0016998;	K20547	virNOG01205;COG3979	G	sp|P21226|CHI2_PEA Endochitinase A2 OS=Pisum sativum GN=CHI2 PE=1 SV=2	endochitinase-like	GO:0005975//carbohydrate metabolic process;GO:0006032//chitin catabolic process;GO:0016998//cell wall macromolecule catabolic process;	-	GO:0004568//chitinase activity;GO:0008061//chitin binding;	ko04016(MAPK signaling pathway - plant);ko00520(Amino sugar and nucleotide sugar metabolism)
CsGy5G003690	1101.92	595.721	1608.13	2.69946	1.43267	3.74644e-06	6.24545e-05	Chr5	2445022	2449604	+	3277	-	GO:0005507;GO:0008131;GO:0009308;GO:0016021;GO:0048038;GO:0055114;	K00276	virNOG10363	Q	sp|Q8H1H9|AMO_ARATH Primary amine oxidase OS=Arabidopsis thaliana GN=At1g62810 PE=2 SV=1	Amine oxidase	GO:0009308//amine metabolic process;GO:0055114//obsolete oxidation-reduction process;	GO:0016021//integral component of membrane;	GO:0005507//copper ion binding;GO:0008131//primary amine oxidase activity;GO:0048038//quinone binding;	ko00960(Tropane, piperidine and pyridine alkaloid biosynthesis);ko00950(Isoquinoline alkaloid biosynthesis);ko00410(beta-Alanine metabolism);ko00360(Phenylalanine metabolism);ko00350(Tyrosine metabolism);ko00260(Glycine, serine and threonine metabolism)
CsGy1G011890	317.685	190.506	444.863	2.33516	1.22352	3.74927e-06	6.24545e-05	Chr1	7496385	7499002	+	1380	-	GO:0016021;	-	virNOG21017;virNOG17613	R	-	1%2C3-beta-glucan synthase component (DUF1218)	-	GO:0016021//integral component of membrane;	-	-
CsGy7G008850	1680.78	1019.82	2341.73	2.29622	1.19926	3.84184e-06	6.38789e-05	Chr7	10886588	10901279	-	4155	-	GO:0005524;GO:0019538;GO:0034605;GO:1901002;GO:1902584;	K03696	virNOG00802	O	sp|P42762|CLPD_ARATH Chaperone protein ClpD, chloroplastic OS=Arabidopsis thaliana GN=CLPD PE=1 SV=1	Chaperone protein ClpB	GO:0019538//protein metabolic process;GO:0034605//cellular response to heat;GO:1901002//positive regulation of response to salt stress;GO:1902584//positive regulation of response to water deprivation;	-	GO:0005524//ATP binding;	-
CsGy2G022810	526.34	333.96	718.721	2.15211	1.10576	4.01358e-06	6.63083e-05	Chr2	31028876	31034831	-	2950	-	-	-	virNOG12737;KOG2701	S	-	coiled-coil domain-containing protein 93 isoform X1	-	-	-	-
CsGy4G002710	365.472	227.894	503.051	2.20739	1.14234	4.19417e-06	6.88521e-05	Chr4	1717606	1731999	+	1794	-	GO:0016021;	-	virNOG07485	R	sp|Q8W4D4|BAGP1_ARATH BAG-associated GRAM protein 1 OS=Arabidopsis thaliana GN=BAGP1 PE=1 SV=1	BAG-associated GRAM protein 1	-	GO:0016021//integral component of membrane;	-	-
CsGy4G008680	708.848	463.982	953.714	2.0555	1.03949	4.31995e-06	7.05969e-05	Chr4	6676563	6688391	-	2376	-	GO:0005524;GO:0005534;GO:0016301;GO:0016310;	K12446	virNOG06623	G	sp|O23461|ARAK_ARATH L-arabinokinase OS=Arabidopsis thaliana GN=ARA1 PE=1 SV=1	L-arabinokinase	GO:0016310//phosphorylation;	-	GO:0005524//ATP binding;GO:0005534//galactose binding;GO:0016301//kinase activity;	ko00520(Amino sugar and nucleotide sugar metabolism)
CsGy6G019240	332.084	201.34	462.829	2.29875	1.20085	4.39931e-06	7.17642e-05	Chr6	19686378	19693408	+	2437	-	GO:0003993;GO:0016311;GO:0046872;	-	virNOG00616	G	sp|Q9LMX4|PPA1_ARATH Probable inactive purple acid phosphatase 1 OS=Arabidopsis thaliana GN=PAP1 PE=2 SV=1	Purple acid phosphatase	GO:0016311//dephosphorylation;	-	GO:0003993//acid phosphatase activity;GO:0046872//metal ion binding;	-
CsGy3G040500	492.836	314.435	671.237	2.13474	1.09406	4.77328e-06	7.75851e-05	Chr3	37919556	37925398	+	1903	-	GO:0005524;GO:0016310;GO:0035299;	K10572	virNOG10205	T	sp|Q93YN9|IPPK_ARATH Inositol-pentakisphosphate 2-kinase OS=Arabidopsis thaliana GN=IPK1 PE=1 SV=1	Inositol-pentakisphosphate 2-kinase	GO:0016310//phosphorylation;	-	GO:0005524//ATP binding;GO:0035299//inositol pentakisphosphate 2-kinase activity;	ko04070(Phosphatidylinositol signaling system);ko00562(Inositol phosphate metabolism)
CsGy3G042770	341.911	209.366	474.456	2.26616	1.18025	4.80439e-06	7.80208e-05	Chr3	39766112	39790876	+	4102	-	GO:0004553;GO:0005975;	K01214	virNOG04974	G	sp|Q9M0S5|ISOA3_ARATH Isoamylase 3, chloroplastic OS=Arabidopsis thaliana GN=ISA3 PE=1 SV=2	Glycogen debranching enzyme	GO:0005975//carbohydrate metabolic process;	-	GO:0004553//hydrolase activity, hydrolyzing O-glycosyl compounds;	ko00500(Starch and sucrose metabolism)
CsGy3G003180	478.322	307.905	648.739	2.10695	1.07515	4.81292e-06	7.80892e-05	Chr3	2586136	2591826	-	2400	-	GO:0005623;GO:0045454;	K17609	KOG2501;NOG18420;virNOG02346	O	sp|O80763|NRX1_ARATH Probable nucleoredoxin 1 OS=Arabidopsis thaliana GN=At1g60420 PE=1 SV=1	probable nucleoredoxin 1	GO:0045454//cell redox homeostasis;	GO:0005623//obsolete cell;	-	-
CsGy2G026030	549.332	305.629	793.036	2.59477	1.3756	4.89772e-06	7.93318e-05	Chr2	33575212	33583340	+	3338	-	GO:0004930;GO:0004970;GO:0006811;GO:0007186;GO:0016021;GO:0035235;	K05387	virNOG07447	P	sp|Q8GXJ4|GLR34_ARATH Glutamate receptor 3.4 OS=Arabidopsis thaliana GN=GLR3.4 PE=2 SV=2	Glutamate receptor	GO:0006811//ion transport;GO:0007186//G protein-coupled receptor signaling pathway;GO:0035235//ionotropic glutamate receptor signaling pathway;	GO:0016021//integral component of membrane;	GO:0004930//G protein-coupled receptor activity;GO:0004970//ionotropic glutamate receptor activity;	-
CsGy3G025280	649.847	421.316	878.377	2.08484	1.05994	4.91042e-06	7.94575e-05	Chr3	25740191	25744698	-	3158	-	GO:0016021;	-	virNOG15515	S	sp|Q9SVU4|TET20_ARATH Tetraspanin-20 OS=Arabidopsis thaliana GN=TOM2AH1 PE=1 SV=1	tetraspanin-18	-	GO:0016021//integral component of membrane;	-	-
CsGy6G011010	96.7974	31.2836	162.311	5.18837	2.37528	4.92704e-06	7.96552e-05	Chr6	9454740	9457236	+	2337	-	GO:0004190;GO:0006508;GO:0030163;	-	virNOG11467	O	sp|Q9LTW4|NANA_ARATH Aspartic proteinase NANA, chloroplast OS=Arabidopsis thaliana GN=NANA PE=1 SV=1	aspartic proteinase CDR1	GO:0006508//proteolysis;GO:0030163//protein catabolic process;	-	GO:0004190//aspartic-type endopeptidase activity;	-
CsGy6G031820	183.272	100.015	266.53	2.6649	1.41408	4.93532e-06	7.9718e-05	Chr6	29376917	29378164	-	1248	-	-	-	virNOG34447;euNOG41035	R	sp|Q9SHX9|FB72_ARATH Putative F-box protein At1g65770 OS=Arabidopsis thaliana GN=At1g65770 PE=4 SV=1	putative F-box protein At1g65770	-	-	-	-
CsGy2G017380	930.119	619.817	1240.42	2.00127	1.00091	5.04481e-06	8.10526e-05	Chr2	27460125	27465382	-	2618	-	GO:0005975;GO:0052692;	-	virNOG03411	G	sp|Q9URZ0|AGAL_SCHPO Alpha-galactosidase mel1 OS=Schizosaccharomyces pombe (strain 972 / ATCC 24843) GN=mel1 PE=3 SV=1	Alpha-galactosidase	GO:0005975//carbohydrate metabolic process;	-	GO:0052692//raffinose alpha-galactosidase activity;	-
CsGy6G007010	181.994	100.869	263.118	2.60852	1.38323	5.0583e-06	8.11565e-05	Chr6	6033200	6037788	-	2351	-	-	-	virNOG14174	S	sp|P53285|VPS62_YEAST Vacuolar protein sorting-associated protein 62 OS=Saccharomyces cerevisiae (strain ATCC 204508 / S288c) GN=VPS62 PE=1 SV=1	vacuolar sorting-associated protein (DUF946)	-	-	-	-
CsGy4G001330	509.331	327.032	691.629	2.11486	1.08056	5.06024e-06	8.11565e-05	Chr4	811995	812357	+	363	-	-	-	virNOG25160	S	sp|Q9SSC1|Y1801_ARATH MAPK kinase substrate protein At1g80180 OS=Arabidopsis thaliana GN=At1g80180 PE=1 SV=1	hypothetical protein	-	-	-	-
CsGy5G018650	184.946	49.7424	320.15	6.43615	2.6862	5.18652e-06	8.28881e-05	Chr5	25082103	25088029	+	1842	-	-	-	virNOG13563	S	sp|Q8L612|MACP1_ARATH MACPF domain-containing protein At1g14780 OS=Arabidopsis thaliana GN=At1g14780 PE=2 SV=1	MACPF domain-containing protein At1g14780	-	-	-	-
CsGy2G011830	933.136	620.465	1245.81	2.00786	1.00566	5.22971e-06	8.32845e-05	Chr2	11787122	11791980	+	2009	-	GO:0003677;GO:0005634;GO:0006355;	-	virNOG16986	K	sp|Q8L3W1|VRN1_ARATH B3 domain-containing transcription factor VRN1 OS=Arabidopsis thaliana GN=VRN1 PE=1 SV=1	B3 domain-containing transcription factor VRN1-like	GO:0006355//regulation of transcription, DNA-templated;	GO:0005634//nucleus;	GO:0003677//DNA binding;	-
CsGy3G008750	277.635	163.804	391.467	2.38986	1.25692	5.27279e-06	8.38229e-05	Chr3	7188242	7191397	+	1542	-	GO:0016874;	-	virNOG17789;KOG0800	O	sp|Q2HIJ8|RHB1A_ARATH Probable E3 ubiquitin-protein ligase RHB1A OS=Arabidopsis thaliana GN=RHB1A PE=2 SV=1	E3 ubiquitin-protein ligase isoform X2	-	-	GO:0016874//ligase activity;	-
CsGy1G032900	89.2207	39.5029	138.939	3.51718	1.81442	5.41486e-06	8.59307e-05	Chr1	32587633	32591289	+	2483	-	-	-	virNOG12990	S	sp|P37707|B2_DAUCA B2 protein OS=Daucus carota PE=2 SV=1	DCD (Development and Cell Death) domain protein	-	-	-	-
CsGy6G009870	343.84	212.712	474.969	2.23293	1.15894	5.48812e-06	8.7017e-05	Chr6	8311930	8316054	-	2218	-	GO:0005509;	-	virNOG07389	T	sp|Q94743|SORCN_SCHJA Sorcin OS=Schistosoma japonicum PE=2 SV=1	sorcin-like	-	-	GO:0005509//calcium ion binding;	-
CsGy6G007860	237.526	140.93	334.122	2.37084	1.2454	5.49904e-06	8.71139e-05	Chr6	6574769	6577931	+	1615	-	GO:0003677;GO:0005634;GO:0046872;	-	virNOG07568	K	sp|Q6YZE8|SPL16_ORYSJ Squamosa promoter-binding-like protein 16 OS=Oryza sativa subsp. japonica GN=SPL16 PE=2 SV=1	squamosa promoter-binding-like protein 16	-	GO:0005634//nucleus;	GO:0003677//DNA binding;GO:0046872//metal ion binding;	-
CsGy1G028840	457.023	199	715.045	3.5932	1.84527	5.61922e-06	8.87178e-05	Chr1	26890681	26895557	-	3007	-	GO:0003700;GO:0006355;	K14432	virNOG13263	S	sp|Q9LES3|AI5L2_ARATH ABSCISIC ACID-INSENSITIVE 5-like protein 2 OS=Arabidopsis thaliana GN=DPBF3 PE=1 SV=1	ABSCISIC ACID-INSENSITIVE 5-like protein 3	GO:0006355//regulation of transcription, DNA-templated;	-	GO:0003700//DNA-binding transcription factor activity;	ko04075(Plant hormone signal transduction)
CsGy3G024400	139.875	74.2151	205.534	2.76944	1.46959	5.61989e-06	8.87178e-05	Chr3	24426924	24434250	-	6142	-	-	-	virNOG10927	S	sp|Q9SS87|SEOB_ARATH Protein SIEVE ELEMENT OCCLUSION B OS=Arabidopsis thaliana GN=SEOB PE=1 SV=1	protein SIEVE ELEMENT OCCLUSION B	-	-	-	-
CsGy1G022260	771.323	298.068	1244.58	4.17548	2.06194	5.66603e-06	8.92905e-05	Chr1	21098947	21102660	-	1765	-	GO:0016747;	-	virNOG31177;virNOG11665	S	sp|Q9LRQ8|PMAT2_ARATH Phenolic glucoside malonyltransferase 2 OS=Arabidopsis thaliana GN=PMAT2 PE=1 SV=1	phenolic glucoside malonyltransferase 1-like	-	-	GO:0016747//acyltransferase activity, transferring groups other than amino-acyl groups;	-
CsGy6G007090	213.542	120.559	306.525	2.54253	1.34626	5.78562e-06	9.10168e-05	Chr6	6090277	6090777	+	501	-	-	-	virNOG26254;virNOG25817	S	-	hypothetical protein	-	-	-	-
CsGy4G011850	263.123	156.387	369.859	2.36502	1.24186	5.79135e-06	9.10278e-05	Chr4	11809395	11812307	-	2224	-	GO:0004674;GO:0005524;GO:0006468;	-	virNOG07627;COG0515	T	sp|Q8RXC8|RBK2_ARATH Receptor-like cytosolic serine/threonine-protein kinase RBK2 OS=Arabidopsis thaliana GN=RBK2 PE=1 SV=1	Kinase family protein	GO:0006468//protein phosphorylation;	-	GO:0004674//protein serine/threonine kinase activity;GO:0005524//ATP binding;	-
CsGy1G027030	223.602	104.711	342.493	3.27085	1.70967	5.98714e-06	9.39389e-05	Chr1	25473222	25476143	+	1375	-	GO:0016021;	-	virNOG17718	S	-	histone-lysine N-methyltransferase	-	GO:0016021//integral component of membrane;	-	-
CsGy2G014080	382.616	236.248	528.984	2.23911	1.16292	6.06086e-06	9.48521e-05	Chr2	14374446	14382574	+	2400	-	GO:0004553;GO:0005975;GO:0016021;	-	virNOG10799	S	-	Arabinanase/levansucrase/invertase	GO:0005975//carbohydrate metabolic process;	GO:0016021//integral component of membrane;	GO:0004553//hydrolase activity, hydrolyzing O-glycosyl compounds;	-
CsGy7G007150	64.6038	24.7456	104.462	4.22145	2.07774	6.10176e-06	9.54098e-05	Chr7	5147150	5150245	+	1504	-	GO:0005623;GO:0006662;GO:0015035;GO:0045454;GO:0055114;	K03671	virNOG18024	O	sp|Q9SEU7|TRXM3_ARATH Thioredoxin M3, chloroplastic OS=Arabidopsis thaliana GN=GAT1 PE=2 SV=2	thioredoxin M3, chloroplastic	GO:0006662//glycerol ether metabolic process;GO:0045454//cell redox homeostasis;GO:0055114//obsolete oxidation-reduction process;	GO:0005623//obsolete cell;	GO:0015035//protein-disulfide reductase activity;	ko05418(Fluid shear stress and atherosclerosis);ko05132(Salmonella infection);ko05012(Parkinson disease);ko04621(NOD-like receptor signaling pathway)
CsGy5G024160	111.699	54.6216	168.777	3.08992	1.62757	6.1171e-06	9.55671e-05	Chr5	28875454	28879095	+	3085	-	-	-	virNOG13395	R	sp|Q9FZ70|FDL1_ARATH F-box/FBD/LRR-repeat protein At1g13570 OS=Arabidopsis thaliana GN=At1g13570 PE=2 SV=1	F-box/FBD/LRR-repeat protein	-	-	-	-
CsGy4G017900	6659.54	2547.45	10771.6	4.2284	2.08011	6.39264e-06	9.9443e-05	Chr4	23072527	23086278	+	4450	-	GO:0004134;GO:0005977;GO:2001070;	K00705	virNOG00264	G	sp|Q8RXD9|DPE2_ARATH 4-alpha-glucanotransferase DPE2 OS=Arabidopsis thaliana GN=DPE2 PE=1 SV=1	4-alpha-glucanotransferase DPE2	GO:0005977//glycogen metabolic process;	-	GO:0004134//4-alpha-glucanotransferase activity;GO:2001070//starch binding;	ko00500(Starch and sucrose metabolism)
CsGy3G011610	485.035	308.66	661.411	2.14285	1.09953	6.57216e-06	0.000102148	Chr3	8960698	8966641	-	3308	-	-	-	virNOG26762;virNOG37918	S	-	Atp-dependent rna helicase dbp-7	-	-	-	-
CsGy7G020200	623.328	407.572	839.085	2.05874	1.04176	6.95215e-06	0.000107408	Chr7	22650640	22653634	+	1414	-	-	-	virNOG07189	S	-	WD repeat-containing protein 49 isoform 2	-	-	-	-
CsGy3G000540	91.6912	33.1305	150.252	4.53516	2.18115	7.06313e-06	0.000108752	Chr3	397935	400334	-	1104	-	GO:0006511;	K03094	virNOG17546	O	sp|Q39255|SKP1A_ARATH SKP1-like protein 1A OS=Arabidopsis thaliana GN=SKP1A PE=1 SV=1	SKP1-like protein 1B	GO:0006511//ubiquitin-dependent protein catabolic process;	-	-	ko05200(Pathways in cancer);ko05170(Human immunodeficiency virus 1 infection);ko05132(Salmonella infection);ko05131(Shigellosis);ko04710(Circadian rhythm);ko04350(TGF-beta signaling pathway);ko04341(Hedgehog signaling pathway - fly);ko04310(Wnt signaling pathway);ko04141(Protein processing in endoplasmic reticulum);ko04120(Ubiquitin mediated proteolysis);ko04114(Oocyte meiosis);ko04111(Cell cycle…
CsGy3G038550	567.576	371.67	763.482	2.0542	1.03857	7.21147e-06	0.000110572	Chr3	36207556	36209971	-	695	-	GO:0000045;GO:0005737;	K08336	virNOG21612	O	sp|Q1SF86|ATG12_MEDTR Ubiquitin-like protein ATG12 OS=Medicago truncatula GN=ATG12 PE=3 SV=1	Ubiquitin-like protein ATG12	GO:0000045//autophagosome assembly;	GO:0005737//cytoplasm;	-	ko05131(Shigellosis);ko04622(RIG-I-like receptor signaling pathway);ko04621(NOD-like receptor signaling pathway);ko04140(Autophagy - animal);ko04138(Autophagy - yeast);ko04136(Autophagy - other);ko04068(FoxO signaling pathway)
CsGy7G004500	458.36	294.778	621.942	2.10987	1.07715	7.21499e-06	0.000110572	Chr7	3381347	3384790	+	1767	-	GO:0005471;GO:0005743;GO:0015866;GO:0015867;GO:0016021;GO:0046902;GO:0055085;	K05863	virNOG09086	C	sp|O49447|ADT3_ARATH ADP,ATP carrier protein 3, mitochondrial OS=Arabidopsis thaliana GN=AAC3 PE=1 SV=1	Mitochondrial carrier protein	GO:0015866//ADP transport;GO:0015867//ATP transport;GO:0046902//regulation of mitochondrial membrane permeability;GO:0055085//transmembrane transport;	GO:0005743//mitochondrial inner membrane;GO:0016021//integral component of membrane;	GO:0005471//ATP:ADP antiporter activity;	ko05415(Diabetic cardiomyopathy);ko05208(Chemical carcinogenesis - reactive oxygen species);ko05166(Human T-cell leukemia virus 1 infection);ko05164(Influenza A);ko05022(Pathways of neurodegeneration - multiple diseases);ko05020(Prion disease);ko05017(Spinocerebellar ataxia);ko05016(Huntington disease);ko05012(Parkinson disease);ko05010(Alzheimer disease);ko04613(Neutrophil extracellular trap for…
CsGy5G020030	953.651	627.744	1279.56	2.03835	1.0274	7.21799e-06	0.000110572	Chr5	26263695	26269542	-	1406	-	GO:0005634;GO:0005829;GO:0016874;GO:1902553;	-	virNOG07286	O	sp|Q9M2V1|NCA1_ARATH Protein NCA1 OS=Arabidopsis thaliana GN=NCA1 PE=1 SV=1	E3 ubiquitin-protein ligase CHFR	GO:1902553//positive regulation of catalase activity;	GO:0005634//nucleus;GO:0005829//cytosol;	GO:0016874//ligase activity;	-
CsGy6G008040	453.678	290.835	616.521	2.11983	1.08395	7.33386e-06	0.000112063	Chr6	6748975	6756214	-	3343	-	GO:0004672;GO:0005524;GO:0005776;GO:0006468;GO:0006914;	K08269	virNOG03001	T	sp|Q94C95|ATG1A_ARATH Serine/threonine-protein kinase ATG1a OS=Arabidopsis thaliana GN=ATG1A PE=1 SV=1	Serine/threonine-protein kinase, putative	GO:0006468//protein phosphorylation;GO:0006914//autophagy;	GO:0005776//autophagosome;	GO:0004672//protein kinase activity;GO:0005524//ATP binding;	ko05022(Pathways of neurodegeneration - multiple diseases);ko05017(Spinocerebellar ataxia);ko05016(Huntington disease);ko05014(Amyotrophic lateral sclerosis);ko05010(Alzheimer disease);ko04212(Longevity regulating pathway - worm);ko04150(mTOR signaling pathway);ko04140(Autophagy - animal);ko04139(Mitophagy - yeast);ko04138(Autophagy - yeast);ko04136(Autophagy - other)
CsGy4G012150	491.175	316.795	665.556	2.1009	1.07101	7.50541e-06	0.000114394	Chr4	14140102	14142128	-	627	-	-	-	virNOG00813;KOG0065	Q	sp|Q9ZUT8|AB33G_ARATH ABC transporter G family member 33 OS=Arabidopsis thaliana GN=ABCG33 PE=2 SV=1	ABC-2 and Plant PDR ABC-type transporter family protein	-	-	-	-
CsGy1G010530	1145.26	652.484	1638.04	2.51047	1.32796	7.53009e-06	0.000114669	Chr1	6639980	6642378	-	1023	-	GO:0006914;	K08341	virNOG19391	Z	sp|A2YS06|ATG8C_ORYSI Autophagy-related protein 8C OS=Oryza sativa subsp. indica GN=ATG8C PE=3 SV=2	Autophagy-related protein 8C	GO:0006914//autophagy;	-	-	ko04727(GABAergic synapse);ko04621(NOD-like receptor signaling pathway);ko04212(Longevity regulating pathway - worm);ko04140(Autophagy - animal);ko04139(Mitophagy - yeast);ko04138(Autophagy - yeast);ko04137(Mitophagy - animal);ko04136(Autophagy - other);ko04068(FoxO signaling pathway)
CsGy1G003720	10819.8	6830.19	14809.4	2.16822	1.11651	7.61478e-06	0.000115575	Chr1	2345144	2345863	-	459	-	-	-	virNOG19645;virNOG20182;virNOG26542	S	-	translocase subunit seca	-	-	-	-
CsGy3G005540	267.356	62.3321	472.381	7.57845	2.9219	7.67837e-06	0.000116345	Chr3	4473569	4474210	+	642	-	-	-	virNOG17824	S	-	Potassium/sodium hyperpolarization-activated cyclic nucleotide-gated channel 1	-	-	-	-
CsGy5G026500	42.2976	11.91	72.6851	6.10286	2.60948	7.87363e-06	0.000118829	Chr5	30395538	30400477	+	1715	-	GO:0008289;GO:0016021;	-	virNOG01874	R	sp|Q7XA06|SYT3_ARATH Synaptotagmin-3 OS=Arabidopsis thaliana GN=SYT3 PE=2 SV=1	synaptotagmin-3-like isoform X2	-	GO:0016021//integral component of membrane;	GO:0008289//lipid binding;	-
CsGy3G025860	475.496	306.902	644.09	2.09868	1.06948	8.28774e-06	0.000124743	Chr3	26556137	26558760	-	1416	-	GO:0008152;GO:0016758;	K13691	virNOG01783	CG	sp|Q9SYK9|U74E2_ARATH UDP-glycosyltransferase 74E2 OS=Arabidopsis thaliana GN=UGT74E2 PE=1 SV=1	Glycosyltransferase	GO:0008152//metabolic process;	-	GO:0016758//hexosyltransferase activity;	-
CsGy2G013890	462.272	164.85	759.694	4.60838	2.20426	8.3363e-06	0.000125266	Chr2	14175514	14187194	+	5006	-	GO:0000166;GO:0001882;GO:0003677;GO:0003887;GO:0003896;GO:0005634;GO:0006269;GO:0006270;GO:0006273;GO:0046872;GO:0051539;GO:0071897;	K02320	virNOG04482	L	sp|O48653|DPOLA_ORYSJ DNA polymerase alpha catalytic subunit OS=Oryza sativa subsp. japonica GN=Os01g0868300 PE=2 SV=2	DNA polymerase	GO:0006269//DNA replication, synthesis of RNA primer;GO:0006270//DNA replication initiation;GO:0006273//lagging strand elongation;GO:0071897//DNA biosynthetic process;	GO:0005634//nucleus;	GO:0000166//nucleotide binding;GO:0001882//nucleoside binding;GO:0003677//DNA binding;GO:0003887//DNA-directed DNA polymerase activity;GO:0003896//DNA primase activity;GO:0046872//metal ion binding;GO:0051539//4 iron, 4 sulfur cluster binding;	ko03030(DNA replication)
CsGy4G007030	539.994	281.248	798.74	2.83999	1.50588	8.49823e-06	0.000127277	Chr4	5129291	5130118	+	258	-	-	-	-	-	-	Unknown Protein	-	-	-	-
CsGy3G024910	43.3092	13.3232	73.2953	5.50134	2.45978	8.9521e-06	0.000133288	Chr3	25288789	25290828	-	783	-	GO:0006629;GO:0008374;	-	virNOG03637	I	sp|Q4VCM1|LCAT2_ARATH Phospholipid--sterol O-acyltransferase OS=Arabidopsis thaliana GN=PSAT PE=2 SV=2	phospholipid--sterol O-acyltransferase isoform X2	GO:0006629//lipid metabolic process;	-	GO:0008374//O-acyltransferase activity;	-
CsGy3G004130	325.533	200.317	450.749	2.25018	1.17004	9.15454e-06	0.000135648	Chr3	3350368	3354157	+	2031	-	GO:0097602;GO:2000060;	-	virNOG13545	S	sp|B0WTU5|CCD22_CULQU Coiled-coil domain-containing protein 22 homolog OS=Culex quinquefasciatus GN=CPIJ010681 PE=3 SV=1	coiled-coil domain-containing protein 22	GO:2000060//positive regulation of ubiquitin-dependent protein catabolic process;	-	GO:0097602//cullin family protein binding;	-
CsGy5G028010	30.114	7.30772	52.9203	7.24169	2.85633	9.58299e-06	0.000141073	Chr5	31725264	31732627	-	1949	-	GO:0008152;GO:0016758;	-	virNOG12116	CG	sp|Q9ZVX4|U90A1_ARATH UDP-glycosyltransferase 90A1 OS=Arabidopsis thaliana GN=UGT90A1 PE=2 SV=1	Glycosyltransferase	GO:0008152//metabolic process;	-	GO:0016758//hexosyltransferase activity;	-
CsGy3G010080	442.179	265.688	618.669	2.32855	1.21943	9.71215e-06	0.000142626	Chr3	8007847	8012023	-	1738	-	GO:0006144;GO:0033971;	K13484	virNOG05431	F	sp|Q9LVM5|TTHL_ARATH Uric acid degradation bifunctional protein TTL OS=Arabidopsis thaliana GN=TTL PE=1 SV=1	Transthyretin-like S-allantoin synthase protein	GO:0006144//purine nucleobase metabolic process;	-	GO:0033971//hydroxyisourate hydrolase activity;	ko00230(Purine metabolism)
CsGy7G008770	546.727	348.285	745.17	2.13954	1.0973	9.76997e-06	0.000143243	Chr7	10747246	10752173	-	1723	-	GO:0016021;	-	virNOG02148	S	-	extracellular ligand-gated ion channel protein (DUF3537)	-	GO:0016021//integral component of membrane;	-	-
CsGy6G025850	655.761	429.371	882.152	2.05452	1.0388	9.83023e-06	0.000143893	Chr6	25416771	25421338	+	2425	-	GO:0016624;GO:0055114;	K00166	virNOG07319	C	sp|Q84JL2|ODBA2_ARATH 2-oxoisovalerate dehydrogenase subunit alpha 2, mitochondrial OS=Arabidopsis thaliana GN=At5g09300 PE=1 SV=1	2-oxoisovalerate dehydrogenase subunit alpha 2, mitochondrial	GO:0055114//obsolete oxidation-reduction process;	-	GO:0016624//oxidoreductase activity, acting on the aldehyde or oxo group of donors, disulfide as acceptor;	ko00640(Propanoate metabolism);ko00280(Valine, leucine and isoleucine degradation)
CsGy1G021820	37.4548	10.9845	63.9251	5.81958	2.54092	1.03585e-05	0.000151331	Chr1	20545235	20549309	-	997	-	GO:0030001;GO:0046872;	-	virNOG22341	P	sp|F4IC29|HIP28_ARATH Heavy metal-associated isoprenylated plant protein 28 OS=Arabidopsis thaliana GN=HIPP28 PE=3 SV=1	heavy metal-associated isoprenylated plant protein 21 isoform X2	GO:0030001//metal ion transport;	-	GO:0046872//metal ion binding;	-
CsGy6G018070	1216.49	627.581	1805.4	2.87676	1.52444	1.13053e-05	0.000164159	Chr6	18875638	18877639	+	1136	-	GO:0004674;GO:0005524;GO:0006468;	-	virNOG12702	T	sp|Q9SII6|PIX13_ARATH Probable serine/threonine-protein kinase PIX13 OS=Arabidopsis thaliana GN=PIX13 PE=1 SV=2	Kinase superfamily protein	GO:0006468//protein phosphorylation;	-	GO:0004674//protein serine/threonine kinase activity;GO:0005524//ATP binding;	-
CsGy4G000120	250.412	120.535	380.289	3.155	1.65764	1.17641e-05	0.000169867	Chr4	71713	76161	-	2599	-	GO:0009408;GO:0009644;GO:0016021;GO:0042542;	-	virNOG04871	S	sp|Q9LMU1|EGY3_ARATH Probable zinc metallopeptidase EGY3, chloroplastic OS=Arabidopsis thaliana GN=EGY3 PE=1 SV=1	probable zinc metallopeptidase EGY3, chloroplastic	GO:0009408//response to heat;GO:0009644//response to high light intensity;GO:0042542//response to hydrogen peroxide;	GO:0016021//integral component of membrane;	-	-
CsGy1G018390	372.598	234.624	510.572	2.17613	1.12177	1.17888e-05	0.000170088	Chr1	16527583	16531577	-	1917	-	-	-	virNOG09038	S	-	BNR/Asp-box repeat family protein	-	-	-	-
CsGy6G019810	497.156	162.324	831.989	5.1255	2.35769	1.245e-05	0.000178207	Chr6	20405280	20408172	+	1489	-	-	K10523	virNOG10271	D	sp|Q9XHZ8|Y1178_ARATH BTB/POZ domain-containing protein At1g21780 OS=Arabidopsis thaliana GN=At1g21780 PE=1 SV=1	BTB/POZ domain-containing family protein	-	-	-	ko04341(Hedgehog signaling pathway - fly);ko04340(Hedgehog signaling pathway)
CsGy3G009470	119.503	22.7526	216.254	9.50458	3.24862	1.28151e-05	0.000183288	Chr3	7614598	7622859	+	2885	-	GO:0004497;GO:0005506;GO:0016021;GO:0016705;GO:0020037;GO:0055114;	-	virNOG06843	Q	sp|O64629|AUR3_ARATH Serine/threonine-protein kinase Aurora-3 OS=Arabidopsis thaliana GN=AUR3 PE=2 SV=1	cytochrome P450 704C1-like isoform X1	GO:0055114//obsolete oxidation-reduction process;	GO:0016021//integral component of membrane;	GO:0004497//monooxygenase activity;GO:0005506//iron ion binding;GO:0016705//oxidoreductase activity, acting on paired donors, with incorporation or reduction of molecular oxygen;GO:0020037//heme binding;	-
CsGy6G029180	413.773	243.348	584.197	2.40066	1.26343	1.28478e-05	0.000183322	Chr6	27876950	27878356	-	1407	-	GO:0008152;GO:0016758;	-	virNOG12640	CG	sp|Q940V3|U91A1_ARATH UDP-glycosyltransferase 91A1 OS=Arabidopsis thaliana GN=UGT91A1 PE=2 SV=1	UDP-glycosyltransferase 91A1-like	GO:0008152//metabolic process;	-	GO:0016758//hexosyltransferase activity;	-
CsGy3G021890	473.449	306.33	640.567	2.0911	1.06426	1.29178e-05	0.000184031	Chr3	20190774	20194166	+	636	-	GO:0016021;	K08504	virNOG19694	U	sp|Q9M2J9|BET11_ARATH Bet1-like SNARE 1-1 OS=Arabidopsis thaliana GN=BET11 PE=1 SV=1	bet1-like SNARE 1-1	-	GO:0016021//integral component of membrane;	-	ko04130(SNARE interactions in vesicular transport)
CsGy6G031990	66.338	9.29868	123.377	13.2683	3.72991	1.31043e-05	0.000186394	Chr6	29424097	29425162	+	477	-	GO:0004568;GO:0005975;GO:0006032;GO:0008061;GO:0016998;	K20547	virNOG01205	G	sp|P08252|CHI1_TOBAC Endochitinase A OS=Nicotiana tabacum GN=CHN48 PE=1 SV=2	endochitinase-like	GO:0005975//carbohydrate metabolic process;GO:0006032//chitin catabolic process;GO:0016998//cell wall macromolecule catabolic process;	-	GO:0004568//chitinase activity;GO:0008061//chitin binding;	ko04016(MAPK signaling pathway - plant);ko00520(Amino sugar and nucleotide sugar metabolism)
CsGy3G010180	272.365	167.33	377.4	2.25542	1.1734	1.32057e-05	0.000187248	Chr3	8082754	8091736	-	4945	-	GO:0005524;GO:0016021;GO:0042626;GO:0055085;	-	virNOG02690	Q	sp|Q9M1C7|AB9C_ARATH ABC transporter C family member 9 OS=Arabidopsis thaliana GN=ABCC9 PE=2 SV=2	putative ABC transporter C family member 15	GO:0055085//transmembrane transport;	GO:0016021//integral component of membrane;	GO:0005524//ATP binding;GO:0042626//ATPase-coupled transmembrane transporter activity;	-
CsGy2G010630	572.749	112.317	1033.18	9.19883	3.20145	1.32439e-05	0.000187495	Chr2	10464376	10473943	+	2385	-	GO:0005524;GO:0016021;GO:0016301;GO:0016310;GO:0016787;	-	virNOG05300	S	-	P-loop containing nucleoside triphosphate hydrolases superfamily protein	GO:0016310//phosphorylation;	GO:0016021//integral component of membrane;	GO:0005524//ATP binding;GO:0016301//kinase activity;GO:0016787//hydrolase activity;	-
CsGy1G024630	57.8725	22.7263	93.0186	4.093	2.03316	1.33832e-05	0.000189172	Chr1	23513379	23514089	+	480	-	GO:0016614;GO:0050660;GO:0055114;	-	virNOG10800;virNOG39050;virNOG39462;virNOG39040	R	sp|Q93ZA3|BBE13_ARATH Berberine bridge enzyme-like 13 OS=Arabidopsis thaliana GN=At1g30760 PE=1 SV=1	Berberine bridge enzyme-like 22	GO:0055114//obsolete oxidation-reduction process;	-	GO:0016614//oxidoreductase activity, acting on CH-OH group of donors;GO:0050660//flavin adenine dinucleotide binding;	-
CsGy1G000550	305.927	191.414	420.439	2.19649	1.1352	1.39324e-05	0.000195865	Chr1	301741	303511	+	1564	-	-	-	virNOG02290	R	sp|Q9FYF9|FB76_ARATH F-box protein At1g67340 OS=Arabidopsis thaliana GN=At1g67340 PE=1 SV=1	F-box protein At1g67340-like	-	-	-	-
CsGy7G017130	282.446	130.442	434.451	3.33061	1.73579	1.41801e-05	0.000198884	Chr7	20505980	20511616	+	1546	-	GO:0004672;GO:0005524;GO:0006468;	K13436	virNOG04214	T	sp|O80719|Y2706_ARATH Probable receptor-like protein kinase At2g47060 OS=Arabidopsis thaliana GN=At2g47060 PE=1 SV=1	Protein kinase superfamily protein	GO:0006468//protein phosphorylation;	-	GO:0004672//protein kinase activity;GO:0005524//ATP binding;	ko04626(Plant-pathogen interaction)
CsGy5G030770	1717.79	844.778	2590.81	3.06685	1.61676	1.44958e-05	0.000202527	Chr5	33676966	33681766	-	4075	-	GO:0006857;GO:0016021;GO:0022857;GO:0055085;	K14638	virNOG06012;COG3104	E	sp|Q0WP01|PTR9_ARATH Protein NRT1/ PTR FAMILY 5.10 OS=Arabidopsis thaliana GN=NPF5.10 PE=2 SV=1	protein NRT1/ PTR FAMILY 5.10-like	GO:0006857//oligopeptide transport;GO:0055085//transmembrane transport;	GO:0016021//integral component of membrane;	GO:0022857//transmembrane transporter activity;	-
CsGy1G018590	357.799	226.105	489.493	2.16489	1.1143	1.45361e-05	0.000202933	Chr1	16751089	16753185	-	663	-	-	-	virNOG12290	S	sp|Q93VG8|PPDEX_ARATH DeSI-like protein At4g17486 OS=Arabidopsis thaliana GN=At4g17486 PE=2 SV=1	deSI-like protein isoform X1	-	-	-	-
CsGy6G013830	105.002	51.5979	158.405	3.06999	1.61823	1.50718e-05	0.000209123	Chr6	12271197	12278461	-	1812	-	GO:0005634;GO:0006270;GO:0009744;GO:0051301;	K02213	virNOG03232	L	sp|O82387|CDC6A_ARATH Cell division control protein 6 homolog OS=Arabidopsis thaliana GN=CDC6 PE=2 SV=2	Cell division control protein	GO:0006270//DNA replication initiation;GO:0009744//response to sucrose;GO:0051301//cell division;	GO:0005634//nucleus;	-	ko05207(Chemical carcinogenesis - receptor activation);ko04113(Meiosis - yeast);ko04111(Cell cycle - yeast);ko04110(Cell cycle)
CsGy1G014970	105.097	52.3896	157.804	3.01212	1.59078	1.53313e-05	0.000212398	Chr1	10879827	10884217	-	1376	-	-	-	virNOG22490	S	-	hypothetical protein	-	-	-	-
CsGy3G041630	501.138	324.122	678.155	2.09228	1.06508	1.56694e-05	0.000216584	Chr3	38870151	38872228	+	684	-	-	-	virNOG11268;virNOG15685	SR	-	DNA-directed RNA polymerase subunit beta	-	-	-	-
CsGy3G021450	37.625	11.5733	63.6767	5.50205	2.45997	1.67104e-05	0.000230095	Chr3	19348567	19350991	-	657	-	-	-	virNOG24829;virNOG23860	SR	sp|Q1PF35|RIC6_ARATH CRIB domain-containing protein RIC6 OS=Arabidopsis thaliana GN=RIC6 PE=1 SV=1	CRIB domain-containing protein RIC6-like	-	-	-	-
CsGy7G003180	2678.23	524.218	4832.24	9.218	3.20445	1.68097e-05	0.000231286	Chr7	2488596	2494370	+	1944	-	GO:0004497;GO:0005506;GO:0009941;GO:0016125;GO:0016705;GO:0016829;GO:0020037;GO:0055114;	K10528	virNOG13649	Q	sp|K4CF70|HPL_SOLLC Fatty acid hydroperoxide lyase, chloroplastic OS=Solanum lycopersicum GN=HPL PE=1 SV=1	fatty acid hydroperoxide lyase, chloroplastic	GO:0016125//sterol metabolic process;GO:0055114//obsolete oxidation-reduction process;	GO:0009941//chloroplast envelope;	GO:0004497//monooxygenase activity;GO:0005506//iron ion binding;GO:0016705//oxidoreductase activity, acting on paired donors, with incorporation or reduction of molecular oxygen;GO:0016829//lyase activity;GO:0020037//heme binding;	ko00592(alpha-Linolenic acid metabolism)
CsGy5G026330	69.7544	30.9987	108.51	3.50048	1.80755	1.71633e-05	0.000235973	Chr5	30293404	30295752	+	2349	-	GO:0003723;GO:0004519;GO:0008270;GO:0009451;GO:0043231;GO:0090305;	-	virNOG08588	R	sp|Q9SHZ8|PP168_ARATH Pentatricopeptide repeat-containing protein At2g22070 OS=Arabidopsis thaliana GN=PCMP-H41 PE=3 SV=1	Pentatricopeptide repeat-containing family protein	GO:0009451//RNA modification;GO:0090305//nucleic acid phosphodiester bond hydrolysis;	GO:0043231//intracellular membrane-bounded organelle;	GO:0003723//RNA binding;GO:0004519//endonuclease activity;GO:0008270//zinc ion binding;	-
CsGy6G034100	356.335	228.009	484.662	2.12563	1.08789	1.72186e-05	0.000236553	Chr6	30498842	30506798	+	2316	-	-	-	virNOG17315	L	sp|Q9LUQ3|SDE5_ARATH Putative nuclear RNA export factor SDE5 OS=Arabidopsis thaliana GN=SDE5 PE=4 SV=1	putative nuclear RNA export factor SDE5 isoform X1	-	-	-	-
CsGy7G018570	121.565	63.3374	179.794	2.83866	1.50521	1.76498e-05	0.000241714	Chr7	21549533	21551942	+	2135	-	GO:0016021;	-	virNOG12004	S	sp|P0C897|Y3264_ARATH Putative UPF0481 protein At3g02645 OS=Arabidopsis thaliana GN=At3g02645 PE=3 SV=1	putative UPF0481 protein At3g02645	-	GO:0016021//integral component of membrane;	-	-
CsGy5G030700	386.058	249.267	522.85	2.09755	1.06871	1.7661e-05	0.000241714	Chr5	33614870	33633982	-	3674	-	GO:0003677;GO:0004518;GO:0008270;GO:0016818;GO:0036297;GO:0090305;	K15363	virNOG05548	S	sp|Q5XVJ4|FAN1_ARATH Fanconi-associated nuclease 1 homolog OS=Arabidopsis thaliana GN=FAN1 PE=2 SV=2	fanconi-associated nuclease 1 homolog isoform X1	GO:0036297//interstrand cross-link repair;GO:0090305//nucleic acid phosphodiester bond hydrolysis;	-	GO:0003677//DNA binding;GO:0004518//nuclease activity;GO:0008270//zinc ion binding;GO:0016818//hydrolase activity, acting on acid anhydrides, in phosphorus-containing anhydrides;	ko03460(Fanconi anemia pathway)
CsGy2G015490	641.09	426.376	855.804	2.00716	1.00515	1.78531e-05	0.00024379	Chr2	15451107	15453743	+	716	-	-	-	virNOG22978	T	sp|Q9FIC3|BOLA2_ARATH Protein BOLA2 OS=Arabidopsis thaliana GN=BOLA2 PE=1 SV=1	BolA protein	-	-	-	-
CsGy4G016240	826.179	504.616	1147.74	2.27449	1.18554	1.78982e-05	0.000244222	Chr4	21036586	21051401	-	1810	-	GO:0016491;GO:0055114;	-	virNOG11152	Q	sp|A4YGN0|SUCD_METS5 Succinate-semialdehyde dehydrogenase (acetylating) OS=Metallosphaera sedula (strain ATCC 51363 / DSM 5348 / JCM 9185 / NBRC 15509 / TH2) GN=Msed_1424 PE=1 SV=1	alcohol dehydrogenase	GO:0055114//obsolete oxidation-reduction process;	-	GO:0016491//oxidoreductase activity;	-
CsGy3G036280	378.186	239.687	516.686	2.15567	1.10813	1.82754e-05	0.00024862	Chr3	34478885	34481401	+	870	-	GO:0016491;GO:0055114;	-	virNOG03977	Q	sp|P51831|FABG_BACSU 3-oxoacyl-[acyl-carrier-protein] reductase FabG OS=Bacillus subtilis (strain 168) GN=fabG PE=3 SV=3	Reductase	GO:0055114//obsolete oxidation-reduction process;	-	GO:0016491//oxidoreductase activity;	-
CsGy7G011400	425.705	277.655	573.755	2.06643	1.04714	1.87353e-05	0.000254302	Chr7	14416892	14424611	-	3137	-	GO:0016020;GO:0022857;GO:0055085;	K03327	virNOG05996	S	sp|Q9LE20|DTX54_ARATH Protein DETOXIFICATION 54 OS=Arabidopsis thaliana GN=DTX54 PE=2 SV=1	Protein DETOXIFICATION	GO:0055085//transmembrane transport;	GO:0016020//membrane;	GO:0022857//transmembrane transporter activity;	-
CsGy4G000760	354.317	227.051	481.584	2.12104	1.08477	1.87492e-05	0.000254302	Chr4	479268	486786	+	2185	-	GO:0016021;GO:0055085;	K03452	virNOG12829	P	sp|B8K1V7|MHX_ARAHH Magnesium/proton exchanger OS=Arabidopsis halleri subsp. halleri GN=MHX PE=1 SV=1	Magnesium/proton exchanger	GO:0055085//transmembrane transport;	GO:0016021//integral component of membrane;	-	-
CsGy3G017390	181.024	107.685	254.362	2.36209	1.24006	1.91255e-05	0.000259017	Chr3	13364505	13366697	+	1836	-	-	-	virNOG06707	E	sp|Q9FLY0|SARD4_ARATH Protein SAR DEFICIENT 4 OS=Arabidopsis thaliana GN=SARD4 PE=1 SV=1	delta(1)-pyrroline-2-carboxylate reductase	-	-	-	-
CsGy1G012220	1089.6	530.063	1649.14	3.11122	1.63748	1.97295e-05	0.0002664	Chr1	7696714	7702020	+	3818	-	-	-	virNOG14846	A	sp|Q9FZ99|SMG7L_ARATH Protein SMG7L OS=Arabidopsis thaliana GN=SMG7L PE=2 SV=1	LOW QUALITY PROTEIN: protein SMG7L	-	-	-	-
CsGy2G002280	242.212	113.986	370.438	3.24984	1.70037	2.05904e-05	0.000276786	Chr2	1499920	1506234	-	3449	-	-	-	virNOG03622	OT	sp|P54729|NUB1_MOUSE NEDD8 ultimate buster 1 OS=Mus musculus GN=Nub1 PE=1 SV=2	NEDD8 ultimate buster 1	-	-	-	-
CsGy6G026600	89.9656	39.5442	140.387	3.55013	1.82787	2.09989e-05	0.000281441	Chr6	26100777	26102312	+	1536	-	GO:0004497;GO:0005506;GO:0016021;GO:0016705;GO:0020037;GO:0055114;	-	virNOG08458	Q	sp|Q9FVS9|C96AF_ARATH Alkane hydroxylase MAH1 OS=Arabidopsis thaliana GN=CYP96A15 PE=2 SV=1	Cytochrome P450	GO:0055114//obsolete oxidation-reduction process;	GO:0016021//integral component of membrane;	GO:0004497//monooxygenase activity;GO:0005506//iron ion binding;GO:0016705//oxidoreductase activity, acting on paired donors, with incorporation or reduction of molecular oxygen;GO:0020037//heme binding;	-
CsGy1G029740	1279.15	756.028	1802.28	2.38388	1.25331	2.12563e-05	0.000284259	Chr1	27829375	27834238	+	2569	-	GO:0004672;GO:0005509;GO:0005524;GO:0006468;	K13412	virNOG01799	T	sp|Q42438|CDPK8_ARATH Calcium-dependent protein kinase 8 OS=Arabidopsis thaliana GN=CPK8 PE=1 SV=1	calcium-dependent protein kinase 8-like	GO:0006468//protein phosphorylation;	-	GO:0004672//protein kinase activity;GO:0005509//calcium ion binding;GO:0005524//ATP binding;	ko05145(Toxoplasmosis);ko04626(Plant-pathogen interaction)
CsGy4G007140	565.288	374.49	756.086	2.01898	1.01362	2.12895e-05	0.00028438	Chr4	5229846	5235065	+	2395	-	GO:0016301;GO:0016310;	-	virNOG04005	G	sp|Q54PM7|NAGK_DICDI N-acetyl-D-glucosamine kinase OS=Dictyostelium discoideum GN=nagk PE=3 SV=2	N-acetyl-D-glucosamine kinase-like	GO:0016310//phosphorylation;	-	GO:0016301//kinase activity;	-
CsGy4G021190	122.878	56.5448	189.21	3.3462	1.74252	2.26714e-05	0.000301182	Chr4	27865575	27870132	-	2364	-	-	-	virNOG00868	S	sp|F4KGE8|GIL1_ARATH Protein GRAVITROPIC IN THE LIGHT 1 OS=Arabidopsis thaliana GN=GIL1 PE=2 SV=1	IRK-interacting protein-like	-	-	-	-
CsGy3G018540	146.161	82.8266	209.496	2.52933	1.33876	2.32097e-05	0.000306612	Chr3	14697661	14703446	+	1115	-	GO:0003951;GO:0016310;	-	virNOG01274	TI	sp|O82359|LCKB2_ARATH Sphingoid long-chain bases kinase 2, mitochondrial OS=Arabidopsis thaliana GN=LCKB2 PE=2 SV=1	sphingoid long-chain bases kinase 2, mitochondrial	GO:0016310//phosphorylation;	-	GO:0003951//NAD+ kinase activity;	-
CsGy4G000630	161.636	93.3329	229.939	2.46365	1.30079	2.32156e-05	0.000306612	Chr4	368646	371436	-	1345	-	GO:0000790;GO:0008198;GO:0016706;GO:0018126;GO:0042393;GO:0055114;	-	virNOG15580	S	sp|Q9UT12|YLW2_SCHPO Uncharacterized protein P8A3.02c OS=Schizosaccharomyces pombe (strain 972 / ATCC 24843) GN=SPAP8A3.02c PE=3 SV=1	alkylated DNA repair protein alkB homolog 8 isoform X3	GO:0018126//protein hydroxylation;GO:0055114//obsolete oxidation-reduction process;	-	GO:0008198//ferrous iron binding;GO:0016706//2-oxoglutarate-dependent dioxygenase activity;GO:0042393//histone binding;	-
CsGy4G004280	320.638	203.918	437.357	2.14477	1.10082	2.40103e-05	0.000315725	Chr4	2796827	2803765	-	1400	-	GO:0006950;	-	virNOG25660	S	sp|F4KFM8|LEA65_ARATH Late embryogenesis abundant protein At5g17165 OS=Arabidopsis thaliana GN=At5g17165 PE=3 SV=1	Hydrogen peroxide induced protein, putative	GO:0006950//response to stress;	-	-	-
CsGy2G017010	85.8756	39.1799	132.571	3.38366	1.75858	2.42714e-05	0.000318676	Chr2	27254536	27264947	+	1647	-	GO:0042138;	-	virNOG09744	S	sp|Q5Q0E6|TO6BL_ARATH Type 2 DNA topoisomerase 6 subunit B-like OS=Arabidopsis thaliana GN=MTOPVIB PE=1 SV=1	type 2 DNA topoisomerase 6 subunit B-like isoform X2	GO:0042138//meiotic DNA double-strand break formation;	-	-	-
CsGy4G000820	2523.12	1457.53	3588.72	2.4622	1.29995	2.43359e-05	0.00031885	Chr4	504643	506412	-	1581	-	GO:0016787;	-	virNOG03114	I	sp|I6YGS0|EPHA_MYCTU Epoxide hydrolase A OS=Mycobacterium tuberculosis (strain ATCC 25618 / H37Rv) GN=ephA PE=1 SV=1	Epoxide hydrolase 2	-	-	GO:0016787//hydrolase activity;	-
CsGy7G011380	358.33	232.574	484.085	2.08143	1.05757	2.45563e-05	0.000321504	Chr7	14385741	14389301	+	1758	-	GO:0004540;GO:0005773;GO:0008033;GO:0090501;	K03537	virNOG20248	J	sp|Q6AWV1|POP5_ARATH Probable ribonuclease P/MRP protein subunit POP5 OS=Arabidopsis thaliana GN=EMB1687 PE=2 SV=1	probable ribonuclease P/MRP protein subunit POP5	GO:0008033//tRNA processing;GO:0090501//RNA phosphodiester bond hydrolysis;	GO:0005773//vacuole;	GO:0004540//ribonuclease activity;	ko03008(Ribosome biogenesis in eukaryotes)
CsGy5G019180	135.944	72.8898	198.998	2.73011	1.44896	2.57426e-05	0.000335339	Chr5	25615535	25618615	+	1683	-	GO:0003723;GO:0004519;GO:0009451;GO:0043231;GO:0090305;	-	virNOG03746	R	sp|Q9C9A2|PP112_ARATH Pentatricopeptide repeat-containing protein At1g71060, mitochondrial OS=Arabidopsis thaliana GN=At1g71060 PE=2 SV=1	Tetratricopeptide repeat (TPR)-like superfamily protein	GO:0009451//RNA modification;GO:0090305//nucleic acid phosphodiester bond hydrolysis;	GO:0043231//intracellular membrane-bounded organelle;	GO:0003723//RNA binding;GO:0004519//endonuclease activity;	-
CsGy4G024120	712.453	469.413	955.493	2.0355	1.02539	2.58753e-05	0.000336826	Chr4	29960425	29967855	+	2660	-	GO:0000278;GO:0004888;GO:0005774;GO:0005794;GO:0005886;GO:0006571;GO:0007166;GO:0007202;GO:0009094;GO:0009735;GO:0009742;GO:0009785;GO:0009788;GO:0009845;GO:0009908;GO:0009939;GO:0010231;GO:0010244;GO:0016021;GO:0032960;	-	virNOG01958	T	sp|O04714|GCR1_ARATH G-protein coupled receptor 1 OS=Arabidopsis thaliana GN=GCR1 PE=1 SV=1	G-protein coupled receptor 1	GO:0000278//mitotic cell cycle;GO:0006571//tyrosine biosynthetic process;GO:0007166//cell surface receptor signaling pathway;GO:0007202//activation of phospholipase C activity;GO:0009094//L-phenylalanine biosynthetic process;GO:0009735//response to cytokinin;GO:0009742//brassinosteroid mediated signaling pathway;GO:0009785//blue light signaling pathway;GO:0009788//negative regulation of abscisic …	GO:0005774//vacuolar membrane;GO:0005794//Golgi apparatus;GO:0005886//plasma membrane;GO:0016021//integral component of membrane;	GO:0004888//transmembrane signaling receptor activity;	-
CsGy6G013310	115.888	62.3118	169.465	2.71962	1.44341	2.60732e-05	0.000339157	Chr6	11741064	11744365	+	453	-	GO:0004672;GO:0005524;GO:0006468;	-	virNOG08314	T	-	Mast/stem cell growth factor receptor Kit	GO:0006468//protein phosphorylation;	-	GO:0004672//protein kinase activity;GO:0005524//ATP binding;	-
CsGy5G020260	908.12	370.988	1445.25	3.89569	1.96188	2.73952e-05	0.000354064	Chr5	26415467	26423507	-	2419	-	GO:0004497;GO:0005506;GO:0016021;GO:0016705;GO:0020037;GO:0055114;	-	virNOG07776	Q	sp|Q29496|CP3AO_SHEEP Cytochrome P450 3A24 OS=Ovis aries GN=CYP3A24 PE=2 SV=1	Cytochrome P450	GO:0055114//obsolete oxidation-reduction process;	GO:0016021//integral component of membrane;	GO:0004497//monooxygenase activity;GO:0005506//iron ion binding;GO:0016705//oxidoreductase activity, acting on paired donors, with incorporation or reduction of molecular oxygen;GO:0020037//heme binding;	-
CsGy6G005740	55.2802	22.1059	88.4546	4.0014	2.0005	2.77142e-05	0.000357932	Chr6	5160208	5161793	-	1143	-	GO:0009055;GO:0022900;	-	virNOG20901;NOG146463	SR	-	cucumber peeling cupredoxin-like	GO:0022900//electron transport chain;	-	GO:0009055//electron transfer activity;	-
CsGy1G023090	271.886	170.001	373.77	2.19863	1.13661	2.83593e-05	0.000365482	Chr1	21979263	21981610	+	1056	-	-	-	virNOG00366	S	-	Homeobox prospero	-	-	-	-
CsGy3G039050	310.75	197.206	424.295	2.15154	1.10537	2.87389e-05	0.000369848	Chr3	36770087	36784140	-	4344	-	-	-	virNOG00933	S	sp|P59278|Y1745_ARATH Uncharacterized protein At1g51745 OS=Arabidopsis thaliana GN=At1g51745 PE=2 SV=2	Tudor/PWWP/MBT superfamily protein	-	-	-	-
CsGy6G006640	820.303	350.586	1290.02	3.67961	1.87955	2.87975e-05	0.000370338	Chr6	5716335	5718534	+	1383	-	GO:0005576;GO:0009405;	-	virNOG22277	S	-	Uncharacterized protein	GO:0009405//obsolete pathogenesis;	GO:0005576//extracellular region;	-	-
CsGy5G003220	80.9823	37.7899	124.175	3.28592	1.7163	2.91666e-05	0.000374553	Chr5	2100502	2101380	+	879	-	GO:0016740;	-	virNOG04126	H	-	Molybdopterin cofactor sulfurase, putative	-	-	GO:0016740//transferase activity;	-
CsGy3G010690	450.454	299.713	601.195	2.0059	1.00425	2.95734e-05	0.000379239	Chr3	8390968	8396554	+	4702	-	-	-	virNOG26239;virNOG24520	S	-	nipped-B-like protein B isoform X2	-	-	-	-
CsGy2G003270	183.838	83.9691	283.706	3.37869	1.75647	3.04605e-05	0.000388899	Chr2	2140900	2141799	-	900	-	-	-	virNOG06456	S	-	hypothetical protein (DUF868)	-	-	-	-
CsGy7G000610	144.424	82.9657	205.883	2.48154	1.31124	3.10428e-05	0.000395839	Chr7	710949	711415	-	360	-	-	-	virNOG23822	S	-	Unknown Protein	-	-	-	-
CsGy6G018590	620.503	347.534	893.471	2.57089	1.36227	3.15554e-05	0.00040181	Chr6	19331033	19331227	+	195	-	GO:0016021;	-	-	-	-	Uncharacterized protein	-	GO:0016021//integral component of membrane;	-	-
CsGy5G025640	134.086	75.0297	193.142	2.5742	1.36413	3.16251e-05	0.000402414	Chr5	29802884	29805454	+	438	-	GO:0004846;GO:0005777;GO:0006144;GO:0007031;GO:0019628;GO:0055114;	K00365	virNOG04266	Q	sp|P34799|URIC2_CANLI Uricase-2 isozyme 2 OS=Canavalia lineata PE=2 SV=1	Uricase	GO:0006144//purine nucleobase metabolic process;GO:0007031//peroxisome organization;GO:0019628//urate catabolic process;GO:0055114//obsolete oxidation-reduction process;	GO:0005777//peroxisome;	GO:0004846//urate oxidase activity;	ko00232(Caffeine metabolism);ko00230(Purine metabolism)
CsGy3G028140	119.783	64.6065	174.96	2.70808	1.43727	3.18346e-05	0.000404796	Chr3	29167199	29171340	+	1594	-	GO:0000773;GO:0004608;GO:0005789;GO:0006656;GO:0016021;GO:0032259;GO:0080101;	K00550	virNOG17085	S	sp|Q9SAH5|PLMT_ARATH Phosphatidyl-N-methylethanolamine N-methyltransferase OS=Arabidopsis thaliana GN=PLMT PE=2 SV=1	phosphatidyl-N-methylethanolamine N-methyltransferase	GO:0006656//phosphatidylcholine biosynthetic process;GO:0032259//methylation;	GO:0005789//endoplasmic reticulum membrane;GO:0016021//integral component of membrane;	GO:0000773//phosphatidyl-N-methylethanolamine N-methyltransferase activity;GO:0004608//phosphatidylethanolamine N-methyltransferase activity;GO:0080101//phosphatidyl-N-dimethylethanolamine N-methyltransferase activity;	ko00564(Glycerophospholipid metabolism)
CsGy2G024240	143.526	82.3859	204.667	2.48425	1.31281	3.40875e-05	0.00043014	Chr2	32018378	32020910	-	1809	-	GO:0003677;GO:0005524;GO:0016787;	K10896	virNOG09452;virNOG40601	AR	sp|I3XHK1|FANCM_ARATH DEAD-box ATP-dependent RNA helicase FANCM OS=Arabidopsis thaliana GN=FANCM PE=2 SV=1	Fanconi anemia group M protein isoform X1	-	-	GO:0003677//DNA binding;GO:0005524//ATP binding;GO:0016787//hydrolase activity;	ko03460(Fanconi anemia pathway)
CsGy7G008070	171.68	100.394	242.967	2.42015	1.27509	3.49323e-05	0.000438945	Chr7	8129926	8132273	-	1206	-	GO:0000737;GO:0003677;GO:0005524;GO:0005694;GO:0006302;GO:0006310;GO:0016787;	K10878	NOG93968;virNOG11103	SL	sp|Q9M4A2|SPO11_ARATH Meiotic recombination protein SPO11-1 OS=Arabidopsis thaliana GN=SPO11-1 PE=1 SV=1	meiotic recombination protein SPO11-1 isoform X4	GO:0000737//DNA catabolic process, endonucleolytic;GO:0006302//double-strand break repair;GO:0006310//DNA recombination;	GO:0005694//chromosome;	GO:0003677//DNA binding;GO:0005524//ATP binding;GO:0016787//hydrolase activity;	ko04113(Meiosis - yeast)
CsGy6G027720	702.752	409.855	995.65	2.42927	1.28053	3.59219e-05	0.000450441	Chr6	26810431	26813753	-	2234	-	GO:0003677;GO:0003700;GO:0005634;GO:0006355;GO:0007275;	K09284	virNOG04837	K	sp|P47927|AP2_ARATH Floral homeotic protein APETALA 2 OS=Arabidopsis thaliana GN=AP2 PE=1 SV=1	AP2-like ethylene-responsive transcription factor TOE3	GO:0006355//regulation of transcription, DNA-templated;GO:0007275//multicellular organism development;	GO:0005634//nucleus;	GO:0003677//DNA binding;GO:0003700//DNA-binding transcription factor activity;	-
CsGy5G007530	79.0049	36.9797	121.03	3.27288	1.71056	3.67872e-05	0.000460287	Chr5	5287438	5290050	+	2529	-	GO:0008152;GO:0016758;	-	virNOG10906	CG	sp|U3U992|UGT8_CATRO 7-deoxyloganetic acid glucosyltransferase OS=Catharanthus roseus GN=UGT709C2 PE=1 SV=1	Glycosyltransferase	GO:0008152//metabolic process;	-	GO:0016758//hexosyltransferase activity;	-
CsGy2G008010	248.45	142.128	354.771	2.49615	1.3197	3.69169e-05	0.000461095	Chr2	6789363	6792755	+	1099	-	-	-	virNOG23114	S	-	ubiquitin hydrolase	-	-	-	-
CsGy3G011820	410.162	243.655	576.67	2.36675	1.24291	3.69384e-05	0.000461095	Chr3	9045501	9050619	+	945	-	GO:0008824;GO:0009439;GO:0043565;	K01725	virNOG18117	E	sp|A5BJL8|CYNS_VITVI Cyanate hydratase OS=Vitis vinifera GN=CYN PE=3 SV=1	Cyanate hydratase	GO:0009439//cyanate metabolic process;	-	GO:0008824//cyanate hydratase activity;GO:0043565//sequence-specific DNA binding;	ko00910(Nitrogen metabolism)
CsGy4G021400	205.599	124.429	286.77	2.30469	1.20457	3.72862e-05	0.000463696	Chr4	28061865	28067587	+	3741	-	-	-	virNOG24902	S	-	transmembrane protein	-	-	-	-
CsGy2G010520	4300.52	158.926	8442.12	53.1199	5.73118	3.76181e-05	0.000467182	Chr2	10344003	10346451	-	1770	-	GO:0016491;GO:0046872;GO:0055114;	-	virNOG04549	Q	sp|P93824|ACCH6_ARATH 1-aminocyclopropane-1-carboxylate oxidase homolog 6 OS=Arabidopsis thaliana GN=At1g04350 PE=2 SV=1	1-aminocyclopropane-1-carboxylate oxidase homolog 6	GO:0055114//obsolete oxidation-reduction process;	-	GO:0016491//oxidoreductase activity;GO:0046872//metal ion binding;	-
CsGy3G027670	215.686	132.367	299.006	2.25891	1.17563	3.7808e-05	0.000469219	Chr3	28720438	28733264	-	3985	-	GO:0004497;GO:0005506;GO:0016021;GO:0016705;GO:0020037;GO:0055114;	K14985	virNOG14091	Q	sp|Q9FI39|THAD_ARATH Cytochrome P450 705A5 OS=Arabidopsis thaliana GN=CYP705A5 PE=2 SV=1	Cytochrome P450	GO:0055114//obsolete oxidation-reduction process;	GO:0016021//integral component of membrane;	GO:0004497//monooxygenase activity;GO:0005506//iron ion binding;GO:0016705//oxidoreductase activity, acting on paired donors, with incorporation or reduction of molecular oxygen;GO:0020037//heme binding;	ko00981(Insect hormone biosynthesis)
CsGy6G019020	98.7889	52.1735	145.404	2.78694	1.47868	3.83138e-05	0.00047452	Chr6	19587033	19594598	+	7000	-	-	-	virNOG14938	S	-	T-box transcription factor%2C putative (DUF863)	-	-	-	-
CsGy1G006960	318.766	203.699	433.833	2.12978	1.0907	4.12772e-05	0.000508534	Chr1	4445591	4449530	-	2039	-	GO:0000165;GO:0004707;GO:0004713;GO:0005524;GO:0005622;GO:0018108;	K20538	virNOG05347	T	sp|Q9LV37|MPK9_ARATH Mitogen-activated protein kinase 9 OS=Arabidopsis thaliana GN=MPK9 PE=2 SV=2	Mitogen-activated protein kinase	GO:0000165//MAPK cascade;GO:0018108//peptidyl-tyrosine phosphorylation;	GO:0005622//intracellular anatomical structure;	GO:0004707//MAP kinase activity;GO:0004713//protein tyrosine kinase activity;GO:0005524//ATP binding;	ko04016(MAPK signaling pathway - plant)
CsGy4G016700	68.3997	30.7311	106.068	3.4515	1.78722	4.18109e-05	0.000513268	Chr4	21729172	21729926	+	486	-	GO:0006891;GO:0017119;	K20293	virNOG02930	S	-	conserved oligomeric Golgi complex subunit 6	GO:0006891//intra-Golgi vesicle-mediated transport;	GO:0017119//Golgi transport complex;	-	-
CsGy4G018950	143.221	82.551	203.89	2.46987	1.30444	4.19132e-05	0.000514175	Chr4	24885500	24903535	-	2170	-	GO:0010087;GO:0032875;	K03353	virNOG00206	D	sp|B3DNN5|CDC16_ARATH Anaphase-promoting complex subunit 6 OS=Arabidopsis thaliana GN=APC6 PE=2 SV=1	anaphase-promoting complex subunit 6	GO:0010087//phloem or xylem histogenesis;GO:0032875//regulation of DNA endoreduplication;	-	-	ko05166(Human T-cell leukemia virus 1 infection);ko04914(Progesterone-mediated oocyte maturation);ko04120(Ubiquitin mediated proteolysis);ko04114(Oocyte meiosis);ko04113(Meiosis - yeast);ko04111(Cell cycle - yeast);ko04110(Cell cycle)
CsGy7G021000	194.255	117.117	271.393	2.31728	1.21243	4.20487e-05	0.000515488	Chr7	23262188	23263576	-	829	-	-	-	virNOG25515;virNOG19998	S	-	neurofilament heavy protein	-	-	-	-
CsGy1G027910	148.292	84.7052	211.879	2.50137	1.32272	4.37473e-05	0.000533782	Chr1	26212152	26220008	-	980	-	GO:0016021;	-	virNOG08679	S	-	FRIGIDA interacting protein 1	-	GO:0016021//integral component of membrane;	-	-
CsGy6G029500	5376.4	3226.51	7526.3	2.33265	1.22197	4.38553e-05	0.00053474	Chr6	28092909	28094270	+	1009	-	GO:0003700;GO:0005634;GO:0006355;GO:0043565;	K09338	virNOG11730	K	sp|Q940J1|ATB16_ARATH Homeobox-leucine zipper protein ATHB-16 OS=Arabidopsis thaliana GN=ATHB-16 PE=2 SV=2	homeobox-leucine zipper protein ATHB-6-like	GO:0006355//regulation of transcription, DNA-templated;	GO:0005634//nucleus;	GO:0003700//DNA-binding transcription factor activity;GO:0043565//sequence-specific DNA binding;	-
CsGy1G015820	129.799	62.2851	197.314	3.16791	1.66353	4.40629e-05	0.000536548	Chr1	11832637	11833703	+	975	-	-	-	NOG142104;virNOG22128	S	-	hypothetical protein	-	-	-	-
CsGy2G015410	77.0315	36.7911	117.272	3.18751	1.67243	4.48222e-05	0.000545061	Chr2	15347479	15350351	+	1313	-	-	-	virNOG21697	S	sp|Q5M853|KXDL1_RAT KxDL motif-containing protein 1 OS=Rattus norvegicus GN=Kxd1 PE=1 SV=1	kxDL motif-containing protein 1	-	-	-	-
CsGy6G006510	33.0503	5.97768	60.1229	10.0579	3.33026	4.66273e-05	0.000562104	Chr6	5637955	5639345	-	1383	-	GO:0005576;GO:0009405;	-	virNOG22277	S	sp|Q66S17|NATT3_THANI Natterin-3 OS=Thalassophryne nattereri PE=1 SV=1	Natterin-3	GO:0009405//obsolete pathogenesis;	GO:0005576//extracellular region;	-	-
CsGy5G022970	40.7672	14.686	66.8484	4.55186	2.18646	4.76812e-05	0.000574045	Chr5	28178153	28180100	+	273	-	-	-	-	-	-	Unknown Protein	-	-	-	-
CsGy7G018660	926.128	475.69	1376.57	2.89383	1.53298	4.88761e-05	0.000585317	Chr7	21586378	21588457	+	1659	-	GO:0004370;GO:0005739;GO:0006071;GO:0006641;GO:0016310;GO:0046167;	K00864	virNOG00956	G	sp|Q9M8L4|GLPK_ARATH Glycerol kinase OS=Arabidopsis thaliana GN=GLPK PE=1 SV=1	glycerol kinase	GO:0006071//glycerol metabolic process;GO:0006641//triglyceride metabolic process;GO:0016310//phosphorylation;GO:0046167//glycerol-3-phosphate biosynthetic process;	GO:0005739//mitochondrion;	GO:0004370//glycerol kinase activity;	ko04626(Plant-pathogen interaction);ko03320(PPAR signaling pathway);ko00561(Glycerolipid metabolism)
CsGy3G041790	256.099	160.693	351.506	2.18744	1.12924	4.90896e-05	0.000587486	Chr3	38991249	38997720	+	4183	-	GO:0008270;	-	virNOG02007;euNOG55365;virNOG03303	R	-	SWIM zinc finger family protein isoform 2	-	-	GO:0008270//zinc ion binding;	-
CsGy3G040190	311.415	204.414	418.417	2.04691	1.03345	4.95152e-05	0.00059215	Chr3	37703081	37705414	-	1657	-	GO:0016021;	-	virNOG14006	S	sp|Q8GUH2|Y1015_ARATH Uncharacterized protein At1g01500 OS=Arabidopsis thaliana GN=At1g01500 PE=2 SV=1	Erythronate-4-phosphate dehydrogenase family protein	-	GO:0016021//integral component of membrane;	-	-
CsGy1G020080	2416.88	1281.73	3552.02	2.77128	1.47055	4.98927e-05	0.000595915	Chr1	18810566	18816750	+	2272	-	GO:0016021;GO:0048193;	-	virNOG15285	S	-	Syntaxin/t-SNARE family protein	GO:0048193//Golgi vesicle transport;	GO:0016021//integral component of membrane;	-	-
CsGy5G027290	996.446	428.523	1564.37	3.6506	1.86813	5.39992e-05	0.000641156	Chr5	31031267	31038509	-	1977	-	GO:0016491;GO:0046872;GO:0055114;	-	virNOG12051	Q	sp|P93824|ACCH6_ARATH 1-aminocyclopropane-1-carboxylate oxidase homolog 6 OS=Arabidopsis thaliana GN=At1g04350 PE=2 SV=1	1-aminocyclopropane-1-carboxylate oxidase homolog 4-like	GO:0055114//obsolete oxidation-reduction process;	-	GO:0016491//oxidoreductase activity;GO:0046872//metal ion binding;	-
CsGy5G003680	2608.81	1088.05	4129.58	3.7954	1.92425	5.45268e-05	0.000646573	Chr5	2439803	2444034	+	2789	-	GO:0005507;GO:0008131;GO:0009308;GO:0016021;GO:0048038;GO:0055114;	K00276	virNOG10363;virNOG16128	Q	sp|Q8H1H9|AMO_ARATH Primary amine oxidase OS=Arabidopsis thaliana GN=At1g62810 PE=2 SV=1	Amine oxidase	GO:0009308//amine metabolic process;GO:0055114//obsolete oxidation-reduction process;	GO:0016021//integral component of membrane;	GO:0005507//copper ion binding;GO:0008131//primary amine oxidase activity;GO:0048038//quinone binding;	ko00960(Tropane, piperidine and pyridine alkaloid biosynthesis);ko00950(Isoquinoline alkaloid biosynthesis);ko00410(beta-Alanine metabolism);ko00360(Phenylalanine metabolism);ko00350(Tyrosine metabolism);ko00260(Glycine, serine and threonine metabolism)
CsGy3G033050	491.5	289.791	693.208	2.39209	1.25827	5.50888e-05	0.000652029	Chr3	32087648	32089360	+	540	-	GO:0016787;	-	virNOG16435	L	sp|Q9CAF2|NUD26_ARATH Nudix hydrolase 26, chloroplastic OS=Arabidopsis thaliana GN=NUDT26 PE=1 SV=1	RNA pyrophosphohydrolase	-	-	GO:0016787//hydrolase activity;	-
CsGy7G020490	251.377	160.83	341.925	2.12601	1.08815	5.59117e-05	0.000660831	Chr7	22821503	22824083	+	1284	-	GO:0016021;GO:0016788;	-	virNOG08636;virNOG09844	I	sp|Q9FLN0|GLIP1_ARATH GDSL esterase/lipase 1 OS=Arabidopsis thaliana GN=GLIP1 PE=1 SV=1	GDSL esterase/lipase 5-like	-	GO:0016021//integral component of membrane;	GO:0016788//hydrolase activity, acting on ester bonds;	-
CsGy7G013050	143.86	84.1464	203.574	2.41928	1.27458	5.62133e-05	0.000663962	Chr7	16913674	16918368	-	1735	-	GO:0016021;	-	virNOG10688	S	-	Putative ATP binding protein	-	GO:0016021//integral component of membrane;	-	-
CsGy3G024240	484.755	319.869	649.64	2.03095	1.02216	5.63705e-05	0.000664952	Chr3	24251746	24255244	-	1289	-	GO:0003676;GO:0016021;	-	virNOG11262	R	-	zinc finger (C2H2 type) family protein	-	GO:0016021//integral component of membrane;	GO:0003676//nucleic acid binding;	-
CsGy7G006320	1431.03	936.169	1925.89	2.0572	1.04068	5.69351e-05	0.000670737	Chr7	4677499	4686715	+	2605	-	GO:0009793;	-	virNOG01155	S	-	myosin heavy chain-like protein	GO:0009793//embryo development ending in seed dormancy;	-	-	-
CsGy5G014450	160.245	70.0103	250.48	3.57776	1.83906	5.8354e-05	0.000685669	Chr5	19899911	19900786	+	776	-	-	-	virNOG23210	S	-	senescence-associated family protein%2C putative (DUF581)	-	-	-	-
CsGy4G002560	313.532	202.536	424.528	2.09606	1.06768	5.95899e-05	0.000699736	Chr4	1625078	1627842	-	1858	-	-	-	virNOG06891	R	sp|Q1PFH7|PPR89_ARATH Pentatricopeptide repeat-containing protein At1g62350 OS=Arabidopsis thaliana GN=At1g62350 PE=2 SV=1	pentatricopeptide repeat-containing protein At1g62350-like	-	-	-	-
CsGy4G020500	177.133	106.519	247.747	2.32585	1.21776	5.99131e-05	0.000703076	Chr4	27385834	27391230	+	3896	-	GO:0006355;GO:0008270;	-	virNOG14953;virNOG13155	S	sp|Q3EBQ3|FRS2_ARATH Protein FAR1-RELATED SEQUENCE 2 OS=Arabidopsis thaliana GN=FRS2 PE=1 SV=1	protein FAR1-RELATED SEQUENCE 2 isoform X1	GO:0006355//regulation of transcription, DNA-templated;	-	GO:0008270//zinc ion binding;	-
CsGy7G007390	44.7752	16.9767	72.5737	4.27489	2.09589	6.17012e-05	0.000719619	Chr7	5342953	5345358	-	2406	-	GO:0008270;	-	virNOG01588	R	sp|Q9FWA6|PP207_ARATH Pentatricopeptide repeat-containing protein At3g02330, mitochondrial OS=Arabidopsis thaliana GN=PCMP-E90 PE=2 SV=2	Pentatricopeptide repeat	-	-	GO:0008270//zinc ion binding;	-
CsGy7G007170	350.607	229.54	471.675	2.05487	1.03905	6.26882e-05	0.000730434	Chr7	5159052	5167767	+	3636	-	GO:0006486;GO:0008417;GO:0016021;GO:0032580;GO:0036065;	K00753	virNOG07695	GE	sp|Q9FX97|FUT12_ARATH Putative fucosyltransferase-like protein OS=Arabidopsis thaliana GN=FUT12 PE=2 SV=1	Glycoprotein 3-alpha-L-fucosyltransferase A	GO:0006486//protein glycosylation;GO:0036065//fucosylation;	GO:0016021//integral component of membrane;GO:0032580//Golgi cisterna membrane;	GO:0008417//fucosyltransferase activity;	ko00513(Various types of N-glycan biosynthesis)
CsGy1G017620	252.383	161.314	343.453	2.12909	1.09024	6.34481e-05	0.000737864	Chr1	15805093	15808278	+	2369	-	GO:0000160;GO:0003677;GO:0003700;GO:0005634;GO:0006355;	K14491	virNOG05307	K	sp|Q6K8X6|ORR23_ORYSJ Two-component response regulator ORR23 OS=Oryza sativa subsp. japonica GN=RR23 PE=2 SV=1	Two-component response regulator	GO:0000160//phosphorelay signal transduction system;GO:0006355//regulation of transcription, DNA-templated;	GO:0005634//nucleus;	GO:0003677//DNA binding;GO:0003700//DNA-binding transcription factor activity;	ko04075(Plant hormone signal transduction)
CsGy3G001030	170.212	99.6133	240.81	2.41745	1.27349	6.49885e-05	0.000753842	Chr3	753763	757629	-	1671	-	GO:0016021;	-	virNOG07039	S	sp|Q3T130|TM45B_BOVIN Transmembrane protein 45B OS=Bos taurus GN=TMEM45B PE=2 SV=1	transmembrane protein 45B	-	GO:0016021//integral component of membrane;	-	-
CsGy3G041810	4686.73	2973.33	6400.13	2.15252	1.10602	6.88986e-05	0.000792093	Chr3	39008613	39012268	+	2206	-	GO:0008270;GO:0016874;	K10144	virNOG02215	O	sp|Q5JL96|ZFP34_ORYSJ Probable E3 ubiquitin-protein ligase RZFP34 OS=Oryza sativa subsp. japonica GN=RZFP34 PE=2 SV=1	E3 ubiquitin-protein ligase MIEL1-like	-	-	GO:0008270//zinc ion binding;GO:0016874//ligase activity;	ko05162(Measles);ko04120(Ubiquitin mediated proteolysis);ko04115(p53 signaling pathway)
CsGy3G000120	479.573	272.784	686.362	2.51614	1.33121	7.15483e-05	0.000818398	Chr3	134212	134924	+	255	-	GO:0016021;GO:0055085;	K07088	virNOG08620	S	sp|Q9FKY4|PILS7_ARATH Protein PIN-LIKES 7 OS=Arabidopsis thaliana GN=PILS7 PE=2 SV=1	Protein PIN-LIKES 7	GO:0055085//transmembrane transport;	GO:0016021//integral component of membrane;	-	-
CsGy5G015030	536.485	340.557	732.413	2.15063	1.10476	7.17639e-05	0.000819829	Chr5	20905826	20913764	-	1928	-	-	-	virNOG10376	S	-	Uncharacterized protein	-	-	-	-
CsGy3G037220	344.802	108.74	580.864	5.34178	2.41732	7.25697e-05	0.000826948	Chr3	35099252	35135167	-	8095	-	GO:0004601;GO:0006979;GO:0020037;GO:0051213;GO:0055114;	K10529	virNOG09107	R	sp|Q9SGH6|DOX1_ARATH Alpha-dioxygenase 1 OS=Arabidopsis thaliana GN=DOX1 PE=1 SV=1	Peroxidase superfamily protein	GO:0006979//response to oxidative stress;GO:0055114//obsolete oxidation-reduction process;	-	GO:0004601//peroxidase activity;GO:0020037//heme binding;GO:0051213//dioxygenase activity;	ko00592(alpha-Linolenic acid metabolism)
CsGy6G002460	12355	4001.9	20708.2	5.17458	2.37144	7.2956e-05	0.000830827	Chr6	1813758	1816561	-	1304	-	GO:0006950;	-	-	-	-	Abscisic stress ripening-like protein	GO:0006950//response to stress;	-	-	-
CsGy1G022850	162.83	95.1116	230.548	2.42397	1.27737	7.30501e-05	0.000831123	Chr1	21819628	21821577	+	1194	-	-	-	virNOG11282	R	sp|Q9STF3|PP265_ARATH Pentatricopeptide repeat-containing protein At3g46790, chloroplastic OS=Arabidopsis thaliana GN=CRR2 PE=2 SV=1	pentatricopeptide repeat-containing protein At3g46790, chloroplastic	-	-	-	-
CsGy4G015100	559.452	326.473	792.431	2.42725	1.27932	7.32488e-05	0.000832068	Chr4	19814440	19818193	-	1726	-	GO:0005198;GO:0006886;GO:0016192;GO:0030130;GO:0030132;	-	virNOG19836;virNOG02535	U	sp|Q7XKE9|CLC1_ORYSJ Clathrin light chain 1 OS=Oryza sativa subsp. japonica GN=Os04g0679100 PE=2 SV=1	Clathrin light chain	GO:0006886//intracellular protein transport;GO:0016192//vesicle-mediated transport;	GO:0030130//clathrin coat of trans-Golgi network vesicle;GO:0030132//clathrin coat of coated pit;	GO:0005198//structural molecule activity;	-
CsGy3G012260	726.852	400.996	1052.71	2.62523	1.39244	7.39759e-05	0.000838748	Chr3	9286202	9287858	-	1575	-	GO:0016491;GO:0046872;GO:0055114;	-	virNOG04549	Q	sp|Q8H1S4|ACCH3_ARATH 1-aminocyclopropane-1-carboxylate oxidase homolog 3 OS=Arabidopsis thaliana GN=At1g06650 PE=2 SV=1	1-aminocyclopropane-1-carboxylate oxidase homolog 1-like	GO:0055114//obsolete oxidation-reduction process;	-	GO:0016491//oxidoreductase activity;GO:0046872//metal ion binding;	-
CsGy2G002390	361.704	240.612	482.796	2.00653	1.00471	7.5861e-05	0.000855835	Chr2	1580744	1584465	+	3615	-	GO:0004672;GO:0005524;GO:0006468;GO:0016021;	-	virNOG01610	T	sp|Q9FII5|TDR_ARATH Leucine-rich repeat receptor-like protein kinase TDR OS=Arabidopsis thaliana GN=TDR PE=1 SV=1	Leucine-rich repeat transmembrane protein kinase family protein	GO:0006468//protein phosphorylation;	GO:0016021//integral component of membrane;	GO:0004672//protein kinase activity;GO:0005524//ATP binding;	-
CsGy6G035380	165.256	97.5093	233.002	2.38954	1.25673	7.70145e-05	0.000867767	Chr6	31213701	31216637	-	2349	-	GO:0016021;	-	virNOG18151;virNOG06943	R	sp|Q8VYE5|E1312_ARATH Glucan endo-1,3-beta-glucosidase 12 OS=Arabidopsis thaliana GN=At4g29360 PE=1 SV=1	PLASMODESMATA CALLOSE-BINDING PROTEIN 3-like	-	GO:0016021//integral component of membrane;	-	-
CsGy3G009410	88.445	45.2678	131.622	2.90764	1.53985	7.98604e-05	0.000894846	Chr3	7566343	7568559	-	1904	-	GO:0016616;GO:0051287;GO:0055114;	K15919	virNOG06002	C	sp|Q9LE33|HPR3_ARATH Glyoxylate/hydroxypyruvate reductase HPR3 OS=Arabidopsis thaliana GN=HPR3 PE=2 SV=1	glyoxylate/hydroxypyruvate reductase HPR3-like	GO:0055114//obsolete oxidation-reduction process;	-	GO:0016616//oxidoreductase activity, acting on the CH-OH group of donors, NAD or NADP as acceptor;GO:0051287//NAD binding;	ko00630(Glyoxylate and dicarboxylate metabolism);ko00260(Glycine, serine and threonine metabolism)
CsGy6G009170	697.757	407.135	988.379	2.42765	1.27956	8.07953e-05	0.000904179	Chr6	7579122	7583939	-	1806	-	GO:0003700;GO:0005634;GO:0006355;GO:0043565;	-	virNOG00614	K	sp|Q9LDL7|PAT1_ARATH Scarecrow-like transcription factor PAT1 OS=Arabidopsis thaliana GN=PAT1 PE=2 SV=1	scarecrow-like transcription factor PAT1	GO:0006355//regulation of transcription, DNA-templated;	GO:0005634//nucleus;	GO:0003700//DNA-binding transcription factor activity;GO:0043565//sequence-specific DNA binding;	-
CsGy5G007730	290.558	188.041	393.075	2.09037	1.06376	8.32971e-05	0.000926143	Chr5	5419510	5423531	-	2121	-	GO:0016021;GO:0046686;	-	virNOG11852	R	sp|O04195|Y2992_ARATH Uncharacterized protein At2g39920 OS=Arabidopsis thaliana GN=At2g39920 PE=2 SV=2	HAD superfamily%2C subfamily IIIB acid phosphatase	GO:0046686//response to cadmium ion;	GO:0016021//integral component of membrane;	-	-
CsGy3G043230	509.683	338.883	680.483	2.00802	1.00577	8.36307e-05	0.000928449	Chr3	40195706	40200802	+	1848	-	GO:0016021;	-	virNOG05739	S	sp|A3KNB6|ODR4_XENLA Protein odr-4 homolog OS=Xenopus laevis GN=odr4 PE=2 SV=1	protein odr-4 homolog	-	GO:0016021//integral component of membrane;	-	-
CsGy6G017340	525.228	292.905	757.552	2.58634	1.37091	8.54562e-05	0.000946974	Chr6	17983675	17984295	-	621	-	GO:0046983;	-	virNOG22397;virNOG20321	K	sp|Q9C8Z9|BH148_ARATH Transcription factor bHLH148 OS=Arabidopsis thaliana GN=BHLH148 PE=1 SV=1	transcription factor bHLH147-like	-	-	GO:0046983//protein dimerization activity;	-
CsGy6G005750	283.052	185.009	381.096	2.05988	1.04256	8.57114e-05	0.000948877	Chr6	5162355	5164484	+	1089	-	-	-	virNOG21238	S	-	LOW QUALITY PROTEIN: protein PXR1	-	-	-	-
CsGy3G000130	4226.85	2493.58	5960.12	2.39018	1.25712	8.62593e-05	0.00095354	Chr3	135038	136328	+	933	-	GO:0016021;GO:0055085;	K07088	virNOG08620	S	sp|Q9FKY4|PILS7_ARATH Protein PIN-LIKES 7 OS=Arabidopsis thaliana GN=PILS7 PE=2 SV=1	protein PIN-LIKES 7-like	GO:0055085//transmembrane transport;	GO:0016021//integral component of membrane;	-	-
CsGy5G022850	172.751	106.052	239.451	2.25786	1.17496	8.65542e-05	0.000956216	Chr5	28117450	28120155	-	1191	-	-	-	virNOG07927	S	sp|Q9FN03|UVR8_ARATH Ultraviolet-B receptor UVR8 OS=Arabidopsis thaliana GN=UVR8 PE=1 SV=1	ultraviolet-B receptor UVR8 isoform X2	-	-	-	-
CsGy1G010030	211.862	131.9	291.824	2.21247	1.14565	8.70613e-05	0.00096006	Chr1	6222402	6227325	+	3284	-	GO:0005739;GO:0005840;	K17411	virNOG21965	J	-	Ribosomal protein S27/S33	-	GO:0005739//mitochondrion;GO:0005840//ribosome;	-	-
CsGy3G033830	227.808	141.693	313.924	2.21552	1.14765	8.8868e-05	0.000978196	Chr3	32728653	32731041	+	1520	-	GO:0005634;GO:0006351;GO:0032502;	-	virNOG24982;virNOG21870	S	-	WRC protein	GO:0006351//transcription, DNA-templated;GO:0032502//developmental process;	GO:0005634//nucleus;	-	-
CsGy6G023560	457.741	285.964	629.518	2.20139	1.13841	8.93518e-05	0.000982924	Chr6	23669369	23677357	-	2108	-	GO:0008152;GO:0016616;GO:0050662;	-	virNOG32496;virNOG01752	V	sp|Q9S9N9|CCR1_ARATH Cinnamoyl-CoA reductase 1 OS=Arabidopsis thaliana GN=CCR1 PE=1 SV=1	NAD(P)-binding Rossmann-fold superfamily protein	GO:0008152//metabolic process;	-	GO:0016616//oxidoreductase activity, acting on the CH-OH group of donors, NAD or NADP as acceptor;GO:0050662//obsolete coenzyme binding;	-
CsGy6G020910	310.61	206.432	414.788	2.00932	1.0067	9.04558e-05	0.000992055	Chr6	21577098	21581954	+	3135	-	GO:0003677;GO:0016491;GO:0055114;	K11450	virNOG00089	Q	sp|Q9CAE3|FLD_ARATH Protein FLOWERING LOCUS D OS=Arabidopsis thaliana GN=FLD PE=1 SV=1	protein FLOWERING LOCUS D isoform X2	GO:0055114//obsolete oxidation-reduction process;	-	GO:0003677//DNA binding;GO:0016491//oxidoreductase activity;	ko04714(Thermogenesis)
CsGy5G007910	275.205	173.293	377.117	2.17618	1.1218	9.06506e-05	0.00099359	Chr5	5671241	5674624	-	1395	-	GO:0016021;GO:0016787;	-	virNOG18001	S	-	Alpha/beta hydrolase related protein	-	GO:0016021//integral component of membrane;	GO:0016787//hydrolase activity;	-
CsGy7G020740	30.8334	8.68392	52.9829	6.10127	2.60911	9.2457e-05	0.00101155	Chr7	23051189	23053471	+	414	-	-	-	-	-	-	Uncharacterized protein	-	-	-	-
CsGy3G042970	291.781	193.406	390.156	2.01729	1.01242	9.38413e-05	0.00102546	Chr3	39958935	39959942	-	1008	-	-	-	virNOG10459	O	sp|Q24133|DNAJ1_DROME DnaJ protein homolog 1 OS=Drosophila melanogaster GN=DnaJ-1 PE=1 SV=3	Dnajc14 protein, putative	-	-	-	-
CsGy1G032130	83.8948	43.1862	124.603	2.88526	1.5287	9.43439e-05	0.00102909	Chr1	31363766	31365983	-	2009	-	GO:0004674;GO:0005524;GO:0006468;	K04515	virNOG03672	T	sp|Q9SPK4|PPCK1_ARATH Phosphoenolpyruvate carboxylase kinase 1 OS=Arabidopsis thaliana GN=PPCK1 PE=1 SV=1	phosphoenolpyruvate carboxylase kinase 1	GO:0006468//protein phosphorylation;	-	GO:0004674//protein serine/threonine kinase activity;GO:0005524//ATP binding;	ko05417(Lipid and atherosclerosis);ko05415(Diabetic cardiomyopathy);ko05214(Glioma);ko05205(Proteoglycans in cancer);ko05200(Pathways in cancer);ko05152(Tuberculosis);ko05031(Amphetamine addiction);ko05022(Pathways of neurodegeneration - multiple diseases);ko05012(Parkinson disease);ko04971(Gastric acid secretion);ko04934(Cushing syndrome);ko04925(Aldosterone synthesis and secretion);ko04922(Gluc…
CsGy3G024490	64.0192	29.0816	98.9569	3.40273	1.76669	9.63982e-05	0.0010496	Chr3	24549316	24554807	-	1686	-	GO:0016021;	K15102	virNOG01598	C	sp|Q9FMU6|MPCP3_ARATH Mitochondrial phosphate carrier protein 3, mitochondrial OS=Arabidopsis thaliana GN=MPT3 PE=1 SV=1	mitochondrial phosphate carrier protein 3, mitochondrial	-	GO:0016021//integral component of membrane;	-	-
CsGy4G011810	504.211	278.211	730.211	2.62466	1.39213	9.81141e-05	0.0010638	Chr4	11790448	11791536	-	1089	-	GO:0016874;	K11982	virNOG13805	O	sp|Q6AVN2|SIRP1_ORYSJ E3 ubiquitin-protein ligase SIRP1 OS=Oryza sativa subsp. japonica GN=SIRP1 PE=1 SV=1	E3 ubiquitin-protein ligase RING1-like	-	-	GO:0016874//ligase activity;	-
CsGy5G026410	300.317	197.62	403.013	2.03933	1.02809	0.000102534	0.00110647	Chr5	30350869	30354078	+	2220	-	GO:0005623;GO:0006662;GO:0015035;GO:0045454;GO:0055114;	-	virNOG19901	O	sp|Q8VZT6|TRL32_ARATH Thioredoxin-like 3-2, chloroplastic OS=Arabidopsis thaliana GN=WCRKC2 PE=2 SV=1	thioredoxin-like 3-2, chloroplastic isoform X9	GO:0006662//glycerol ether metabolic process;GO:0045454//cell redox homeostasis;GO:0055114//obsolete oxidation-reduction process;	GO:0005623//obsolete cell;	GO:0015035//protein-disulfide reductase activity;	-
CsGy5G020550	324.119	215.442	432.797	2.00888	1.00639	0.000104508	0.0011254	Chr5	26586181	26592759	+	2619	-	GO:0016021;	-	virNOG06829	S	sp|Q5N941|POLLU_ORYSJ Probable ion channel POLLUX OS=Oryza sativa subsp. japonica GN=Os01g0870100 PE=2 SV=1	ion channel DMI1 isoform X1	-	GO:0016021//integral component of membrane;	-	-
CsGy7G018370	282.977	184.787	381.167	2.06273	1.04456	0.000106235	0.00114295	Chr7	21436652	21438814	-	2163	-	GO:0004674;GO:0005524;GO:0006468;GO:0016021;	-	virNOG09846	T	sp|Q9SAH3|Y1887_ARATH Putative receptor-like protein kinase At1g80870 OS=Arabidopsis thaliana GN=At1g80870 PE=3 SV=1	Putative receptor-like protein kinase	GO:0006468//protein phosphorylation;	GO:0016021//integral component of membrane;	GO:0004674//protein serine/threonine kinase activity;GO:0005524//ATP binding;	-
CsGy3G029550	74.072	35.669	112.475	3.1533	1.65686	0.000107851	0.00115622	Chr3	29992565	29995741	-	315	-	-	-	-	-	-	Uncharacterized protein	-	-	-	-
CsGy2G009000	124.442	68.7384	180.146	2.62075	1.38998	0.000108543	0.00116226	Chr2	8173115	8177617	+	2165	-	GO:0004497;GO:0005506;GO:0016021;GO:0016705;GO:0020037;GO:0055114;	-	COG2124;virNOG02370	Q	sp|Q2QYH7|C14C2_ORYSJ Cytochrome P450 714C2 OS=Oryza sativa subsp. japonica GN=CYP714C2 PE=2 SV=1	Cytochrome P450, putative	GO:0055114//obsolete oxidation-reduction process;	GO:0016021//integral component of membrane;	GO:0004497//monooxygenase activity;GO:0005506//iron ion binding;GO:0016705//oxidoreductase activity, acting on paired donors, with incorporation or reduction of molecular oxygen;GO:0020037//heme binding;	-
CsGy1G022420	281.81	184.801	378.818	2.04987	1.03554	0.000110062	0.00117575	Chr1	21347964	21348770	+	807	-	GO:0016021;	-	virNOG15642;virNOG19376	S	-	transmembrane protein	-	GO:0016021//integral component of membrane;	-	-
CsGy3G020770	208.654	129.54	287.767	2.22145	1.1515	0.000110319	0.0011778	Chr3	18082074	18084022	+	996	-	-	-	virNOG10308	R	sp|Q9LVH4|CAR4_ARATH Protein C2-DOMAIN ABA-RELATED 4 OS=Arabidopsis thaliana GN=CAR4 PE=1 SV=1	protein C2-DOMAIN ABA-RELATED 4-like	-	-	-	-
CsGy6G000190	181.783	109.313	254.253	2.32592	1.2178	0.000115662	0.00123121	Chr6	146123	150054	-	3030	-	GO:0004674;GO:0005524;GO:0006468;GO:0016021;	-	virNOG04087;virNOG16519	T	sp|Q8LEB6|Y5185_ARATH Probable receptor-like protein kinase At5g18500 OS=Arabidopsis thaliana GN=At5g18500 PE=2 SV=1	Putative receptor-like protein kinase	GO:0006468//protein phosphorylation;	GO:0016021//integral component of membrane;	GO:0004674//protein serine/threonine kinase activity;GO:0005524//ATP binding;	-
CsGy6G020400	761.932	352.132	1171.73	3.32753	1.73445	0.00011696	0.0012443	Chr6	21153115	21159086	+	2367	-	-	-	virNOG00333	S	-	plant/protein	-	-	-	-
CsGy2G002830	506.947	332.991	680.903	2.04481	1.03197	0.000117641	0.0012508	Chr2	1886670	1891702	-	3919	-	GO:0016021;	-	virNOG08365	S	sp|F4HXQ7|MYOB1_ARATH Myosin-binding protein 1 OS=Arabidopsis thaliana GN=MYOB1 PE=1 SV=1	myosin-binding protein 1-like	-	GO:0016021//integral component of membrane;	-	-
CsGy5G009080	45.034	17.6408	72.4272	4.10567	2.03762	0.000119603	0.00126795	Chr5	7131584	7137666	+	4775	-	GO:0001172;GO:0003723;GO:0003968;GO:0031047;	K11699	virNOG00315	A	sp|Q9LQV2|RDR1_ARATH RNA-dependent RNA polymerase 1 OS=Arabidopsis thaliana GN=RDR1 PE=2 SV=1	RNA-dependent RNA polymerase	GO:0001172//transcription, RNA-templated;GO:0031047//gene silencing by RNA;	-	GO:0003723//RNA binding;GO:0003968//RNA-directed 5'-3' RNA polymerase activity;	-
CsGy1G029100	1618.53	492.869	2744.19	5.56779	2.47711	0.000121763	0.00128858	Chr1	27130119	27137305	-	2371	-	GO:0005507;GO:0005576;GO:0008447;GO:0055114;	K00423	virNOG02241	Q	sp|P14133|ASO_CUCSA L-ascorbate oxidase OS=Cucumis sativus PE=1 SV=1	L-ascorbate oxidase	GO:0055114//obsolete oxidation-reduction process;	GO:0005576//extracellular region;	GO:0005507//copper ion binding;GO:0008447//L-ascorbate oxidase activity;	ko00053(Ascorbate and aldarate metabolism)
CsGy4G009700	623.736	346.718	900.755	2.59795	1.37737	0.000122901	0.00129759	Chr4	8121583	8124276	-	2358	-	GO:0004672;GO:0005524;GO:0006468;GO:0016021;	-	KOG1187;virNOG14889	T	sp|Q9SCZ4|FERON_ARATH Receptor-like protein kinase FERONIA OS=Arabidopsis thaliana GN=FER PE=1 SV=1	receptor-like protein kinase FERONIA	GO:0006468//protein phosphorylation;	GO:0016021//integral component of membrane;	GO:0004672//protein kinase activity;GO:0005524//ATP binding;	-
CsGy3G027780	183.589	113.23	253.948	2.24275	1.16527	0.00012641	0.00132921	Chr3	28821193	28825133	-	1580	-	GO:0008418;	K14662	virNOG05305	S	sp|Q64311|NTAN1_MOUSE Protein N-terminal asparagine amidohydrolase OS=Mus musculus GN=Ntan1 PE=1 SV=3	protein N-terminal asparagine amidohydrolase isoform X1	-	-	GO:0008418//protein-N-terminal asparagine amidohydrolase activity;	-
CsGy4G025280	279.473	183.002	375.943	2.05431	1.03865	0.000127718	0.00134063	Chr4	30737150	30745788	-	5662	-	-	K11723	virNOG07756	R	sp|Q9ULD4|BRPF3_HUMAN Bromodomain and PHD finger-containing protein 3 OS=Homo sapiens GN=BRPF3 PE=1 SV=2	bromodomain-containing protein 3-like isoform X3	-	-	-	ko05225(Hepatocellular carcinoma)
CsGy4G005490	81.581	43.8418	119.32	2.72161	1.44446	0.00012822	0.00134434	Chr4	3918212	3930496	+	2038	-	GO:0005507;GO:0005739;GO:0016491;GO:0055114;	-	virNOG05479	H	sp|Q3MHH6|PYRD2_BOVIN Pyridine nucleotide-disulfide oxidoreductase domain-containing protein 2 OS=Bos taurus GN=PYROXD2 PE=2 SV=1	pyridine nucleotide-disulfide oxidoreductase domain-containing protein 2-like	GO:0055114//obsolete oxidation-reduction process;	GO:0005739//mitochondrion;	GO:0005507//copper ion binding;GO:0016491//oxidoreductase activity;	-
CsGy2G007370	1681.4	912.241	2450.56	2.68631	1.42562	0.000130097	0.00136087	Chr2	5902575	5908887	+	2270	-	GO:0005773;	-	virNOG01054	C	sp|Q8GZA4|CBSX6_ARATH CBS domain-containing protein CBSX6 OS=Arabidopsis thaliana GN=CBSX6 PE=1 SV=1	CBS domain-containing protein CBSX6	-	GO:0005773//vacuole;	-	-
CsGy1G006810	14.9167	2.04613	27.7872	13.5804	3.76345	0.000130351	0.00136274	Chr1	4365024	4365248	+	225	-	GO:0016021;	-	virNOG37720	S	-	Uncharacterized protein	-	GO:0016021//integral component of membrane;	-	-
CsGy6G020370	276.721	175.56	377.882	2.15244	1.10597	0.000133683	0.00139435	Chr6	21133211	21137221	-	2370	-	GO:0000145;GO:0001927;GO:0051601;	K19986	virNOG01800	U	sp|F4I4B6|EX84A_ARATH Exocyst complex component EXO84A OS=Arabidopsis thaliana GN=EXO84A PE=3 SV=1	exocyst complex component EXO84A	GO:0001927//exocyst assembly;GO:0051601//exocyst localization;	GO:0000145//exocyst;	-	-
CsGy3G040370	143.218	86.33	200.106	2.31792	1.21283	0.000138312	0.00143192	Chr3	37806075	37808734	+	1479	-	GO:0030246;	-	virNOG11647;virNOG01678	R	sp|F4HQX1|JAL3_ARATH Jacalin-related lectin 3 OS=Arabidopsis thaliana GN=JAL3 PE=2 SV=1	jacalin-related lectin 3-like	-	-	GO:0030246//carbohydrate binding;	-
CsGy2G022620	64.4413	31.3456	97.5369	3.11166	1.63769	0.000139089	0.00143831	Chr2	30897892	30902414	+	1346	-	GO:0004519;GO:0006281;GO:0090305;	-	virNOG11241	R	sp|Q8C9A2|ENDOV_MOUSE Endonuclease V OS=Mus musculus GN=Endov PE=1 SV=2	endonuclease V isoform X1	GO:0006281//DNA repair;GO:0090305//nucleic acid phosphodiester bond hydrolysis;	-	GO:0004519//endonuclease activity;	-
CsGy4G008020	331.745	218.382	445.109	2.03822	1.02731	0.000144289	0.00148361	Chr4	5988288	5992372	-	2546	-	-	K11684	virNOG03351;COG5076	KB	sp|Q9LNC4|GTE4_ARATH Transcription factor GTE4 OS=Arabidopsis thaliana GN=GTE4 PE=2 SV=1	transcription factor GTE4	-	-	-	-
CsGy3G034760	238.751	154.608	322.895	2.08848	1.06245	0.000144688	0.00148687	Chr3	33391385	33394137	-	1275	-	GO:0016021;	K17278	virNOG18936;virNOG02921	R	sp|Q9M2Z4|MSBP2_ARATH Membrane steroid-binding protein 2 OS=Arabidopsis thaliana GN=MSBP2 PE=1 SV=1	membrane steroid-binding protein 2-like	-	GO:0016021//integral component of membrane;	-	-
CsGy4G003420	116.911	60.5498	173.272	2.86164	1.51684	0.000145564	0.00149418	Chr4	2140493	2143630	+	3138	-	GO:0043531;	-	KOG4658;virNOG14993;COG4886	ST	sp|Q7XA42|RGA1_SOLBU Putative disease resistance protein RGA1 OS=Solanum bulbocastanum GN=RGA1 PE=2 SV=2	disease resistance protein RGA2-like	-	-	GO:0043531//ADP binding;	-
CsGy4G018570	662.221	277.657	1046.78	3.77007	1.91459	0.000150901	0.00153875	Chr4	24164868	24182921	-	2010	-	GO:0004672;GO:0005524;GO:0006468;	K14498	virNOG05783	T	sp|Q7XQP4|SAPK7_ORYSJ Serine/threonine-protein kinase SAPK7 OS=Oryza sativa subsp. japonica GN=SAPK7 PE=2 SV=2	Serine/threonine-protein kinase	GO:0006468//protein phosphorylation;	-	GO:0004672//protein kinase activity;GO:0005524//ATP binding;	ko04075(Plant hormone signal transduction);ko04016(MAPK signaling pathway - plant)
CsGy3G006300	205.488	130.785	280.191	2.14238	1.09922	0.00015293	0.00155568	Chr3	5317228	5321570	-	2206	-	-	-	-	-	-	Uncharacterized protein	-	-	-	-
CsGy4G000840	419.198	261.517	576.878	2.20589	1.14136	0.000153993	0.00156122	Chr4	514304	517398	+	741	-	GO:0016787;	-	virNOG03114;COG0596	IR	sp|P34913|HYES_HUMAN Bifunctional epoxide hydrolase 2 OS=Homo sapiens GN=EPHX2 PE=1 SV=2	Epoxide hydrolase 2	-	-	GO:0016787//hydrolase activity;	-
CsGy2G016600	34.2926	5.74565	62.8396	10.9369	3.45113	0.000155443	0.00157417	Chr2	20940794	20942265	+	225	-	-	-	-	-	-	Unknown Protein	-	-	-	-
CsGy3G044040	241.681	131.617	351.745	2.6725	1.41819	0.000155977	0.00157604	Chr3	40836626	40842829	+	1790	-	GO:0046983;	-	virNOG16627	K	sp|Q9SK91|BH094_ARATH Transcription factor bHLH94 OS=Arabidopsis thaliana GN=BHLH94 PE=1 SV=2	transcription factor bHLH71	-	-	GO:0046983//protein dimerization activity;	-
CsGy4G020610	711.083	473.87	948.297	2.00117	1.00085	0.000159207	0.0016019	Chr4	27448267	27449736	-	1470	-	GO:0008152;GO:0016758;	-	virNOG10395	CG	sp|Q66PF3|UFOG3_FRAAN Putative UDP-glucose flavonoid 3-O-glucosyltransferase 3 OS=Fragaria ananassa GN=GT3 PE=2 SV=1	Glycosyltransferase	GO:0008152//metabolic process;	-	GO:0016758//hexosyltransferase activity;	-
CsGy2G001540	151.957	93.1254	210.789	2.26349	1.17855	0.000159463	0.00160322	Chr2	1061597	1068801	-	4154	-	-	-	virNOG16615	R	-	Plant Tudor-like RNA-binding protein	-	-	-	-
CsGy4G022050	423.509	171.503	675.514	3.93879	1.97775	0.000163026	0.0016336	Chr4	28616992	28619143	+	1997	-	GO:0005615;	K13963	virNOG03694	V	sp|Q9S7T8|SPZX_ARATH Serpin-ZX OS=Arabidopsis thaliana GN=At1g47710 PE=1 SV=1	serpin-ZX-like	-	GO:0005615//extracellular space;	-	ko05146(Amoebiasis)
CsGy1G012990	190.771	120.443	261.099	2.16783	1.11625	0.000166579	0.00166643	Chr1	8422902	8425569	-	1765	-	GO:0003723;GO:0004519;GO:0005739;GO:0080156;	-	KOG4197;virNOG01588;virNOG02540	R	sp|Q9SY02|PP301_ARATH Pentatricopeptide repeat-containing protein At4g02750 OS=Arabidopsis thaliana GN=PCMP-H24 PE=3 SV=1	pentatricopeptide repeat-containing protein At2g13600-like	GO:0080156//mitochondrial mRNA modification;	GO:0005739//mitochondrion;	GO:0003723//RNA binding;GO:0004519//endonuclease activity;	-
CsGy6G024020	178.59	83.7402	273.441	3.26534	1.70723	0.000168722	0.00168695	Chr6	23979993	23985434	+	1899	-	GO:0003677;GO:0003700;GO:2000142;	-	virNOG03378	OT	sp|Q96G74|OTUD5_HUMAN OTU domain-containing protein 5 OS=Homo sapiens GN=OTUD5 PE=1 SV=1	OTU domain-containing protein DDB_G0284757-like isoform X1	GO:2000142//regulation of DNA-templated transcription, initiation;	-	GO:0003677//DNA binding;GO:0003700//DNA-binding transcription factor activity;	-
CsGy7G009210	132.525	75.7886	189.261	2.49723	1.32033	0.000172463	0.00171877	Chr7	11542893	11546152	+	2717	-	GO:0022626;	-	virNOG00536	R	sp|Q9LIL5|PP233_ARATH Putative pentatricopeptide repeat-containing protein At3g15200 OS=Arabidopsis thaliana GN=At3g15200 PE=3 SV=1	putative pentatricopeptide repeat-containing protein At3g15200	-	GO:0022626//cytosolic ribosome;	-	-
CsGy6G031710	105.76	55.7815	155.739	2.79195	1.48127	0.00017309	0.00172395	Chr6	29319203	29321586	-	1272	-	GO:0004674;GO:0005524;GO:0006468;GO:0016021;	K04730	COG0515;virNOG15037	T	sp|Q9LK35|THE1_ARATH Receptor-like protein kinase THESEUS 1 OS=Arabidopsis thaliana GN=THE1 PE=1 SV=1	Receptor-like protein kinase THESEUS 1	GO:0006468//protein phosphorylation;	GO:0016021//integral component of membrane;	GO:0004674//protein serine/threonine kinase activity;GO:0005524//ATP binding;	ko05417(Lipid and atherosclerosis);ko05171(Coronavirus disease - COVID-19);ko05170(Human immunodeficiency virus 1 infection);ko05169(Epstein-Barr virus infection);ko05168(Herpes simplex virus 1 infection);ko05162(Measles);ko05161(Hepatitis B);ko05152(Tuberculosis);ko05145(Toxoplasmosis);ko05142(Chagas disease);ko05140(Leishmaniasis);ko05135(Yersinia infection);ko05133(Pertussis);ko05132(Salmonell…
CsGy1G008260	1132.14	711.538	1552.73	2.18222	1.1258	0.000176644	0.00175539	Chr1	5219878	5221876	+	867	-	GO:0016021;	-	virNOG07425	S	-	1-deoxy-D-xylulose-5-phosphate synthase	-	GO:0016021//integral component of membrane;	-	-
CsGy2G020430	38.0462	8.87372	67.2187	7.57503	2.92125	0.000181599	0.00179782	Chr2	29381475	29383479	+	1620	-	GO:0016021;	-	virNOG11621	R	sp|Q9FYG4|GLOX1_ARATH Aldehyde oxidase GLOX1 OS=Arabidopsis thaliana GN=GLOX1 PE=2 SV=1	WSC domain-containing protein ARB_07867-like	-	GO:0016021//integral component of membrane;	-	-
CsGy3G005590	203.051	129.909	276.194	2.12605	1.08817	0.000186032	0.00183568	Chr3	4531875	4538485	+	5525	-	-	-	NOG00559;virNOG33321;virNOG00973	S	-	Gls protein (DUF810)	-	-	-	-
CsGy7G016600	9681.36	5832.91	13529.8	2.31956	1.21385	0.000188276	0.00185278	Chr7	20168614	20168991	-	378	-	-	-	virNOG24873;virNOG23430	R	sp|O22914|CP121_ARATH Calvin cycle protein CP12-1, chloroplastic OS=Arabidopsis thaliana GN=CP12-1 PE=1 SV=1	calvin cycle protein CP12-1, chloroplastic-like	-	-	-	-
CsGy1G002600	166.665	102.922	230.408	2.23867	1.16264	0.000191165	0.00187611	Chr1	1613931	1617226	+	2709	-	-	-	virNOG18188	S	-	protein WEAK CHLOROPLAST MOVEMENT UNDER BLUE LIGHT 1-like isoform X2	-	-	-	-
CsGy5G016700	44.7065	17.6612	71.7517	4.06267	2.02243	0.000195875	0.0019166	Chr5	23081576	23082662	-	969	-	-	-	virNOG25148	S	-	Uncharacterized protein	-	-	-	-
CsGy6G031150	6780.12	3930.23	9630.02	2.45025	1.29293	0.000197417	0.0019291	Chr6	29020469	29021892	-	1341	-	GO:0000786;GO:0003677;GO:0005634;GO:0006334;GO:0009414;	K11275	virNOG23886	B	sp|P40267|H1_SOLPN Histone H1 OS=Solanum pennellii PE=2 SV=1	Histone H1	GO:0006334//nucleosome assembly;GO:0009414//response to water deprivation;	GO:0000786//nucleosome;GO:0005634//nucleus;	GO:0003677//DNA binding;	-
CsGy3G033710	357.362	223.999	490.726	2.19075	1.13143	0.000197624	0.00193009	Chr3	32639500	32640333	-	834	-	GO:0003676;	-	virNOG19855	R	sp|P93751|ZFP8_ARATH Zinc finger protein 8 OS=Arabidopsis thaliana GN=ZFP8 PE=1 SV=1	zinc finger protein 8-like	-	-	GO:0003676//nucleic acid binding;	-
CsGy5G016720	20.4914	4.75236	36.2304	7.62366	2.93048	0.000205402	0.00199529	Chr5	23083536	23085790	-	708	-	-	-	virNOG25148	S	-	hypothetical protein	-	-	-	-
CsGy2G022310	637.355	409.592	865.119	2.11215	1.07871	0.000206455	0.00200337	Chr2	30685283	30690323	-	1490	-	GO:0003700;GO:0005634;GO:0006355;GO:0042803;GO:0046982;GO:0071333;	-	virNOG10788	K	sp|Q9FUD3|BZIP9_ARATH Basic leucine zipper 9 OS=Arabidopsis thaliana GN=BZIP9 PE=1 SV=1	basic leucine zipper 9	GO:0006355//regulation of transcription, DNA-templated;GO:0071333//cellular response to glucose stimulus;	GO:0005634//nucleus;	GO:0003700//DNA-binding transcription factor activity;GO:0042803//protein homodimerization activity;GO:0046982//protein heterodimerization activity;	-
CsGy3G002900	195.796	123.847	267.745	2.1619	1.1123	0.000207669	0.00201406	Chr3	2409425	2413138	+	2013	-	GO:0004499;GO:0050660;GO:0050661;GO:0055114;	-	COG2072;virNOG09774	QP	sp|Q9SXD5|GSXL3_ARATH Flavin-containing monooxygenase FMO GS-OX-like 3 OS=Arabidopsis thaliana GN=At1g62620 PE=2 SV=2	Flavin-containing monooxygenase	GO:0055114//obsolete oxidation-reduction process;	-	GO:0004499//N,N-dimethylaniline monooxygenase activity;GO:0050660//flavin adenine dinucleotide binding;GO:0050661//NADP binding;	-
CsGy3G017940	90.5242	48.8449	132.203	2.7066	1.43648	0.000211839	0.00204793	Chr3	14031753	14039490	+	2106	-	-	-	virNOG14755	S	-	kinetochore protein	-	-	-	-
CsGy2G015820	27.3303	8.05095	46.6096	5.78933	2.5334	0.000213541	0.00206108	Chr2	15773127	15774326	-	1200	-	GO:0004842;GO:0016567;	-	virNOG00952	R	sp|Q9FXA4|PUB26_ARATH U-box domain-containing protein 26 OS=Arabidopsis thaliana GN=PUB26 PE=2 SV=1	RING-type E3 ubiquitin transferase	GO:0016567//protein ubiquitination;	-	GO:0004842//ubiquitin-protein transferase activity;	-
CsGy3G022550	53.5357	24.5275	82.544	3.36537	1.75077	0.000220797	0.00211981	Chr3	21043829	21046156	-	2328	-	-	-	virNOG15785;virNOG06009	S	sp|Q9LNG5|PPP7L_ARATH Serine/threonine-protein phosphatase 7 long form homolog OS=Arabidopsis thaliana GN=MAIL3 PE=2 SV=1	aminotransferase-like%2C mobile domain protein	-	-	-	-
CsGy1G013640	33.4302	11.4212	55.4391	4.85404	2.27919	0.000224357	0.0021483	Chr1	9176220	9176827	-	359	-	-	-	-	-	-	Unknown Protein	-	-	-	-
CsGy6G036820	129.642	79.2213	180.062	2.2729	1.18453	0.000227002	0.00216904	Chr6	32165635	32168613	-	630	-	-	-	-	-	-	Uncharacterized protein	-	-	-	-
CsGy7G020980	1388.55	854.839	1922.27	2.24869	1.16908	0.000229844	0.00219107	Chr7	23248919	23256820	-	6293	-	GO:0000287;GO:0004012;GO:0005524;GO:0016021;GO:0045332;	K01530	virNOG02917	P	sp|Q9LNQ4|ALA4_ARATH Probable phospholipid-transporting ATPase 4 OS=Arabidopsis thaliana GN=ALA4 PE=3 SV=2	Phospholipid-transporting ATPase	GO:0045332//phospholipid translocation;	GO:0016021//integral component of membrane;	GO:0000287//magnesium ion binding;GO:0005524//ATP binding;	-
CsGy1G032300	268.996	150.158	387.834	2.58284	1.36896	0.000230396	0.0021933	Chr1	31607575	31610524	+	2611	-	-	-	virNOG03642	K	sp|Q8H181|GTL2_ARATH Trihelix transcription factor GTL2 OS=Arabidopsis thaliana GN=At5g28300 PE=2 SV=1	trihelix transcription factor GTL2 isoform X1	-	-	-	-
CsGy4G016230	86.6743	48.0687	125.28	2.60627	1.38199	0.000232645	0.0022055	Chr4	21026604	21029162	-	1623	-	GO:0004674;GO:0005524;GO:0006468;GO:0016021;GO:0030246;	-	virNOG10667;virNOG31876	T	sp|O65238|Y5537_ARATH G-type lectin S-receptor-like serine/threonine-protein kinase At5g35370 OS=Arabidopsis thaliana GN=At5g35370 PE=2 SV=2	G-type lectin S-receptor-like serine/threonine-protein kinase	GO:0006468//protein phosphorylation;	GO:0016021//integral component of membrane;	GO:0004674//protein serine/threonine kinase activity;GO:0005524//ATP binding;GO:0030246//carbohydrate binding;	-
CsGy1G023840	7.83243	0	15.6649	Inf	Inf	0.000233824	0.00221552	Chr1	22542706	22544217	+	732	-	GO:0016021;	-	virNOG23983;virNOG25558	S	sp|Q1PEY6|EPFL6_ARATH EPIDERMAL PATTERNING FACTOR-like protein 6 OS=Arabidopsis thaliana GN=EPFL6 PE=1 SV=1	Epidermal patterning factor-like protein 6	-	GO:0016021//integral component of membrane;	-	-
CsGy4G025340	139.214	84.0873	194.341	2.31118	1.20863	0.000240804	0.0022757	Chr4	30774007	30775725	+	1719	-	GO:0003723;GO:0004519;GO:0009451;GO:0043231;GO:0090305;	-	virNOG13636	R	sp|P0C8R0|PP416_ARATH Putative pentatricopeptide repeat-containing protein At5g43820 OS=Arabidopsis thaliana GN=At5g43820 PE=3 SV=1	putative pentatricopeptide repeat-containing protein At5g43820	GO:0009451//RNA modification;GO:0090305//nucleic acid phosphodiester bond hydrolysis;	GO:0043231//intracellular membrane-bounded organelle;	GO:0003723//RNA binding;GO:0004519//endonuclease activity;	-
CsGy7G000910	583.46	262.206	904.713	3.45038	1.78676	0.000262946	0.00245294	Chr7	949257	952186	-	1498	-	GO:0071949;	-	virNOG00725	C	sp|O81816|MO2_ARATH Monooxygenase 2 OS=Arabidopsis thaliana GN=MO2 PE=2 SV=1	FAD-dependent urate hydroxylase-like	-	-	GO:0071949//FAD binding;	-
CsGy6G022550	531.412	235.996	826.829	3.50357	1.80883	0.000266023	0.00247654	Chr6	22982244	22983266	+	1023	-	GO:0016021;	-	virNOG16196;virNOG13414	SR	sp|Q9XIN8|FB119_ARATH F-box protein At2g27310 OS=Arabidopsis thaliana GN=At2g27310 PE=2 SV=1	probable F-box protein At1g60180	-	GO:0016021//integral component of membrane;	-	-
CsGy2G011200	17.1037	3.37027	30.8371	9.14973	3.19373	0.000271873	0.00252581	Chr2	11072812	11074710	+	979	-	GO:0015996;GO:0047746;GO:0098542;	K08099	virNOG10097;virNOG26556	HR	sp|O22527|CLH1_ARATH Chlorophyllase-1 OS=Arabidopsis thaliana GN=CLH1 PE=1 SV=1	chlorophyllase-1-like	GO:0015996//chlorophyll catabolic process;GO:0098542//defense response to other organism;	-	GO:0047746//chlorophyllase activity;	ko00860(Porphyrin metabolism)
CsGy6G018230	3066.51	1998.89	4134.13	2.06822	1.04839	0.000278861	0.00258542	Chr6	18981417	18986850	+	2465	-	GO:0004672;GO:0005524;GO:0006468;	K14500	virNOG05897	T	sp|Q944A7|Y4523_ARATH Probable serine/threonine-protein kinase At4g35230 OS=Arabidopsis thaliana GN=At4g35230 PE=1 SV=1	Receptor protein kinase, putative	GO:0006468//protein phosphorylation;	-	GO:0004672//protein kinase activity;GO:0005524//ATP binding;	ko04075(Plant hormone signal transduction)
CsGy2G020630	84.852	44.7779	124.926	2.78991	1.48022	0.000282204	0.00261375	Chr2	29532247	29537015	+	2822	-	-	-	virNOG02422	S	-	elongation factor G%2C putative (DUF668)	-	-	-	-
CsGy2G017850	160.752	96.113	225.391	2.34507	1.22963	0.000282368	0.00261392	Chr2	27738999	27741073	+	1467	-	-	-	virNOG04055	S	sp|O64851|IQM4_ARATH IQ domain-containing protein IQM4 OS=Arabidopsis thaliana GN=IQM4 PE=2 SV=1	IQ domain-containing protein IQM4	-	-	-	-
CsGy1G029510	538.019	264.769	811.27	3.06407	1.61545	0.000286209	0.00264407	Chr1	27585001	27589334	+	315	-	GO:0004553;GO:0005975;	K01188	virNOG09822;COG2723	G	sp|Q75W17|FURH_VIBFR Furcatin hydrolase OS=Viburnum furcatum PE=1 SV=1	beta-glucosidase 24	GO:0005975//carbohydrate metabolic process;	-	GO:0004553//hydrolase activity, hydrolyzing O-glycosyl compounds;	ko00940(Phenylpropanoid biosynthesis);ko00500(Starch and sucrose metabolism);ko00460(Cyanoamino acid metabolism)
CsGy4G002320	2817.13	1831.02	3803.24	2.07711	1.05458	0.000288822	0.0026655	Chr4	1388454	1393542	+	870	-	-	-	virNOG07588	S	sp|Q8GWB2|NDX1_ARATH Protein NEOXANTHIN-DEFICIENT 1 OS=Arabidopsis thaliana GN=NDX1 PE=2 SV=1	protein NEOXANTHIN-DEFICIENT 1	-	-	-	-
CsGy1G024420	295.724	156.863	434.586	2.77048	1.47013	0.000289032	0.00266608	Chr1	23256832	23266405	+	1306	-	GO:0004616;GO:0006574;GO:0008442;GO:0051287;GO:0055114;	K00020	virNOG01351	E	sp|Q9SUC0|3HIDH_ARATH Probable 3-hydroxyisobutyrate dehydrogenase, mitochondrial OS=Arabidopsis thaliana GN=At4g20930 PE=2 SV=3	3-hydroxyisobutyrate dehydrogenase	GO:0006574//valine catabolic process;GO:0055114//obsolete oxidation-reduction process;	-	GO:0004616//phosphogluconate dehydrogenase (decarboxylating) activity;GO:0008442//3-hydroxyisobutyrate dehydrogenase activity;GO:0051287//NAD binding;	ko00280(Valine, leucine and isoleucine degradation)
CsGy5G004520	91.9008	52.4342	131.367	2.50538	1.32503	0.000290095	0.00267452	Chr5	2976581	2978045	-	618	-	GO:0043531;	-	virNOG13375	R	sp|Q84WD3|DRL26_ARATH Probable disease resistance protein At4g19060 OS=Arabidopsis thaliana GN=At4g19060 PE=2 SV=2	probable disease resistance protein At4g19060	-	-	GO:0043531//ADP binding;	-
CsGy6G026630	34.0851	13.1905	54.9798	4.16813	2.0594	0.000292632	0.00268969	Chr6	26115013	26117346	+	1752	-	GO:0004497;GO:0005506;GO:0016021;GO:0016705;GO:0020037;GO:0055114;	-	virNOG08458	Q	sp|Q9FVS9|C96AF_ARATH Alkane hydroxylase MAH1 OS=Arabidopsis thaliana GN=CYP96A15 PE=2 SV=1	Cytochrome P450	GO:0055114//obsolete oxidation-reduction process;	GO:0016021//integral component of membrane;	GO:0004497//monooxygenase activity;GO:0005506//iron ion binding;GO:0016705//oxidoreductase activity, acting on paired donors, with incorporation or reduction of molecular oxygen;GO:0020037//heme binding;	-
CsGy7G004150	129.535	18.8093	240.262	12.7736	3.67509	0.000292828	0.00269012	Chr7	3103840	3106935	+	2285	-	GO:0003723;GO:0004519;GO:0009451;GO:0043231;	-	virNOG10113;virNOG28544;virNOG03752	R	sp|Q9SKU6|PP166_ARATH Pentatricopeptide repeat-containing protein At2g20710, mitochondrial OS=Arabidopsis thaliana GN=At2g20710 PE=2 SV=1	Pentatricopeptide repeat-containing protein, putative	GO:0009451//RNA modification;	GO:0043231//intracellular membrane-bounded organelle;	GO:0003723//RNA binding;GO:0004519//endonuclease activity;	-
CsGy2G015200	29.6435	10.4921	48.7948	4.65062	2.21742	0.000294881	0.0027035	Chr2	15145690	15148096	+	922	-	GO:0003700;GO:0005634;GO:0006355;GO:0043565;	-	virNOG21128	K	sp|Q9SVB7|WRK13_ARATH Probable WRKY transcription factor 13 OS=Arabidopsis thaliana GN=WRKY13 PE=2 SV=1	WRKY transcription factor 15	GO:0006355//regulation of transcription, DNA-templated;	GO:0005634//nucleus;	GO:0003700//DNA-binding transcription factor activity;GO:0043565//sequence-specific DNA binding;	-
CsGy3G026580	213.729	139.195	288.264	2.07094	1.05028	0.000298701	0.00273467	Chr3	27406591	27412534	-	2798	-	GO:0007094;	-	virNOG00789	D	sp|O22806|BUBR1_ARATH Mitotic spindle checkpoint protein BUBR1 OS=Arabidopsis thaliana GN=BUBR1 PE=1 SV=2	probable inactive serine/threonine-protein kinase bub1 isoform X2	GO:0007094//mitotic spindle assembly checkpoint signaling;	-	-	-
CsGy1G030270	123.25	72.7764	173.724	2.38709	1.25525	0.000299751	0.00273983	Chr1	28515690	28520835	-	2073	-	GO:0008152;GO:0016788;	K01114	virNOG00986	I	sp|O81020|NPC2_ARATH Non-specific phospholipase C2 OS=Arabidopsis thaliana GN=NPC2 PE=2 SV=1	non-specific phospholipase C2	GO:0008152//metabolic process;	-	GO:0016788//hydrolase activity, acting on ester bonds;	ko04919(Thyroid hormone signaling pathway);ko02024(Quorum sensing);ko00565(Ether lipid metabolism);ko00564(Glycerophospholipid metabolism);ko00562(Inositol phosphate metabolism)
CsGy5G016410	49.6752	22.0256	77.3248	3.51068	1.81175	0.000307403	0.00279706	Chr5	22715819	22734282	+	2383	-	GO:0016020;GO:0031262;	K11548	virNOG01854	D	-	probable kinetochore protein NUF2	-	GO:0016020//membrane;GO:0031262//Ndc80 complex;	-	-
CsGy2G015520	191.881	113.844	269.919	2.37096	1.24547	0.00031983	0.00288404	Chr2	15479284	15481119	+	891	-	-	K09131	virNOG21804	S	sp|Q3ZBP8|CO040_BOVIN UPF0235 protein C15orf40 homolog OS=Bos taurus PE=2 SV=1	UPF0235 protein LHK_03181	-	-	-	-
CsGy2G014250	243.67	161.73	325.609	2.01328	1.00955	0.000321258	0.00289548	Chr2	14517393	14523114	+	2354	-	-	-	virNOG16034	S	-	Golgin candidate 6 isoform 1	-	-	-	-
CsGy3G001740	229.303	152.8	305.805	2.00135	1.00097	0.000333983	0.00299751	Chr3	1293506	1299593	-	1240	-	GO:0016021;	-	virNOG08389	S	-	ubiquitin family protein	-	GO:0016021//integral component of membrane;	-	-
CsGy6G008110	202.362	131.273	273.452	2.08307	1.05871	0.000343632	0.00306812	Chr6	6809196	6812227	-	1152	-	GO:0016021;GO:0016787;	-	virNOG07199	R	sp|Q9FMK9|PPA29_ARATH Probable inactive purple acid phosphatase 29 OS=Arabidopsis thaliana GN=PAP29 PE=2 SV=1	probable inactive purple acid phosphatase 29	-	GO:0016021//integral component of membrane;	GO:0016787//hydrolase activity;	-
CsGy1G011080	1399.6	667.703	2131.5	3.19228	1.67459	0.000353229	0.00313987	Chr1	6937625	6940478	+	1455	-	GO:0016021;	-	virNOG12220	S	sp|F4JIP9|TAUE5_ARATH Sulfite exporter TauE/SafE family protein 5 OS=Arabidopsis thaliana GN=At4g21250 PE=2 SV=1	Sulfite exporter TauE/SafE family protein, putative	-	GO:0016021//integral component of membrane;	-	-
CsGy4G006380	63.0471	31.8595	94.2346	2.95782	1.56453	0.000354312	0.00314641	Chr4	4617947	4618549	-	603	-	GO:0016021;	-	virNOG18102	S	-	Late embryogenesis abundant (LEA) hydroxyproline-rich glycoprotein family	-	GO:0016021//integral component of membrane;	-	-
CsGy3G022440	221.175	147.126	295.224	2.00661	1.00476	0.000370318	0.0032693	Chr3	20881223	20884697	-	1613	-	GO:0016021;	-	virNOG00035	S	sp|Q94C53|DDRGK_ARATH DDRGK domain-containing protein 1 OS=Arabidopsis thaliana GN=At4g27120 PE=2 SV=1	DDRGK domain-containing protein 1	-	GO:0016021//integral component of membrane;	-	-
CsGy6G023690	21.059	4.94216	37.1759	7.52219	2.91115	0.000370549	0.00326975	Chr6	23759369	23761681	-	2313	-	GO:0004672;GO:0005524;GO:0006468;GO:0016021;	-	virNOG03669	T	sp|Q9S7D9|ACCR1_ARATH Serine/threonine-protein kinase-like protein CCR1 OS=Arabidopsis thaliana GN=CCR1 PE=1 SV=1	serine/threonine-protein kinase-like protein CCR1	GO:0006468//protein phosphorylation;	GO:0016021//integral component of membrane;	GO:0004672//protein kinase activity;GO:0005524//ATP binding;	-
CsGy1G007960	645.995	281.859	1010.13	3.58381	1.8415	0.000374022	0.00329558	Chr1	5061271	5069899	-	3633	-	GO:0005524;GO:0005794;GO:0006486;GO:0008378;GO:0016021;GO:0030246;	K08900	virNOG00918	G	sp|Q9LV16|B3GTJ_ARATH Hydroxyproline O-galactosyltransferase GALT6 OS=Arabidopsis thaliana GN=GALT6 PE=2 SV=2	ATP-dependent zinc metalloprotease FtsH	GO:0006486//protein glycosylation;	GO:0005794//Golgi apparatus;GO:0016021//integral component of membrane;	GO:0005524//ATP binding;GO:0008378//galactosyltransferase activity;GO:0030246//carbohydrate binding;	-
CsGy3G000110	161.295	98.317	224.274	2.28113	1.18975	0.000376539	0.00331615	Chr3	132631	133013	+	204	-	-	-	-	-	-	Unknown Protein	-	-	-	-
CsGy3G002320	80.4901	43.7295	117.251	2.68127	1.42292	0.000377535	0.0033233	Chr3	1799107	1803494	+	1511	-	GO:0003824;GO:0008152;	K05607	virNOG02813	I	sp|F4JML5|ECH2M_ARATH Probable enoyl-CoA hydratase 2, mitochondrial OS=Arabidopsis thaliana GN=At4g16800 PE=2 SV=1	Fatty acid oxidation complex subunit alpha	GO:0008152//metabolic process;	-	GO:0003824//catalytic activity;	ko00280(Valine, leucine and isoleucine degradation)
CsGy3G034100	54.3623	20.9484	87.7762	4.19012	2.06699	0.000383255	0.0033664	Chr3	32892664	32899405	+	3090	-	GO:0004672;GO:0005524;GO:0006468;GO:0016021;	-	virNOG09897	T	sp|Q9FG24|SRF2_ARATH Protein STRUBBELIG-RECEPTOR FAMILY 2 OS=Arabidopsis thaliana GN=SRF2 PE=2 SV=1	protein STRUBBELIG-RECEPTOR FAMILY 2-like	GO:0006468//protein phosphorylation;	GO:0016021//integral component of membrane;	GO:0004672//protein kinase activity;GO:0005524//ATP binding;	-
CsGy1G029500	1233.86	622.307	1845.41	2.96544	1.56824	0.000385302	0.00338016	Chr1	27581653	27584834	+	627	-	GO:0004553;GO:0005975;	K01188	virNOG09822	G	sp|Q5Z9Z0|BGL24_ORYSJ Beta-glucosidase 24 OS=Oryza sativa subsp. japonica GN=BGLU24 PE=2 SV=1	beta-glucosidase 24	GO:0005975//carbohydrate metabolic process;	-	GO:0004553//hydrolase activity, hydrolyzing O-glycosyl compounds;	ko00940(Phenylpropanoid biosynthesis);ko00500(Starch and sucrose metabolism);ko00460(Cyanoamino acid metabolism)
CsGy2G021890	119.778	57.4303	182.126	3.17126	1.66505	0.000388218	0.00339916	Chr2	30397437	30397925	-	489	-	-	-	virNOG21133	S	-	lachrymatory-factor synthase	-	-	-	-
CsGy6G010700	28.236	10.0758	46.3961	4.6047	2.20311	0.000395378	0.00344262	Chr6	9159280	9160473	-	1194	-	GO:0003677;GO:0003700;GO:0005634;GO:0006355;	-	virNOG07969	K	sp|Q9SKT1|ERF53_ARATH Ethylene-responsive transcription factor ERF053 OS=Arabidopsis thaliana GN=ERF053 PE=1 SV=1	ethylene-responsive transcription factor ERF054-like	GO:0006355//regulation of transcription, DNA-templated;	GO:0005634//nucleus;	GO:0003677//DNA binding;GO:0003700//DNA-binding transcription factor activity;	-
CsGy2G018360	260.493	172.956	348.03	2.01224	1.0088	0.000400591	0.00348172	Chr2	28106378	28112244	-	4371	-	GO:0016651;GO:0022900;	K03937	virNOG00593	C	sp|Q9FJW4|NDUS4_ARATH NADH dehydrogenase [ubiquinone] iron-sulfur protein 4, mitochondrial OS=Arabidopsis thaliana GN=FRO1 PE=1 SV=1	NADH dehydrogenase [ubiquinone] iron-sulfur protein 4, mitochondrial-like	GO:0022900//electron transport chain;	-	GO:0016651//oxidoreductase activity, acting on NAD(P)H;	ko05415(Diabetic cardiomyopathy);ko05208(Chemical carcinogenesis - reactive oxygen species);ko05022(Pathways of neurodegeneration - multiple diseases);ko05020(Prion disease);ko05016(Huntington disease);ko05014(Amyotrophic lateral sclerosis);ko05012(Parkinson disease);ko05010(Alzheimer disease);ko04932(Non-alcoholic fatty liver disease);ko04723(Retrograde endocannabinoid signaling);ko04714(Thermog…
CsGy6G031980	151.013	68.946	233.08	3.38062	1.75729	0.000401984	0.00349099	Chr6	29420847	29423168	+	831	-	GO:0004568;GO:0005975;GO:0006032;GO:0008061;GO:0016998;	K20547	virNOG01205	G	sp|Q09023|CHI2_BRANA Endochitinase CH25 OS=Brassica napus PE=2 SV=1	Chitinase	GO:0005975//carbohydrate metabolic process;GO:0006032//chitin catabolic process;GO:0016998//cell wall macromolecule catabolic process;	-	GO:0004568//chitinase activity;GO:0008061//chitin binding;	ko04016(MAPK signaling pathway - plant);ko00520(Amino sugar and nucleotide sugar metabolism)
CsGy2G013200	206.243	134.924	277.563	2.05719	1.04067	0.000403967	0.00350318	Chr2	12973693	12977855	+	3497	-	-	K01426	virNOG04867	J	sp|Q9URY4|YI01_SCHPO Putative amidase C869.01 OS=Schizosaccharomyces pombe (strain 972 / ATCC 24843) GN=SPAC869.01 PE=3 SV=1	Glutamyl-tRNA(Gln) amidotransferase subunit A 1	-	-	-	ko00643(Styrene degradation);ko00627(Aminobenzoate degradation);ko00380(Tryptophan metabolism);ko00360(Phenylalanine metabolism);ko00330(Arginine and proline metabolism)
CsGy1G012030	167.307	106.555	228.059	2.14028	1.0978	0.000405289	0.00351296	Chr1	7576574	7579510	+	1088	-	GO:0000256;GO:0004038;GO:0005783;GO:0006145;GO:0006995;GO:0008270;GO:0010136;GO:0016021;GO:0050897;	K01466	virNOG09020	F	sp|Q94AP0|ALN_ARATH Allantoinase OS=Arabidopsis thaliana GN=ALN PE=1 SV=1	allantoinase	GO:0000256//allantoin catabolic process;GO:0006145//purine nucleobase catabolic process;GO:0006995//cellular response to nitrogen starvation;GO:0010136//ureide catabolic process;	GO:0005783//endoplasmic reticulum;GO:0016021//integral component of membrane;	GO:0004038//allantoinase activity;GO:0008270//zinc ion binding;GO:0050897//cobalt ion binding;	ko00230(Purine metabolism)
CsGy1G024290	114.378	62.4188	166.337	2.66486	1.41406	0.000410435	0.00354568	Chr1	23143431	23145124	+	237	-	-	-	-	-	-	Unknown Protein	-	-	-	-
CsGy1G015230	947.741	626.717	1268.77	2.02446	1.01754	0.000420925	0.00362937	Chr1	11181704	11186632	+	2902	-	GO:0016021;GO:0055085;	-	virNOG01170	P	sp|O23482|OPT3_ARATH Oligopeptide transporter 3 OS=Arabidopsis thaliana GN=OPT3 PE=2 SV=3	oligopeptide transporter 3	GO:0055085//transmembrane transport;	GO:0016021//integral component of membrane;	-	-
CsGy2G016300	386.383	216.395	556.37	2.57109	1.36238	0.000424201	0.00365067	Chr2	16307775	16312061	-	3141	-	GO:0002239;GO:0009506;GO:0016021;GO:0055085;	-	virNOG12333	R	sp|F4I9E1|NFD4_ARATH Protein NUCLEAR FUSION DEFECTIVE 4 OS=Arabidopsis thaliana GN=NFD4 PE=3 SV=1	protein NUCLEAR FUSION DEFECTIVE 4-like	GO:0002239//response to oomycetes;GO:0055085//transmembrane transport;	GO:0009506//plasmodesma;GO:0016021//integral component of membrane;	-	-
CsGy2G011900	74.9794	33.9387	116.02	3.41852	1.77337	0.000425287	0.00365828	Chr2	11873938	11876401	-	1239	-	GO:0003955;GO:0010181;GO:0055114;	K03809	virNOG00969	R	sp|O23207|FQRL2_ARATH Probable NAD(P)H dehydrogenase (quinone) FQR1-like 2 OS=Arabidopsis thaliana GN=At4g36750 PE=1 SV=1	NAD(P)H dehydrogenase (quinone)	GO:0055114//obsolete oxidation-reduction process;	-	GO:0003955//NAD(P)H dehydrogenase (quinone) activity;GO:0010181//FMN binding;	ko00130(Ubiquinone and other terpenoid-quinone biosynthesis)
CsGy1G005880	3223.77	1751.05	4696.5	2.6821	1.42336	0.000425607	0.00365929	Chr1	3835599	3838352	-	2055	-	GO:0007165;	-	virNOG16072;virNOG18886;virNOG37367	S	sp|Q94F39|AFP3_ARATH Ninja-family protein AFP3 OS=Arabidopsis thaliana GN=AFP3 PE=1 SV=1	ninja-family protein 6-like isoform X1	GO:0007165//signal transduction;	-	-	-
CsGy2G002200	896.955	421.439	1372.47	3.25663	1.70338	0.000426283	0.00366009	Chr2	1467355	1470827	-	1620	-	GO:0009505;GO:0016020;GO:0016798;	K07964	virNOG01433	R	sp|Q9FZP1|HPSE3_ARATH Heparanase-like protein 3 OS=Arabidopsis thaliana GN=At5g34940 PE=2 SV=2	glucuronidase 3	-	GO:0009505//plant-type cell wall;GO:0016020//membrane;	GO:0016798//hydrolase activity, acting on glycosyl bonds;	ko05205(Proteoglycans in cancer);ko00531(Glycosaminoglycan degradation)
CsGy7G020340	2128.54	778.65	3478.43	4.46726	2.15939	0.000426306	0.00366009	Chr7	22731734	22736943	+	2491	-	GO:0005576;GO:0005618;GO:0016021;GO:0030599;GO:0042545;GO:0043086;GO:0045330;GO:0045490;GO:0046910;	K01051	virNOG02047	G	sp|P83948|PME3_CITSI Pectinesterase 3 OS=Citrus sinensis PE=1 SV=1	Pectinesterase	GO:0042545//cell wall modification;GO:0043086//negative regulation of catalytic activity;GO:0045490//pectin catabolic process;	GO:0005576//extracellular region;GO:0005618//cell wall;GO:0016021//integral component of membrane;	GO:0030599//pectinesterase activity;GO:0045330//aspartyl esterase activity;GO:0046910//pectinesterase inhibitor activity;	ko02020(Two-component system);ko00040(Pentose and glucuronate interconversions)
CsGy3G002360	2383.82	1520.18	3247.45	2.13623	1.09507	0.00043705	0.00374169	Chr3	1839402	1843937	+	2482	-	GO:0016787;	-	virNOG08304;virNOG14018	TL	sp|Q8L7W2|NUDT8_ARATH Nudix hydrolase 8 OS=Arabidopsis thaliana GN=NUDT8 PE=2 SV=2	nudix hydrolase 8-like isoform X2	-	-	GO:0016787//hydrolase activity;	-
CsGy5G004980	28.8049	10.253	47.3567	4.6188	2.20752	0.000441685	0.00377601	Chr5	3191522	3191743	+	222	-	-	-	-	-	-	Uncharacterized protein	-	-	-	-
CsGy5G005090	226.626	88.4302	364.821	4.12552	2.04458	0.000445996	0.00380747	Chr5	3255339	3260906	+	5059	-	GO:0016021;GO:0016301;GO:0016310;	-	virNOG01494;virNOG30149	R	sp|Q9LJS0|RLP42_ARATH Receptor like protein 42 OS=Arabidopsis thaliana GN=RLP42 PE=1 SV=1	probable LRR receptor-like serine/threonine-protein kinase At4g36180	GO:0016310//phosphorylation;	GO:0016021//integral component of membrane;	GO:0016301//kinase activity;	-
CsGy5G001890	206.477	136.883	276.072	2.01685	1.0121	0.00045316	0.00386317	Chr5	1182573	1188832	-	1862	-	GO:0004849;GO:0005524;GO:0005829;GO:0006206;GO:0006222;GO:0009507;GO:0016310;GO:0043097;	-	virNOG07785	HF	-	putative uridine kinase C227.14	GO:0006206//pyrimidine nucleobase metabolic process;GO:0006222//UMP biosynthetic process;GO:0016310//phosphorylation;GO:0043097//pyrimidine nucleoside salvage;	GO:0005829//cytosol;GO:0009507//chloroplast;	GO:0004849//uridine kinase activity;GO:0005524//ATP binding;	-
CsGy3G037430	1192	699.28	1684.71	2.40921	1.26856	0.000454008	0.00386676	Chr3	35301675	35308608	+	1440	-	GO:0005965;GO:0016740;GO:0018343;GO:0042127;	K05954	virNOG02702	O	sp|Q38920|FNTB_ARATH Protein farnesyltransferase subunit beta OS=Arabidopsis thaliana GN=FTB PE=1 SV=3	protein farnesyltransferase subunit beta	GO:0018343//protein farnesylation;GO:0042127//regulation of cell population proliferation;	GO:0005965//protein farnesyltransferase complex;	GO:0016740//transferase activity;	ko00900(Terpenoid backbone biosynthesis)
CsGy5G005830	1528.95	762.388	2295.5	3.01094	1.59021	0.00045835	0.00389458	Chr5	3860113	3860657	+	441	-	-	-	virNOG01426	R	sp|Q9LEX0|P2A13_ARATH F-box protein PP2-A13 OS=Arabidopsis thaliana GN=PP2A13 PE=1 SV=1	F-box protein PP2-A13-like	-	-	-	-
CsGy7G011230	202.971	135.112	270.83	2.00448	1.00323	0.000460204	0.00390849	Chr7	14215703	14220501	+	1292	-	GO:0005524;	K06689	virNOG00261;virNOG18306	O	sp|P35135|UBC4_SOLLC Ubiquitin-conjugating enzyme E2-17 kDa OS=Solanum lycopersicum PE=2 SV=1	Ubiquitin-conjugating enzyme E2 5B	-	-	GO:0005524//ATP binding;	ko05131(Shigellosis);ko04624(Toll and Imd signaling pathway);ko04141(Protein processing in endoplasmic reticulum);ko04120(Ubiquitin mediated proteolysis);ko04013(MAPK signaling pathway - fly)
CsGy3G030740	17.6227	3.77871	31.4667	8.32736	3.05786	0.000461563	0.00391636	Chr3	30657064	30660479	-	1557	-	-	-	virNOG08538	S	sp|Q9SF32|IQD1_ARATH Protein IQ-DOMAIN 1 OS=Arabidopsis thaliana GN=IQD1 PE=1 SV=1	protein IQ-DOMAIN 1-like isoform X1	-	-	-	-
CsGy6G002150	129.982	53.0439	206.921	3.90094	1.96382	0.000466567	0.00395093	Chr6	1553602	1555338	+	1737	-	GO:0005345;GO:0016021;	K06901	virNOG02075	S	sp|Q9SRK7|AZG1_ARATH Adenine/guanine permease AZG1 OS=Arabidopsis thaliana GN=AZG1 PE=2 SV=1	adenine/guanine permease AZG1	-	GO:0016021//integral component of membrane;	GO:0005345//purine nucleobase transmembrane transporter activity;	-
CsGy3G034660	152.322	98.9537	205.691	2.07865	1.05565	0.000467975	0.00395779	Chr3	33338196	33341105	-	399	-	-	-	-	-	-	Unknown Protein	-	-	-	-
CsGy1G014190	82.7182	44.9287	120.508	2.68219	1.42341	0.000473253	0.00398939	Chr1	9881824	9884460	+	2637	-	GO:0008270;	-	virNOG01451	R	sp|Q9ZUW3|PP172_ARATH Pentatricopeptide repeat-containing protein At2g27610 OS=Arabidopsis thaliana GN=PCMP-H60 PE=2 SV=1	Pentatricopeptide repeat-containing protein	-	-	GO:0008270//zinc ion binding;	-
CsGy3G001980	1382.19	831.166	1933.21	2.3259	1.21779	0.000478068	0.00401875	Chr3	1567728	1568277	+	441	-	-	-	virNOG23679;virNOG21893	S	sp|Q8LGS1|MARD1_ARATH Protein MARD1 OS=Arabidopsis thaliana GN=MARD1 PE=2 SV=2	hypothetical protein (DUF581)	-	-	-	-
CsGy5G025020	2134.82	1084.58	3185.06	2.93668	1.55419	0.000478452	0.00402011	Chr5	29442797	29447030	-	3084	-	GO:0005634;GO:0005829;	-	virNOG08729	S	-	Octicosapeptide/Phox/Bem1p family protein, putative	-	GO:0005634//nucleus;GO:0005829//cytosol;	-	-
CsGy4G021500	144.818	71.2423	218.393	3.06549	1.61612	0.000483255	0.00405294	Chr4	28157607	28160239	-	1836	-	GO:0003700;GO:0006355;	-	virNOG19004;virNOG03470	K	sp|F4IN23|BZP34_ARATH Basic leucine zipper 34 OS=Arabidopsis thaliana GN=BZIP34 PE=1 SV=1	Basic leucine zipper 61	GO:0006355//regulation of transcription, DNA-templated;	-	GO:0003700//DNA-binding transcription factor activity;	-
CsGy4G016330	115.877	64.0043	167.749	2.6209	1.39006	0.000493957	0.00413312	Chr4	21191353	21197308	+	2291	-	GO:0006353;	-	virNOG26165	S	-	Rho_N domain-containing protein	GO:0006353//DNA-templated transcription, termination;	-	-	-
CsGy6G020460	2013.22	1269.21	2757.23	2.17241	1.11929	0.000518708	0.00430837	Chr6	21233822	21239202	-	2225	-	GO:0005774;GO:0005886;GO:0009506;GO:0009507;GO:0043424;	-	virNOG01329	O	sp|Q9CAR7|HIR2_ARATH Hypersensitive-induced response protein 2 OS=Arabidopsis thaliana GN=HIR2 PE=1 SV=1	Hypersensitive-induced response protein 1	-	GO:0005774//vacuolar membrane;GO:0005886//plasma membrane;GO:0009506//plasmodesma;GO:0009507//chloroplast;	GO:0043424//protein histidine kinase binding;	-
CsGy1G031160	48.8448	16.6895	81.0001	4.85335	2.27898	0.00052951	0.00439004	Chr1	29949819	29954650	+	426	-	GO:0004185;GO:0005773;GO:0005777;GO:0016747;GO:0019748;GO:0051603;	K16296	COG2939;virNOG11688	OE	sp|Q8L7B2|SCP20_ARATH Serine carboxypeptidase-like 20 OS=Arabidopsis thaliana GN=SCPL20 PE=2 SV=2	Carboxypeptidase	GO:0019748//secondary metabolic process;GO:0051603//proteolysis involved in cellular protein catabolic process;	GO:0005773//vacuole;GO:0005777//peroxisome;	GO:0004185//serine-type carboxypeptidase activity;GO:0016747//acyltransferase activity, transferring groups other than amino-acyl groups;	-
CsGy1G029150	86.3493	24.7141	147.985	5.98785	2.58204	0.000538426	0.00445783	Chr1	27196260	27200307	-	2152	-	GO:0008324;GO:0016021;GO:0098655;	-	virNOG01673	P	sp|Q10PP8|MTP4_ORYSJ Metal tolerance protein 4 OS=Oryza sativa subsp. japonica GN=MTP4 PE=2 SV=1	Cation efflux protein	GO:0098655//cation transmembrane transport;	GO:0016021//integral component of membrane;	GO:0008324//cation transmembrane transporter activity;	-
CsGy5G016370	115.17	69.6113	160.728	2.30893	1.20723	0.000539341	0.00446132	Chr5	22650856	22654169	+	1260	-	GO:0016021;	-	virNOG17797	S	sp|Q8GWH5|RTNLT_ARATH Reticulon-like protein B22 OS=Arabidopsis thaliana GN=RTNLB22 PE=2 SV=1	reticulon-like protein B22 isoform X2	-	GO:0016021//integral component of membrane;	-	-
CsGy3G027180	1508.19	976.146	2040.23	2.09008	1.06356	0.000551208	0.00454288	Chr3	28301633	28305081	+	1442	-	-	K06950	virNOG11441	S	sp|P54168|YPGQ_BACSU Uncharacterized protein YpgQ OS=Bacillus subtilis (strain 168) GN=ypgQ PE=4 SV=1	Metal-dependent phosphohydrolase	-	-	-	-
CsGy3G023810	152.29	83.7911	220.789	2.635	1.3978	0.000564569	0.00463065	Chr3	23731108	23731998	-	891	-	GO:0003677;GO:0005634;GO:0006355;	-	virNOG08544	K	sp|Q9LSD5|TCP20_ARATH Transcription factor TCP20 OS=Arabidopsis thaliana GN=TCP20 PE=1 SV=1	transcription factor TCP20	GO:0006355//regulation of transcription, DNA-templated;	GO:0005634//nucleus;	GO:0003677//DNA binding;	-
CsGy6G011300	36.0212	15.0015	57.041	3.80236	1.9269	0.00056467	0.00463065	Chr6	9755679	9756098	-	420	-	GO:0009733;	K14488	virNOG22742	S	sp|Q9LTV3|SAU72_ARATH Auxin-responsive protein SAUR72 OS=Arabidopsis thaliana GN=SAUR72 PE=2 SV=1	auxin-responsive protein SAUR71	GO:0009733//response to auxin;	-	-	ko04075(Plant hormone signal transduction)
CsGy4G006810	24.2858	6.56334	42.0084	6.40046	2.67818	0.000567093	0.00464842	Chr4	4928247	4929697	+	252	-	-	-	-	-	-	Unknown Protein	-	-	-	-
CsGy6G001810	63.6622	33.32	94.0043	2.82126	1.49634	0.000585236	0.00477982	Chr6	1268314	1274833	+	713	-	-	-	-	-	-	Unknown Protein	-	-	-	-
CsGy6G025580	120.735	74.3136	167.156	2.24933	1.1695	0.00059106	0.0048122	Chr6	25108966	25120874	+	3717	-	GO:0005524;	K20093	virNOG09555	L	sp|Q8W103|CHR24_ARATH Protein CHROMATIN REMODELING 24 OS=Arabidopsis thaliana GN=CHR24 PE=2 SV=1	protein CHROMATIN REMODELING 24	-	-	GO:0005524//ATP binding;	-
CsGy5G004170	116.438	70.8599	162.015	2.28642	1.19309	0.000594141	0.0048351	Chr5	2778269	2784243	+	2217	-	GO:0006479;GO:0008168;	K11438	virNOG04282	R	sp|Q944R7|ANM16_ARATH Protein arginine N-methyltransferase 1.6 OS=Arabidopsis thaliana GN=PRMT16 PE=2 SV=2	Protein arginine N-methyltransferase	GO:0006479//protein methylation;	-	GO:0008168//methyltransferase activity;	-
CsGy6G006930	306.922	144.734	469.11	3.24119	1.69652	0.000598012	0.00486224	Chr6	5968141	5969364	-	1102	-	-	-	virNOG23341	S	-	RmlC-like cupins superfamily protein	-	-	-	-
CsGy4G016910	19.2407	5.16473	33.3166	6.4508	2.68948	0.000605317	0.00491281	Chr4	21921522	21925134	+	1254	-	GO:0005783;GO:0016853;GO:0045454;	K09580	virNOG06651	O	sp|Q9XF61|PDI_DATGL Protein disulfide-isomerase OS=Datisca glomerata GN=PDI PE=2 SV=1	protein disulfide-isomerase-like isoform X2	GO:0045454//cell redox homeostasis;	GO:0005783//endoplasmic reticulum;	GO:0016853//isomerase activity;	ko04141(Protein processing in endoplasmic reticulum)
CsGy1G004590	1048.39	696.538	1400.25	2.0103	1.00741	0.00061201	0.00495803	Chr1	2950210	2953993	-	1740	-	GO:0016021;GO:0022857;GO:0055085;	K08150	virNOG00948	R	sp|Q9C757|INT2_ARATH Probable inositol transporter 2 OS=Arabidopsis thaliana GN=INT2 PE=1 SV=1	probable inositol transporter 2	GO:0055085//transmembrane transport;	GO:0016021//integral component of membrane;	GO:0022857//transmembrane transporter activity;	-
CsGy7G000190	94.3618	45.7309	142.993	3.12683	1.6447	0.000612517	0.00495803	Chr7	278259	282118	-	1933	-	GO:0003993;GO:0016021;GO:0016311;GO:0046872;	-	virNOG11339	G	sp|Q9SDZ9|PPAF2_IPOBA Purple acid phosphatase 2 OS=Ipomoea batatas GN=PAP2 PE=1 SV=1	Purple acid phosphatase	GO:0016311//dephosphorylation;	GO:0016021//integral component of membrane;	GO:0003993//acid phosphatase activity;GO:0046872//metal ion binding;	-
CsGy7G000140	258.056	165.273	350.839	2.12279	1.08596	0.000621474	0.00502368	Chr7	204555	219216	+	1235	-	-	-	virNOG12758	R	sp|P52578|IFRH_SOLTU Isoflavone reductase homolog OS=Solanum tuberosum PE=2 SV=1	isoflavone reductase-like protein	-	-	-	-
CsGy3G027750	60.4207	30.3999	90.4415	2.97506	1.57292	0.000647664	0.00520517	Chr3	28803978	28806473	+	1973	-	GO:0010997;GO:0051301;GO:0097027;	K03363	virNOG03859	D	sp|Q9SZA4|CDC21_ARATH Cell division cycle 20.1, cofactor of APC complex OS=Arabidopsis thaliana GN=CDC20-1 PE=1 SV=1	cell division cycle 20.2, cofactor of APC complex-like	GO:0051301//cell division;	-	GO:0010997//anaphase-promoting complex binding;GO:0097027//ubiquitin-protein transferase activator activity;	ko05203(Viral carcinogenesis);ko05166(Human T-cell leukemia virus 1 infection);ko04120(Ubiquitin mediated proteolysis);ko04114(Oocyte meiosis);ko04113(Meiosis - yeast);ko04111(Cell cycle - yeast);ko04110(Cell cycle)
CsGy6G015840	1442.88	906.956	1978.8	2.1818	1.12552	0.000651013	0.00522513	Chr6	14851019	14861762	+	1879	-	GO:0008470;GO:0050660;GO:0055114;	K00253	virNOG08561	I	sp|Q9SWG0|IVD_ARATH Isovaleryl-CoA dehydrogenase, mitochondrial OS=Arabidopsis thaliana GN=IVD PE=1 SV=2	Acyl-CoA dehydrogenase, putative	GO:0055114//obsolete oxidation-reduction process;	-	GO:0008470//isovaleryl-CoA dehydrogenase activity;GO:0050660//flavin adenine dinucleotide binding;	ko00280(Valine, leucine and isoleucine degradation)
CsGy6G021960	640.96	424.258	857.663	2.02156	1.01547	0.000651954	0.00523036	Chr6	22533461	22536080	-	2068	-	GO:0009941;GO:0016021;	K13348	virNOG06883	R	sp|Q54FR4|PX24D_DICDI PXMP2/4 family protein 4 OS=Dictyostelium discoideum GN=DDB_G0290631 PE=3 SV=1	Protein Mpv17	-	GO:0009941//chloroplast envelope;GO:0016021//integral component of membrane;	-	ko04146(Peroxisome)
CsGy3G028810	176.909	114.175	239.643	2.0989	1.06963	0.00065529	0.00525247	Chr3	29601611	29603614	+	2004	-	GO:0004672;GO:0005524;GO:0006468;GO:0016021;GO:0030246;	-	virNOG04130	T	sp|Q9SR87|LRK61_ARATH Probable L-type lectin-domain containing receptor kinase VI.1 OS=Arabidopsis thaliana GN=LECRK61 PE=2 SV=1	probable L-type lectin-domain containing receptor kinase VI.1	GO:0006468//protein phosphorylation;	GO:0016021//integral component of membrane;	GO:0004672//protein kinase activity;GO:0005524//ATP binding;GO:0030246//carbohydrate binding;	-
CsGy4G002440	155.624	102.254	208.995	2.04388	1.03131	0.000660916	0.00529523	Chr4	1509965	1515309	-	1512	-	-	-	virNOG02907	S	-	RNA-binding ASCH domain protein	-	-	-	-
CsGy2G005380	106.778	63.237	150.319	2.37707	1.24919	0.000668951	0.00535228	Chr2	3686047	3686941	+	750	-	GO:0016021;	-	virNOG24626	R	sp|O82232|RC22_ARATH UPF0057 membrane protein At2g24040 OS=Arabidopsis thaliana GN=At2g24040 PE=3 SV=1	UPF0057 membrane protein family	-	GO:0016021//integral component of membrane;	-	-
CsGy4G022120	520.671	239.464	801.877	3.34863	1.74357	0.000671924	0.0053668	Chr4	28673565	28674287	-	723	-	-	-	virNOG02019	S	sp|O22227|MIZ1_ARATH Protein MIZU-KUSSEI 1 OS=Arabidopsis thaliana GN=MIZ1 PE=1 SV=1	protein MIZU-KUSSEI 1	-	-	-	-
CsGy2G024430	27.7054	10.2471	45.1637	4.40744	2.13994	0.000673086	0.00537134	Chr2	32208955	32219781	+	6838	-	GO:0004722;GO:0006470;GO:0016020;	K17506	virNOG07135	T	sp|Q8RX37|P2C02_ARATH Probable protein phosphatase 2C 2 OS=Arabidopsis thaliana GN=At1g07160 PE=2 SV=1	probable protein phosphatase 2C 2	GO:0006470//protein dephosphorylation;	GO:0016020//membrane;	GO:0004722//protein serine/threonine phosphatase activity;	-
CsGy6G014710	181.773	119.874	243.672	2.03274	1.02342	0.000673718	0.00537401	Chr6	12885775	12893573	-	4974	-	GO:0008270;	-	virNOG16413	R	-	MORC family CW-type zinc finger protein 4	-	-	GO:0008270//zinc ion binding;	-
CsGy3G002120	175.551	88.104	262.997	2.98508	1.57777	0.000695719	0.00553245	Chr3	1644389	1648840	+	2267	-	GO:0000413;GO:0003755;GO:0006979;GO:0016021;	-	NOG35980;virNOG00572;virNOG11122	SL	-	Peptidyl-prolyl cis-trans isomerase-like 3	GO:0000413//protein peptidyl-prolyl isomerization;GO:0006979//response to oxidative stress;	GO:0016021//integral component of membrane;	GO:0003755//peptidyl-prolyl cis-trans isomerase activity;	-
CsGy7G018000	993.681	568.932	1418.43	2.49314	1.31797	0.000717314	0.0056842	Chr7	21142163	21148782	+	3136	-	GO:0003824;GO:0006777;GO:0019008;GO:0046872;GO:0051539;	K03639	virNOG09352	H	sp|Q39055|CNX2_ARATH GTP 3&apos;,8-cyclase, mitochondrial OS=Arabidopsis thaliana GN=CNX2 PE=1 SV=1	GTP 3',8-cyclase, mitochondrial	GO:0006777//Mo-molybdopterin cofactor biosynthetic process;	GO:0019008//molybdopterin synthase complex;	GO:0003824//catalytic activity;GO:0046872//metal ion binding;GO:0051539//4 iron, 4 sulfur cluster binding;	ko04122(Sulfur relay system);ko00790(Folate biosynthesis)
CsGy7G003250	158.688	46.1023	271.274	5.88416	2.55684	0.00072422	0.005728	Chr7	2523016	2528076	+	2810	-	GO:0003700;GO:0005634;GO:0006355;GO:0043565;	-	virNOG07061	K	sp|Q9C519|WRKY6_ARATH WRKY transcription factor 6 OS=Arabidopsis thaliana GN=WRKY6 PE=1 SV=1	probable WRKY transcription factor 31	GO:0006355//regulation of transcription, DNA-templated;	GO:0005634//nucleus;	GO:0003700//DNA-binding transcription factor activity;GO:0043565//sequence-specific DNA binding;	-
CsGy5G013150	118.541	73.7764	163.305	2.21351	1.14633	0.000727726	0.0057491	Chr5	16737471	16740638	+	1108	-	-	K12603	virNOG03289	K	sp|A8MS41|CCR4D_ARATH Carbon catabolite repressor protein 4 homolog 4 OS=Arabidopsis thaliana GN=CCR4-4 PE=1 SV=1	carbon catabolite repressor protein 4 homolog 4	-	-	-	ko03018(RNA degradation)
CsGy1G001400	19.4473	5.66137	33.2332	5.87017	2.5534	0.000738642	0.00582263	Chr1	856721	859057	-	1416	-	GO:0003677;	K09422	virNOG07669	K	sp|Q9S7L2|MYB98_ARATH Transcription factor MYB98 OS=Arabidopsis thaliana GN=MYB98 PE=2 SV=1	transcription factor MYB98-like	-	-	GO:0003677//DNA binding;	-
CsGy5G022730	189.976	126.164	253.787	2.01156	1.00832	0.000764772	0.00599468	Chr5	28055343	28057211	-	1869	-	GO:0004672;GO:0005524;GO:0006468;GO:0016021;	-	virNOG00712	T	sp|F4I3V3|LRL15_ARATH LEAF RUST 10 DISEASE-RESISTANCE LOCUS RECEPTOR-LIKE PROTEIN KINASE-like 1.5 OS=Arabidopsis thaliana GN=LRK10L-1.5 PE=3 SV=1	Kinase, putative	GO:0006468//protein phosphorylation;	GO:0016021//integral component of membrane;	GO:0004672//protein kinase activity;GO:0005524//ATP binding;	-
CsGy3G037640	62.6747	32.1991	93.1504	2.89295	1.53254	0.000782424	0.00611208	Chr3	35475152	35478674	-	1095	-	-	-	virNOG22672	S	-	Uncharacterized protein	-	-	-	-
CsGy7G014560	1808.03	885.791	2730.27	3.08229	1.624	0.000783898	0.00612076	Chr7	18589219	18603419	-	3269	-	GO:0004485;GO:0004672;GO:0005524;GO:0005739;GO:0006468;GO:0006552;GO:0022626;GO:0050897;	K01968	virNOG04006	C	sp|Q42777|MCCA_SOYBN Methylcrotonoyl-CoA carboxylase subunit alpha, mitochondrial OS=Glycine max GN=MCCA PE=1 SV=2	Methylcrotonoyl-CoA carboxylase family protein	GO:0006468//protein phosphorylation;GO:0006552//leucine catabolic process;	GO:0005739//mitochondrion;GO:0022626//cytosolic ribosome;	GO:0004485//methylcrotonoyl-CoA carboxylase activity;GO:0004672//protein kinase activity;GO:0005524//ATP binding;GO:0050897//cobalt ion binding;	ko00280(Valine, leucine and isoleucine degradation)
CsGy2G007540	651.989	413.403	890.574	2.15425	1.10719	0.000796936	0.00620793	Chr2	6149594	6153512	+	3171	-	GO:0007165;GO:0016021;GO:0043531;	-	virNOG10093;NOG96741	TR	sp|Q40392|TMVRN_NICGU TMV resistance protein N OS=Nicotiana glutinosa GN=N PE=1 SV=1	TMV resistance protein N-like isoform X2	GO:0007165//signal transduction;	GO:0016021//integral component of membrane;	GO:0043531//ADP binding;	-
CsGy4G022270	49.0338	22.9275	75.14	3.27728	1.7125	0.000808269	0.00627856	Chr4	28770043	28771644	-	1101	-	-	-	virNOG22244	S	-	Intraflagellar transport protein	-	-	-	-
CsGy6G022060	144.973	90.712	199.235	2.19634	1.1351	0.000821089	0.00636722	Chr6	22628365	22634532	+	3801	-	-	-	NOG151048;virNOG27050	S	-	Uncharacterized protein	-	-	-	-
CsGy4G005920	174.906	116.034	233.779	2.01474	1.01059	0.000821955	0.00637121	Chr4	4222953	4229617	-	3762	-	GO:0005524;	-	virNOG00205	O	sp|Q6NW58|SPAST_DANRE Spastin OS=Danio rerio GN=spast PE=2 SV=2	ATP-dependent zinc metalloprotease FtsH	-	-	GO:0005524//ATP binding;	-
CsGy5G015330	148.272	95.6315	200.912	2.1009	1.07101	0.000831294	0.00643078	Chr5	21384485	21386665	+	2181	-	-	-	virNOG13339	R	sp|Q9SVH3|PP328_ARATH Pentatricopeptide repeat-containing protein At4g20740 OS=Arabidopsis thaliana GN=At4g20740 PE=3 SV=1	Pentatricopeptide repeat-containing protein At4g20740	-	-	-	-
CsGy2G011630	349.734	222.915	476.553	2.13782	1.09614	0.000856814	0.00659623	Chr2	11633313	11634810	+	1047	-	-	-	virNOG16332	S	-	Calmodulin-binding family protein	-	-	-	-
CsGy1G006980	2905.25	1690.1	4120.4	2.43797	1.28568	0.000886261	0.00677969	Chr1	4468591	4470239	+	1311	-	GO:0000413;GO:0003755;	-	virNOG03158	O	sp|Q9LDY5|FK172_ARATH Peptidyl-prolyl cis-trans isomerase FKBP17-2, chloroplastic OS=Arabidopsis thaliana GN=FKBP17-2 PE=1 SV=1	Peptidylprolyl isomerase	GO:0000413//protein peptidyl-prolyl isomerization;	-	GO:0003755//peptidyl-prolyl cis-trans isomerase activity;	-
CsGy5G024870	78.479	44.5786	112.379	2.52093	1.33396	0.000886781	0.0067808	Chr5	29371866	29377107	-	2430	-	-	-	virNOG00937	O	sp|Q9ZSY2|DNJ15_ARATH Chaperone protein dnaJ 15 OS=Arabidopsis thaliana GN=ATJ15 PE=1 SV=1	chaperone protein dnaJ 15	-	-	-	-
CsGy4G012920	49.9691	24.6361	75.3021	3.05657	1.61192	0.000888707	0.00678979	Chr4	18076732	18080294	-	351	-	-	-	-	-	-	Unknown Protein	-	-	-	-
CsGy1G022690	119.095	75.2814	162.908	2.16399	1.1137	0.00089118	0.00680582	Chr1	21659549	21663532	-	2705	-	GO:0016021;	-	virNOG21147	U	sp|Q9CQT9|CT024_MOUSE Uncharacterized protein C20orf24 homolog OS=Mus musculus PE=2 SV=1	Rab5-interacting	-	GO:0016021//integral component of membrane;	-	-
CsGy3G000900	392.364	69.1159	715.612	10.3538	3.37209	0.000905248	0.0068929	Chr3	655238	659163	+	2336	-	GO:0005887;GO:0015204;GO:0015293;GO:0071918;	-	virNOG12073	P	sp|F4KD71|DUR3_ARATH Urea-proton symporter DUR3 OS=Arabidopsis thaliana GN=DUR3 PE=1 SV=1	urea-proton symporter DUR3	GO:0071918//urea transmembrane transport;	GO:0005887//integral component of plasma membrane;	GO:0015204//urea transmembrane transporter activity;GO:0015293//symporter activity;	-
CsGy3G041070	1937.91	1077.09	2798.74	2.59842	1.37764	0.000906554	0.00689994	Chr3	38441329	38446601	+	2317	-	GO:0046872;	-	virNOG03744	R	sp|Q9ASS2|FREE1_ARATH Protein FREE1 OS=Arabidopsis thaliana GN=FREE1 PE=1 SV=1	Zinc finger protein	-	-	GO:0046872//metal ion binding;	-
CsGy1G012830	82.0854	17.404	146.767	8.43294	3.07604	0.000914473	0.0069398	Chr1	8234733	8240963	-	2158	-	GO:0005516;GO:0006952;GO:0009607;GO:0016021;	K08472	virNOG02472	S	sp|Q94KB7|MLO6_ARATH MLO-like protein 6 OS=Arabidopsis thaliana GN=MLO6 PE=2 SV=2	MLO-like protein	GO:0006952//defense response;GO:0009607//response to biotic stimulus;	GO:0016021//integral component of membrane;	GO:0005516//calmodulin binding;	-
CsGy6G006530	1613.3	861.253	2365.36	2.74641	1.45755	0.000926988	0.00701839	Chr6	5655826	5657226	-	1401	-	GO:0005576;GO:0009405;	-	virNOG22277	S	sp|Q66S17|NATT3_THANI Natterin-3 OS=Thalassophryne nattereri PE=1 SV=1	Natterin-3	GO:0009405//obsolete pathogenesis;	GO:0005576//extracellular region;	-	-
CsGy5G006520	150.09	96.3983	203.781	2.11395	1.07994	0.000929912	0.00703044	Chr5	4410866	4413635	+	1078	-	GO:0048858;	-	virNOG20932	S	sp|A0A1L8H579|CU59B_XENLA UPF0769 protein C21orf59 homolog B OS=Xenopus laevis GN=kur-b PE=3 SV=1	UPF0769 protein C21orf59 homolog	GO:0048858//cell projection morphogenesis;	-	-	-
CsGy7G017260	1085.86	548.903	1622.82	2.95648	1.56388	0.000936901	0.00707109	Chr7	20619051	20624042	+	3260	-	GO:0009507;GO:0015996;GO:0080124;	-	virNOG06064	R	sp|Q9FFZ1|PPH_ARATH Pheophytinase, chloroplastic OS=Arabidopsis thaliana GN=PPH PE=1 SV=1	pheophytinase, chloroplastic	GO:0015996//chlorophyll catabolic process;	GO:0009507//chloroplast;	GO:0080124//pheophytinase activity;	-
CsGy1G007470	185.217	69.5956	300.839	4.32267	2.11192	0.000955319	0.00718056	Chr1	4783151	4786923	-	792	-	GO:0004866;GO:0008233;GO:0010951;	-	virNOG17981	R	sp|Q9LMU2|KTI2_ARATH Kunitz trypsin inhibitor 2 OS=Arabidopsis thaliana GN=KTI2 PE=2 SV=1	Tumor-related protein	GO:0010951//negative regulation of endopeptidase activity;	-	GO:0004866//endopeptidase inhibitor activity;GO:0008233//peptidase activity;	-
CsGy3G014800	467.833	231.135	704.531	3.04813	1.60793	0.000963608	0.00723985	Chr3	10881851	10885824	+	483	-	-	-	-	-	-	Uncharacterized protein	-	-	-	-
CsGy6G035280	421.74	135.135	708.345	5.24177	2.39005	0.00096605	0.00725219	Chr6	31156240	31161482	+	3111	-	GO:0016491;GO:0046872;GO:0055114;	-	virNOG32363;virNOG03989	Q	sp|Q39224|SRG1_ARATH Protein SRG1 OS=Arabidopsis thaliana GN=SRG1 PE=2 SV=1	senescence-related gene 1	GO:0055114//obsolete oxidation-reduction process;	-	GO:0016491//oxidoreductase activity;GO:0046872//metal ion binding;	-
CsGy7G008220	103.173	62.328	144.019	2.31066	1.2083	0.000971661	0.00728524	Chr7	9083636	9089750	-	5061	-	GO:0004672;GO:0005524;GO:0006468;GO:0016021;	-	virNOG04835	T	sp|Q9SJQ1|PXC1_ARATH Leucine-rich repeat receptor-like protein kinase PXC1 OS=Arabidopsis thaliana GN=PXC1 PE=1 SV=1	probable leucine-rich repeat receptor-like protein kinase isoform X1	GO:0006468//protein phosphorylation;	GO:0016021//integral component of membrane;	GO:0004672//protein kinase activity;GO:0005524//ATP binding;	-
CsGy1G010450	2754.09	1669.23	3838.96	2.29984	1.20153	0.000975532	0.00730519	Chr1	6595247	6602083	+	4063	-	GO:0004190;GO:0005773;GO:0006508;GO:0006629;	K08245	virNOG00988	O	sp|O04057|ASPR_CUCPE Aspartic proteinase OS=Cucurbita pepo PE=2 SV=1	Aspartic proteinase	GO:0006508//proteolysis;GO:0006629//lipid metabolic process;	GO:0005773//vacuole;	GO:0004190//aspartic-type endopeptidase activity;	-
CsGy5G019950	1297.12	716.224	1878.01	2.6221	1.39072	0.000982749	0.00734809	Chr5	26209756	26214261	+	1965	-	GO:0005975;GO:0009505;GO:0009620;GO:0009911;GO:0009965;GO:0048046;GO:0052692;	K07407	virNOG06615	G	sp|Q8RX86|AGAL2_ARATH Alpha-galactosidase 2 OS=Arabidopsis thaliana GN=AGAL2 PE=1 SV=1	Alpha-galactosidase	GO:0005975//carbohydrate metabolic process;GO:0009620//response to fungus;GO:0009911//positive regulation of flower development;GO:0009965//leaf morphogenesis;	GO:0009505//plant-type cell wall;GO:0048046//apoplast;	GO:0052692//raffinose alpha-galactosidase activity;	ko00603(Glycosphingolipid biosynthesis - globo and isoglobo series);ko00600(Sphingolipid metabolism);ko00561(Glycerolipid metabolism);ko00052(Galactose metabolism)
CsGy3G040520	53.9894	14.8245	93.1543	6.28379	2.65164	0.000982883	0.00734809	Chr3	37932693	37935648	+	2869	-	GO:0005524;	K08900	virNOG32094;virNOG03873	O	sp|Q147F9|AATPC_ARATH AAA-ATPase At3g50940 OS=Arabidopsis thaliana GN=At3g50940 PE=2 SV=1	ATP-dependent zinc metalloprotease FtsH	-	-	GO:0005524//ATP binding;	-
CsGy7G005410	148.412	93.4057	203.419	2.1778	1.12287	0.000996428	0.00743706	Chr7	3973892	3986017	+	1020	-	GO:0010181;GO:0016491;GO:0055114;	K05894	virNOG00484	C	sp|B9FSC8|OPR11_ORYSJ Putative 12-oxophytodienoate reductase 11 OS=Oryza sativa subsp. japonica GN=OPR11 PE=2 SV=1	putative 12-oxophytodienoate reductase 11	GO:0055114//obsolete oxidation-reduction process;	-	GO:0010181//FMN binding;GO:0016491//oxidoreductase activity;	ko00592(alpha-Linolenic acid metabolism)
CsGy4G007740	52.4327	25.7318	79.1337	3.07533	1.62074	0.00100878	0.00750762	Chr4	5793193	5800454	+	1985	-	-	-	virNOG03051	S	sp|P16273|PRPX_HORVU Pathogen-related protein OS=Hordeum vulgare PE=2 SV=2	pathogen-related protein-like	-	-	-	-
CsGy7G007620	30.2134	2.72079	57.706	21.2093	4.40662	0.00101143	0.00751481	Chr7	5478755	5480515	+	1669	-	GO:0004497;GO:0005506;GO:0016125;GO:0016705;GO:0016829;GO:0020037;GO:0055114;	K01723	virNOG07555	Q	sp|Q8GZP5|AOS3_SOLLC Allene oxide synthase 3 OS=Solanum lycopersicum GN=AOS3 PE=1 SV=1	allene oxide synthase 3-like	GO:0016125//sterol metabolic process;GO:0055114//obsolete oxidation-reduction process;	-	GO:0004497//monooxygenase activity;GO:0005506//iron ion binding;GO:0016705//oxidoreductase activity, acting on paired donors, with incorporation or reduction of molecular oxygen;GO:0016829//lyase activity;GO:0020037//heme binding;	ko00592(alpha-Linolenic acid metabolism)
CsGy2G000330	249.653	98.9108	400.395	4.04804	2.01722	0.00101705	0.00754432	Chr2	207310	211008	-	2660	-	GO:0004672;GO:0004842;GO:0005524;GO:0006468;GO:0006950;GO:0016567;	-	virNOG01414	T	sp|Q8S8S7|PUB34_ARATH U-box domain-containing protein 34 OS=Arabidopsis thaliana GN=PUB34 PE=3 SV=1	LOW QUALITY PROTEIN: U-box domain-containing protein 34-like	GO:0006468//protein phosphorylation;GO:0006950//response to stress;GO:0016567//protein ubiquitination;	-	GO:0004672//protein kinase activity;GO:0004842//ubiquitin-protein transferase activity;GO:0005524//ATP binding;	-
CsGy4G009730	227.684	81.8727	373.496	4.56192	2.18964	0.00102045	0.00756025	Chr4	8138739	8141417	+	2340	-	GO:0004672;GO:0005524;GO:0006468;GO:0016021;	-	KOG1187;virNOG30241;COG0515;virNOG14889	T	sp|Q9SCZ4|FERON_ARATH Receptor-like protein kinase FERONIA OS=Arabidopsis thaliana GN=FER PE=1 SV=1	receptor-like protein kinase FERONIA	GO:0006468//protein phosphorylation;	GO:0016021//integral component of membrane;	GO:0004672//protein kinase activity;GO:0005524//ATP binding;	-
CsGy4G025000	219.648	139.381	299.916	2.15177	1.10552	0.00103277	0.00764217	Chr4	30552125	30560169	+	2792	-	GO:0004556;GO:0005509;GO:0005975;	K01176	virNOG13142	G	sp|Q8LFG1|AMY2_ARATH Probable alpha-amylase 2 OS=Arabidopsis thaliana GN=AMY2 PE=2 SV=1	Alpha-amylase	GO:0005975//carbohydrate metabolic process;	-	GO:0004556//alpha-amylase activity;GO:0005509//calcium ion binding;	ko04973(Carbohydrate digestion and absorption);ko04972(Pancreatic secretion);ko04970(Salivary secretion);ko00500(Starch and sucrose metabolism)
CsGy3G003890	102.883	64.2387	141.528	2.20316	1.13958	0.00103816	0.00767889	Chr3	3174787	3180805	+	1942	-	GO:0000922;GO:0005815;GO:0007020;GO:0016021;GO:0019706;GO:0043015;	K20003	virNOG02009	R	sp|Q3EBC2|ZDHC5_ARATH Probable protein S-acyltransferase 17 OS=Arabidopsis thaliana GN=PAT17 PE=2 SV=1	S-acyltransferase	GO:0007020//microtubule nucleation;	GO:0000922//spindle pole;GO:0005815//microtubule organizing center;GO:0016021//integral component of membrane;	GO:0019706//protein-cysteine S-palmitoyltransferase activity;GO:0043015//gamma-tubulin binding;	-
CsGy3G034270	57.6175	30.8273	84.4078	2.73808	1.45317	0.00104068	0.00768809	Chr3	33062984	33069268	-	4904	-	-	-	-	-	-	Unknown Protein	-	-	-	-
CsGy3G018800	84.6885	49.6532	119.724	2.4112	1.26975	0.00104629	0.00772326	Chr3	14927116	14928583	-	1355	-	GO:0004616;GO:0051287;GO:0055114;	-	virNOG12915	R	sp|Q949M8|3HID3_ARATH Probable 3-hydroxyisobutyrate dehydrogenase-like 3, mitochondrial OS=Arabidopsis thaliana GN=At1g71180 PE=2 SV=1	probable 3-hydroxyisobutyrate dehydrogenase-like 3, mitochondrial	GO:0055114//obsolete oxidation-reduction process;	-	GO:0004616//phosphogluconate dehydrogenase (decarboxylating) activity;GO:0051287//NAD binding;	-
CsGy4G020840	229.997	148.637	311.357	2.09475	1.06678	0.00105994	0.00780174	Chr4	27619808	27623066	+	1917	-	GO:0004497;GO:0005506;GO:0016021;GO:0016705;GO:0020037;GO:0055114;	-	virNOG01211	Q	sp|H2DH21|C7A29_PANGI Cytochrome P450 CYP72A219 OS=Panax ginseng PE=2 SV=1	Cytochrome P450 family 72 protein	GO:0055114//obsolete oxidation-reduction process;	GO:0016021//integral component of membrane;	GO:0004497//monooxygenase activity;GO:0005506//iron ion binding;GO:0016705//oxidoreductase activity, acting on paired donors, with incorporation or reduction of molecular oxygen;GO:0020037//heme binding;	-
CsGy7G001700	284.379	128.984	439.773	3.40952	1.76957	0.00106181	0.00781236	Chr7	1479396	1483855	-	2240	-	GO:0004674;GO:0005524;GO:0005886;GO:0006468;	-	virNOG00759	T	sp|Q9SII6|PIX13_ARATH Probable serine/threonine-protein kinase PIX13 OS=Arabidopsis thaliana GN=PIX13 PE=1 SV=2	probable serine/threonine-protein kinase Cx32, chloroplastic	GO:0006468//protein phosphorylation;	GO:0005886//plasma membrane;	GO:0004674//protein serine/threonine kinase activity;GO:0005524//ATP binding;	-
CsGy7G001720	114.585	69.0327	160.138	2.31974	1.21396	0.00107391	0.00789177	Chr7	1500728	1501768	-	1041	-	-	-	virNOG04158	R	sp|Q9SII5|EXOL5_ARATH Protein EXORDIUM-like 5 OS=Arabidopsis thaliana GN=EXL5 PE=2 SV=1	protein EXORDIUM-like 5	-	-	-	-
CsGy2G022200	59.9481	31.8478	88.0484	2.76466	1.4671	0.00107857	0.00791772	Chr2	30580013	30588650	-	3884	-	GO:0003677;	K09420	virNOG04378	K	sp|Q9S7G7|MB3R1_ARATH Transcription factor MYB3R-1 OS=Arabidopsis thaliana GN=MYB3R1 PE=2 SV=1	myb domain protein 3r-4	-	-	GO:0003677//DNA binding;	ko04151(PI3K-Akt signaling pathway)
CsGy5G012050	68.2736	36.8135	99.7338	2.70916	1.43785	0.00107919	0.00791772	Chr5	14322080	14324817	+	2074	-	GO:0003676;	-	virNOG08501	R	sp|Q9C9X7|IDD14_ARATH Protein indeterminate-domain 14 OS=Arabidopsis thaliana GN=IDD14 PE=1 SV=1	Zinc finger family protein	-	-	GO:0003676//nucleic acid binding;	-
CsGy1G006940	13.0281	2.37422	23.682	9.97466	3.31827	0.0011012	0.00804333	Chr1	4441028	4449308	+	465	-	GO:0016021;	K05909	COG2132;virNOG13874	Q	sp|Q9LMS3|LAC1_ARATH Laccase-1 OS=Arabidopsis thaliana GN=LAC1 PE=2 SV=1	Uncharacterized protein	-	GO:0016021//integral component of membrane;	-	-
CsGy4G001720	149.546	97.9226	201.17	2.05438	1.0387	0.00110937	0.00809976	Chr4	1006787	1009764	-	1380	-	GO:0003723;	-	virNOG02485;NOG176508	AR	sp|P84634|DCL4_ARATH Dicer-like protein 4 OS=Arabidopsis thaliana GN=DCL4 PE=1 SV=2	ribonuclease 3-like protein 1 isoform X1	-	-	GO:0003723//RNA binding;	-
CsGy6G014470	96.9547	57.7312	136.178	2.35883	1.23807	0.00111156	0.00811243	Chr6	12736213	12737254	-	876	-	-	-	virNOG19200	S	sp|P9WKQ2|Y887_MYCTO Uncharacterized protein MT0910 OS=Mycobacterium tuberculosis (strain CDC 1551 / Oshkosh) GN=MT0910 PE=4 SV=1	Dessication-induced 1VOC superfamily protein	-	-	-	-
CsGy3G009640	99.2629	60.5789	137.947	2.27714	1.18723	0.00111439	0.00812655	Chr3	7741449	7744773	+	1101	-	GO:0000723;GO:0003684;GO:0004003;GO:0005737;GO:0006303;GO:0006310;GO:0009072;GO:0016740;GO:0032508;GO:0042162;GO:0043564;	K01800	virNOG16091;virNOG03584	O	sp|P57108|GSTZ_EUPES Glutathione S-transferase zeta class OS=Euphorbia esula PE=2 SV=1	Glutathione S-transferase	GO:0000723//telomere maintenance;GO:0006303//double-strand break repair via nonhomologous end joining;GO:0006310//DNA recombination;GO:0009072//aromatic amino acid family metabolic process;GO:0032508//DNA duplex unwinding;	GO:0005737//cytoplasm;GO:0043564//Ku70:Ku80 complex;	GO:0003684//damaged DNA binding;GO:0016740//transferase activity;GO:0042162//telomeric DNA binding;	ko00643(Styrene degradation);ko00350(Tyrosine metabolism)
CsGy7G019160	46.3718	22.1012	70.6425	3.19632	1.67641	0.00114123	0.00828888	Chr7	21841405	21843745	+	360	-	-	-	-	-	-	Uncharacterized protein	-	-	-	-
CsGy5G001560	869.939	314.601	1425.28	4.53044	2.17965	0.00114735	0.0083167	Chr5	970391	974464	-	2432	-	GO:0016021;GO:0055085;	-	virNOG15975;COG1297	SP	sp|Q6R3L0|YSL1_ARATH Metal-nicotianamine transporter YSL1 OS=Arabidopsis thaliana GN=YSL1 PE=2 SV=2	Metal-nicotianamine transporter YSL1	GO:0055085//transmembrane transport;	GO:0016021//integral component of membrane;	-	-
CsGy4G011820	68.5227	37.0968	99.9486	2.69427	1.42989	0.00117323	0.00847714	Chr4	11791596	11791924	+	267	-	-	-	-	-	-	Unknown Protein	-	-	-	-
CsGy1G025510	283.953	173.482	394.424	2.27357	1.18496	0.00118444	0.00855166	Chr1	24424260	24428801	+	2971	-	-	-	virNOG06292	S	sp|Q9ZQ47|GRDP1_ARATH Glycine-rich domain-containing protein 1 OS=Arabidopsis thaliana GN=GRDP1 PE=2 SV=1	glycine-rich domain-containing protein 1	-	-	-	-
CsGy4G010510	1551.34	965.405	2137.28	2.21387	1.14657	0.00119643	0.00861727	Chr4	9608535	9615411	+	2567	-	GO:0004222;GO:0006508;GO:0016021;	-	virNOG07004	S	sp|Q949Y5|EGY1_ARATH Probable zinc metalloprotease EGY1, chloroplastic OS=Arabidopsis thaliana GN=EGY1 PE=2 SV=1	probable zinc metalloprotease EGY1, chloroplastic	GO:0006508//proteolysis;	GO:0016021//integral component of membrane;	GO:0004222//metalloendopeptidase activity;	-
CsGy4G001870	138.558	89.3014	187.814	2.10314	1.07255	0.00119696	0.0086176	Chr4	1121443	1121887	+	327	-	GO:0003684;GO:0003906;GO:0006284;GO:0006289;GO:0008270;GO:0008534;	K10563	-	-	-	formamidopyrimidine-DNA glycosylase isoform X2	GO:0006284//base-excision repair;GO:0006289//nucleotide-excision repair;	-	GO:0003684//damaged DNA binding;GO:0003906//DNA-(apurinic or apyrimidinic site) endonuclease activity;GO:0008270//zinc ion binding;GO:0008534//oxidized purine nucleobase lesion DNA N-glycosylase activity;	ko03410(Base excision repair)
CsGy6G006650	128.057	70.121	185.993	2.65246	1.40733	0.00120469	0.00866639	Chr6	5730459	5732303	-	1845	-	-	-	virNOG22277	S	-	Uncharacterized protein	-	-	-	-
CsGy2G025740	39.6388	17.6553	61.6224	3.4903	1.80335	0.00124095	0.00890605	Chr2	33203186	33205143	+	758	-	GO:0003723;	-	virNOG23034	R	sp|Q9LIS2|RBG4_ARATH Glycine-rich RNA-binding protein 4, mitochondrial OS=Arabidopsis thaliana GN=RBG4 PE=2 SV=1	glycine-rich RNA-binding protein 3, mitochondrial	-	-	GO:0003723//RNA binding;	-
CsGy7G003160	30.5138	12.4792	48.5485	3.89037	1.95991	0.00126913	0.00907229	Chr7	2478675	2481353	+	1045	-	GO:0003723;GO:0004525;GO:0005634;GO:0005737;GO:0006511;GO:0016442;GO:0030422;GO:0090502;	-	virNOG02649	A	sp|Q69KJ0|RTL3_ORYSJ Ribonuclease 3-like protein 3 OS=Oryza sativa subsp. japonica GN=Os06g0358800 PE=2 SV=1	Ribonuclease 3 family protein	GO:0006511//ubiquitin-dependent protein catabolic process;GO:0030422//production of siRNA involved in RNA interference;GO:0090502//RNA phosphodiester bond hydrolysis, endonucleolytic;	GO:0005634//nucleus;GO:0005737//cytoplasm;GO:0016442//RISC complex;	GO:0003723//RNA binding;GO:0004525//ribonuclease III activity;	-
CsGy5G007940	98.2712	60.1231	136.419	2.269	1.18206	0.00127496	0.00910599	Chr5	5703151	5705960	-	1264	-	GO:0000413;GO:0003755;GO:0006457;GO:0016021;	K01802	virNOG05365;virNOG13680	O	sp|Q9SP02|CP20A_ARATH Peptidyl-prolyl cis-trans isomerase CYP20-1 OS=Arabidopsis thaliana GN=CYP20-1 PE=1 SV=1	Peptidyl-prolyl cis-trans isomerase	GO:0000413//protein peptidyl-prolyl isomerization;GO:0006457//protein folding;	GO:0016021//integral component of membrane;	GO:0003755//peptidyl-prolyl cis-trans isomerase activity;	-
CsGy6G007790	119.912	76.5213	163.303	2.13409	1.09362	0.00130894	0.00930545	Chr6	6522632	6525626	-	2104	-	GO:0005783;GO:0005886;GO:0010155;	-	virNOG07310	S	sp|Q6ZBF6|BP131_ORYSJ Proton pump-interactor BIP131 OS=Oryza sativa subsp. japonica GN=BIP131 PE=1 SV=1	proton pump-interactor 2-like isoform X2	GO:0010155//regulation of proton transport;	GO:0005783//endoplasmic reticulum;GO:0005886//plasma membrane;	-	-
CsGy1G024600	1625.34	443.464	2807.22	6.3302	2.66225	0.00132672	0.00940695	Chr1	23474675	23478156	-	1012	-	GO:0016614;GO:0050660;GO:0055114;	-	virNOG39050;virNOG39462;virNOG13063;virNOG39040	R	sp|Q9FI21|BBE28_ARATH Berberine bridge enzyme-like 28 OS=Arabidopsis thaliana GN=At5g44440 PE=1 SV=1	Berberine bridge enzyme-like 24	GO:0055114//obsolete oxidation-reduction process;	-	GO:0016614//oxidoreductase activity, acting on CH-OH group of donors;GO:0050660//flavin adenine dinucleotide binding;	-
CsGy1G030060	183.813	121.614	246.011	2.02288	1.01641	0.0013337	0.00944812	Chr1	28228910	28230968	-	1650	-	GO:0004497;GO:0005506;GO:0016021;GO:0016705;GO:0020037;GO:0055114;	K12153	virNOG03590	Q	sp|Q6J541|C79D3_LOTJA Isoleucine N-monooxygenase 1 OS=Lotus japonicus GN=CYP79D3 PE=1 SV=1	Cytochrome P450	GO:0055114//obsolete oxidation-reduction process;	GO:0016021//integral component of membrane;	GO:0004497//monooxygenase activity;GO:0005506//iron ion binding;GO:0016705//oxidoreductase activity, acting on paired donors, with incorporation or reduction of molecular oxygen;GO:0020037//heme binding;	ko00966(Glucosinolate biosynthesis);ko00460(Cyanoamino acid metabolism)
CsGy4G002800	514.697	225.479	803.916	3.56537	1.83405	0.00133663	0.00946141	Chr4	1796636	1798600	-	1744	-	GO:0003677;GO:0003700;GO:0005634;GO:0006355;	-	virNOG00444	K	sp|Q9FY93|NAC83_ARATH NAC domain-containing protein 83 OS=Arabidopsis thaliana GN=NAC083 PE=1 SV=1	NAC domain-containing protein	GO:0006355//regulation of transcription, DNA-templated;	GO:0005634//nucleus;	GO:0003677//DNA binding;GO:0003700//DNA-binding transcription factor activity;	-
CsGy2G012180	162.332	66.3898	258.275	3.89028	1.95987	0.00134589	0.00949859	Chr2	12152574	12156483	-	1206	-	-	-	-	-	-	Uncharacterized protein	-	-	-	-
CsGy6G003410	147.227	95.5153	198.939	2.0828	1.05852	0.00134964	0.00952006	Chr6	3082975	3097871	+	4168	-	-	-	virNOG01216	R	sp|Q9M9X9|PPR18_ARATH Pentatricopeptide repeat-containing protein At1g06710, mitochondrial OS=Arabidopsis thaliana GN=At1g06710 PE=3 SV=1	Tetratricopeptide repeat (TPR)-like superfamily protein	-	-	-	-
CsGy4G025350	111.464	70.2584	152.67	2.17298	1.11967	0.0013561	0.00955817	Chr4	30775730	30776773	-	210	-	-	-	-	-	-	Unknown Protein	-	-	-	-
CsGy4G007770	120.299	67.9535	172.645	2.54064	1.34519	0.00138727	0.00974325	Chr4	5813367	5816263	-	1728	-	-	-	virNOG00868	S	sp|F4KGE8|GIL1_ARATH Protein GRAVITROPIC IN THE LIGHT 1 OS=Arabidopsis thaliana GN=GIL1 PE=2 SV=1	hypothetical protein (DUF641)	-	-	-	-
CsGy3G038030	1678.91	955.877	2401.93	2.51281	1.3293	0.00138774	0.00974325	Chr3	35795434	35802864	-	3258	-	GO:0004553;GO:0005975;	K05349	virNOG00808	G	sp|A7LXU3|BGH3B_BACO1 Beta-glucosidase BoGH3B OS=Bacteroides ovatus (strain ATCC 8483 / DSM 1896 / JCM 5824 / NCTC 11153) GN=BACOVA_02659 PE=1 SV=1	beta-glucosidase BoGH3B-like	GO:0005975//carbohydrate metabolic process;	-	GO:0004553//hydrolase activity, hydrolyzing O-glycosyl compounds;	ko00940(Phenylpropanoid biosynthesis);ko00500(Starch and sucrose metabolism);ko00460(Cyanoamino acid metabolism)
CsGy1G006730	7.65509	0.40844	14.9017	36.4845	5.18921	0.00140668	0.00985707	Chr1	4337718	4339029	-	969	-	GO:0004672;GO:0005524;GO:0006468;GO:0016021;GO:0030247;	-	virNOG04204;NOG122558;virNOG04329	T	sp|Q3ECH2|LRL28_ARATH LEAF RUST 10 DISEASE-RESISTANCE LOCUS RECEPTOR-LIKE PROTEIN KINASE-like 2.8 OS=Arabidopsis thaliana GN=LRK10L-2.8 PE=2 SV=2	LEAF RUST 10 DISEASE-RESISTANCE LOCUS RECEPTOR-LIKE PROTEIN KINASE-like 2.4	GO:0006468//protein phosphorylation;	GO:0016021//integral component of membrane;	GO:0004672//protein kinase activity;GO:0005524//ATP binding;GO:0030247//polysaccharide binding;	-
CsGy1G008890	40.95	19.4627	62.4373	3.20805	1.6817	0.00140938	0.00986709	Chr1	5553953	5554576	+	624	-	GO:0004497;GO:0005506;GO:0016021;GO:0016705;GO:0020037;GO:0055114;	-	COG2124;virNOG06151;virNOG03061	Q	sp|P24465|C71A1_PERAE Cytochrome P450 71A1 OS=Persea americana GN=CYP71A1 PE=1 SV=2	Cytochrome P450	GO:0055114//obsolete oxidation-reduction process;	GO:0016021//integral component of membrane;	GO:0004497//monooxygenase activity;GO:0005506//iron ion binding;GO:0016705//oxidoreductase activity, acting on paired donors, with incorporation or reduction of molecular oxygen;GO:0020037//heme binding;	-
CsGy3G033310	37.5702	17.2374	57.9031	3.35915	1.7481	0.00140974	0.00986709	Chr3	32328667	32331795	-	3129	-	-	-	virNOG05475	R	sp|Q9FNG8|PP366_ARATH Putative pentatricopeptide repeat-containing protein At5g06400, mitochondrial OS=Arabidopsis thaliana GN=At5g06400 PE=3 SV=1	putative pentatricopeptide repeat-containing protein At5g06400, mitochondrial	-	-	-	-
CsGy4G004740	1668	864.021	2471.98	2.86102	1.51653	0.00141273	0.00988036	Chr4	3341956	3346144	-	1994	-	GO:0008483;GO:0030170;	K00827	virNOG05456	E	sp|Q940M2|AGT21_ARATH Alanine--glyoxylate aminotransferase 2 homolog 1, mitochondrial OS=Arabidopsis thaliana GN=AGT2 PE=1 SV=1	alanine--glyoxylate aminotransferase 2 homolog 1, mitochondrial	-	-	GO:0008483//transaminase activity;GO:0030170//pyridoxal phosphate binding;	ko00280(Valine, leucine and isoleucine degradation);ko00270(Cysteine and methionine metabolism);ko00260(Glycine, serine and threonine metabolism);ko00250(Alanine, aspartate and glutamate metabolism)
CsGy4G010910	78.3283	46.9923	109.664	2.33367	1.2226	0.00141356	0.00988234	Chr4	10052101	10056391	+	2918	-	GO:0003723;GO:0003844;GO:0004525;GO:0005978;GO:0006396;GO:0043169;GO:0090502;	-	virNOG06481	A	sp|Q9LTQ0|RTL2_ARATH Ribonuclease 3-like protein 2 OS=Arabidopsis thaliana GN=RTL2 PE=1 SV=1	ribonuclease 3-like protein 2	GO:0005978//glycogen biosynthetic process;GO:0006396//RNA processing;GO:0090502//RNA phosphodiester bond hydrolysis, endonucleolytic;	-	GO:0003723//RNA binding;GO:0003844//1,4-alpha-glucan branching enzyme activity;GO:0004525//ribonuclease III activity;GO:0043169//cation binding;	-
CsGy7G003840	240.556	157.422	323.689	2.05618	1.03997	0.00142101	0.00991915	Chr7	2922392	2924541	-	1343	-	GO:0046658;	-	virNOG08327	R	sp|Q9SUC9|UGPI7_ARATH Uncharacterized GPI-anchored protein At4g28100 OS=Arabidopsis thaliana GN=At4g28100 PE=1 SV=1	transmembrane protein	-	GO:0046658//anchored component of plasma membrane;	-	-
CsGy3G002000	162.216	107.485	216.946	2.01839	1.0132	0.00143779	0.0100208	Chr3	1580695	1582524	+	924	-	GO:0008168;GO:0016020;GO:0032259;	-	virNOG10630	E	sp|Q8N6R0|MET13_HUMAN Methyltransferase-like protein 13 OS=Homo sapiens GN=METTL13 PE=1 SV=1	methyltransferase-like protein 13	GO:0032259//methylation;	GO:0016020//membrane;	GO:0008168//methyltransferase activity;	-
CsGy4G021110	132.895	57.5894	208.201	3.61526	1.8541	0.00144557	0.0100661	Chr4	27802436	27811887	+	2334	-	GO:0016020;GO:0016301;GO:0016310;	-	virNOG10541	T	sp|C0LGG9|Y5344_ARATH Probable LRR receptor-like serine/threonine-protein kinase At1g53440 OS=Arabidopsis thaliana GN=At1g53440 PE=2 SV=2	Leucine-rich repeat transmembrane protein kinase	GO:0016310//phosphorylation;	GO:0016020//membrane;	GO:0016301//kinase activity;	-
CsGy6G036230	2049.75	1238.66	2860.84	2.30963	1.20766	0.00145773	0.0101286	Chr6	31834592	31839136	+	1613	-	GO:0005096;GO:0043547;GO:0046872;	K12486	virNOG02389	T	sp|Q9FVJ3|AGD12_ARATH ADP-ribosylation factor GTPase-activating protein AGD12 OS=Arabidopsis thaliana GN=AGD12 PE=1 SV=1	ADP-ribosylation factor GTPase-activating protein AGD12	GO:0043547//positive regulation of GTPase activity;	-	GO:0005096//GTPase activator activity;GO:0046872//metal ion binding;	ko04144(Endocytosis)
CsGy2G001350	42.0758	17.8987	66.253	3.70156	1.88813	0.00146222	0.010152	Chr2	896250	903761	+	2289	-	GO:0016491;GO:0055114;	-	virNOG11640	S	-	2-oxoglutarate (2OG) and Fe(II)-dependent oxygenase superfamily protein	GO:0055114//obsolete oxidation-reduction process;	-	GO:0016491//oxidoreductase activity;	-
CsGy3G005010	47.3501	23.4911	71.209	3.03131	1.59994	0.00146364	0.0101579	Chr3	3987138	3991463	-	2941	-	GO:0003723;GO:0003844;GO:0004525;GO:0005978;GO:0006396;GO:0043169;GO:0090502;	-	virNOG06481	A	sp|Q9LTQ0|RTL2_ARATH Ribonuclease 3-like protein 2 OS=Arabidopsis thaliana GN=RTL2 PE=1 SV=1	ribonuclease 3-like protein 2	GO:0005978//glycogen biosynthetic process;GO:0006396//RNA processing;GO:0090502//RNA phosphodiester bond hydrolysis, endonucleolytic;	-	GO:0003723//RNA binding;GO:0003844//1,4-alpha-glucan branching enzyme activity;GO:0004525//ribonuclease III activity;GO:0043169//cation binding;	-
CsGy3G009160	102.964	64.3963	141.531	2.19781	1.13607	0.00148689	0.010275	Chr3	7442504	7446480	+	1266	-	-	K18726	virNOG03808;virNOG16991	O	sp|Q4V3D3|PUX9_ARATH Plant UBX domain-containing protein 9 OS=Arabidopsis thaliana GN=PUX9 PE=1 SV=1	plant UBX domain-containing protein 9	-	-	-	-
CsGy5G009050	562.163	331.675	792.65	2.38984	1.25691	0.00152034	0.0104712	Chr5	7096503	7102663	-	3982	-	GO:0001172;GO:0003723;GO:0003968;GO:0031047;	K11699	virNOG00315	A	sp|Q9LQV2|RDR1_ARATH RNA-dependent RNA polymerase 1 OS=Arabidopsis thaliana GN=RDR1 PE=2 SV=1	RNA-dependent RNA polymerase	GO:0001172//transcription, RNA-templated;GO:0031047//gene silencing by RNA;	-	GO:0003723//RNA binding;GO:0003968//RNA-directed 5'-3' RNA polymerase activity;	-
CsGy1G028470	88.6372	52.8012	124.473	2.35739	1.23719	0.00152718	0.0105103	Chr1	26616776	26619486	+	231	-	-	-	-	-	-	Unknown Protein	-	-	-	-
CsGy6G030540	47.1337	24.509	69.7584	2.84624	1.50906	0.00154447	0.0105971	Chr6	28661699	28662553	-	855	-	GO:0003824;GO:0006284;	K01247	virNOG08842	L	sp|Q92383|MAG1_SCHPO DNA-3-methyladenine glycosylase 1 OS=Schizosaccharomyces pombe (strain 972 / ATCC 24843) GN=mag1 PE=1 SV=1	probable DNA-3-methyladenine glycosylase 2	GO:0006284//base-excision repair;	-	GO:0003824//catalytic activity;	ko03410(Base excision repair)
CsGy3G043530	125.358	81.1532	169.563	2.08942	1.06311	0.0015533	0.0106416	Chr3	40418989	40424394	+	1365	-	GO:0003677;GO:0003682;	-	virNOG12380	S	sp|Q9XI47|SHH1_ARATH Protein SAWADEE HOMEODOMAIN HOMOLOG 1 OS=Arabidopsis thaliana GN=SHH1 PE=1 SV=1	protein SAWADEE HOMEODOMAIN HOMOLOG 1-like isoform X2	-	-	GO:0003677//DNA binding;GO:0003682//chromatin binding;	-
CsGy7G010980	113.761	72.6087	154.913	2.13353	1.09324	0.001563	0.0106959	Chr7	13872662	13875430	-	2769	-	-	-	virNOG04798;virNOG08942	R	sp|Q9LSL9|PP445_ARATH Pentatricopeptide repeat-containing protein At5g65560 OS=Arabidopsis thaliana GN=At5g65560 PE=2 SV=1	Pentatricopeptide repeat-containing protein At5g65560	-	-	-	-
CsGy6G032460	47.89	22.8823	72.8977	3.18577	1.67164	0.0015919	0.0108731	Chr6	29650993	29656160	-	4558	-	GO:0007010;GO:0008017;GO:0009832;GO:0010051;	-	virNOG04179	Z	sp|Q8GYX3|MP705_ARATH Microtubule-associated protein 70-5 OS=Arabidopsis thaliana GN=MAP70.5 PE=1 SV=1	microtubule-associated protein 70-5	GO:0007010//cytoskeleton organization;GO:0009832//plant-type cell wall biogenesis;GO:0010051//xylem and phloem pattern formation;	-	GO:0008017//microtubule binding;	-
CsGy4G010830	937.48	621.198	1253.76	2.0183	1.01314	0.00166147	0.0112717	Chr4	9998654	10001833	+	1125	-	GO:0003824;GO:0005975;GO:0030246;	-	virNOG03778	S	sp|Q9C503|NDF5_ARATH Protein NDH-DEPENDENT CYCLIC ELECTRON FLOW 5 OS=Arabidopsis thaliana GN=NDF5 PE=2 SV=1	protein NDH-DEPENDENT CYCLIC ELECTRON FLOW 5	GO:0005975//carbohydrate metabolic process;	-	GO:0003824//catalytic activity;GO:0030246//carbohydrate binding;	-
CsGy3G024510	29.8116	12.3059	47.3174	3.84511	1.94302	0.00169883	0.0114711	Chr3	24560748	24564671	-	1753	-	GO:0003723;GO:0004519;GO:0008270;GO:0009451;GO:0043231;	-	virNOG01604	R	sp|Q9LW32|PP258_ARATH Pentatricopeptide repeat-containing protein At3g26782, mitochondrial OS=Arabidopsis thaliana GN=PCMP-H34 PE=2 SV=1	Pentatricopeptide repeat-containing protein	GO:0009451//RNA modification;	GO:0043231//intracellular membrane-bounded organelle;	GO:0003723//RNA binding;GO:0004519//endonuclease activity;GO:0008270//zinc ion binding;	-
CsGy7G005370	88.003	46.9272	129.079	2.75062	1.45976	0.0017581	0.0117773	Chr7	3948995	3950864	+	1473	-	GO:0008152;GO:0016758;	-	virNOG04662	CG	sp|F8WKW1|UGT2_GARJA 7-deoxyloganetin glucosyltransferase OS=Gardenia jasminoides GN=UGT85A24 PE=1 SV=1	Glycosyltransferase	GO:0008152//metabolic process;	-	GO:0016758//hexosyltransferase activity;	-
CsGy5G013950	49.6963	25.3636	74.029	2.91871	1.54533	0.00175879	0.0117775	Chr5	18988114	18992253	-	3060	-	GO:0000165;GO:0004707;GO:0005524;GO:0005622;	-	virNOG28807;KOG0660;virNOG01914	T	sp|Q9C5C0|MPK18_ARATH Mitogen-activated protein kinase 18 OS=Arabidopsis thaliana GN=MPK18 PE=1 SV=4	Mitogen-activated protein kinase 18	GO:0000165//MAPK cascade;	GO:0005622//intracellular anatomical structure;	GO:0004707//MAP kinase activity;GO:0005524//ATP binding;	-
CsGy6G030320	832.872	528.55	1137.19	2.15154	1.10537	0.00176904	0.0118374	Chr6	28544269	28546291	-	1743	-	-	-	-	-	-	Uncharacterized protein	-	-	-	-
CsGy3G024420	418.482	185.759	651.205	3.50564	1.80968	0.00178551	0.0119344	Chr3	24442732	24444797	-	1337	-	GO:0008168;GO:0032259;	-	virNOG03751	I	-	Methyltransf_11 domain-containing protein	GO:0032259//methylation;	-	GO:0008168//methyltransferase activity;	-
CsGy7G020680	56.4657	31.1821	81.7493	2.62167	1.39049	0.0018133	0.01208	Chr7	22988483	22991448	-	1526	-	-	-	virNOG16704	S	-	hypothetical protein	-	-	-	-
CsGy6G028160	160.73	107.035	214.425	2.00332	1.0024	0.00183523	0.0121992	Chr6	27123900	27129079	-	2062	-	GO:0015098;GO:0015689;GO:0016021;	-	virNOG02487	G	sp|Q1KKV8|MFSD5_TAKRU Molybdate-anion transporter OS=Takifugu rubripes GN=mfsd5 PE=3 SV=1	molybdate-anion transporter	GO:0015689//molybdate ion transport;	GO:0016021//integral component of membrane;	GO:0015098//molybdate ion transmembrane transporter activity;	-
CsGy7G009980	189.441	120.219	258.663	2.15161	1.10542	0.00186798	0.0123838	Chr7	12610121	12615917	-	4188	-	GO:0004553;GO:0030247;GO:0046658;	-	virNOG18151	R	sp|Q9ZU91|E133_ARATH Glucan endo-1,3-beta-glucosidase 3 OS=Arabidopsis thaliana GN=At2g01630 PE=1 SV=2	glucan endo-1,3-beta-glucosidase 3-like	-	GO:0046658//anchored component of plasma membrane;	GO:0004553//hydrolase activity, hydrolyzing O-glycosyl compounds;GO:0030247//polysaccharide binding;	-
CsGy6G023160	417.111	210.972	623.249	2.95418	1.56276	0.00189587	0.0125332	Chr6	23426836	23434248	-	2262	-	GO:0016021;	-	virNOG00459	S	sp|Q058P6|CLT1_ARATH Protein CLT1, chloroplastic OS=Arabidopsis thaliana GN=CLT1 PE=2 SV=1	protein CLT1, chloroplastic	-	GO:0016021//integral component of membrane;	-	-
CsGy3G012300	35.8047	16.0207	55.5886	3.46979	1.79485	0.00191185	0.0126112	Chr3	9311549	9312268	-	720	-	GO:0008152;GO:0016853;	-	virNOG14418	I	sp|O23299|ECI2_ARATH Enoyl-CoA delta isomerase 2, peroxisomal OS=Arabidopsis thaliana GN=ECI2 PE=1 SV=1	Fatty acid oxidation complex subunit alpha	GO:0008152//metabolic process;	-	GO:0016853//isomerase activity;	-
CsGy6G031690	53.3843	29.1486	77.6199	2.66291	1.413	0.00192147	0.0126667	Chr6	29316280	29318630	+	1626	-	GO:0004722;GO:0006470;GO:0046872;	K01102	virNOG04685	T	sp|Q5Z8P0|P2C60_ORYSJ Probable protein phosphatase 2C 60 OS=Oryza sativa subsp. japonica GN=Os06g0717800 PE=2 SV=1	probable protein phosphatase 2C 46	GO:0006470//protein dephosphorylation;	-	GO:0004722//protein serine/threonine phosphatase activity;GO:0046872//metal ion binding;	-
CsGy4G015470	155.181	54.0911	256.272	4.73778	2.24421	0.00210648	0.0136955	Chr4	20142147	20142705	+	522	-	-	K14496	virNOG05648	R	sp|O80920|PYL4_ARATH Abscisic acid receptor PYL4 OS=Arabidopsis thaliana GN=PYL4 PE=1 SV=1	abscisic acid receptor PYL4	-	-	-	ko04075(Plant hormone signal transduction);ko04016(MAPK signaling pathway - plant)
CsGy6G008130	35.3468	13.5273	57.1663	4.22601	2.0793	0.00213183	0.0138405	Chr6	6813461	6814303	-	726	-	-	-	-	-	-	Major pollen allergen Ole e 6	-	-	-	-
CsGy5G026610	66.2672	38.9704	93.564	2.4009	1.26357	0.00214797	0.0139303	Chr5	30469594	30471984	-	2115	-	-	-	virNOG16873	S	-	WPP domain-associated protein isoform X1	-	-	-	-
CsGy3G041800	187.983	110.757	265.209	2.3945	1.25972	0.00216863	0.0140341	Chr3	39006359	39006750	-	372	-	-	-	-	-	-	Uncharacterized protein	-	-	-	-
CsGy2G003480	413.108	203.801	622.414	3.05402	1.61071	0.00217472	0.0140584	Chr2	2338683	2344428	+	2275	-	GO:0005789;GO:0016021;	-	virNOG09491	U	sp|B9DHD7|VAP22_ARATH Vesicle-associated protein 2-2 OS=Arabidopsis thaliana GN=PVA22 PE=1 SV=1	vesicle-associated protein 2-2 isoform X1	-	GO:0005789//endoplasmic reticulum membrane;GO:0016021//integral component of membrane;	-	-
CsGy5G019040	250.716	160.516	340.917	2.12388	1.0867	0.00218288	0.0141011	Chr5	25504566	25506913	+	2053	-	-	-	virNOG22043	R	-	hypothetical protein	-	-	-	-
CsGy7G008010	38.3176	17.7581	58.8771	3.31551	1.72923	0.00224306	0.0144332	Chr7	7453242	7453877	-	636	-	GO:0016021;	-	-	-	-	Uncharacterized protein	-	GO:0016021//integral component of membrane;	-	-
CsGy6G020990	2895.58	1561.94	4229.22	2.70767	1.43705	0.00224921	0.0144676	Chr6	21634462	21635380	-	825	-	GO:0000786;GO:0003677;GO:0005634;GO:0006334;	K11275	virNOG23581	B	sp|P26568|H11_ARATH Histone H1.1 OS=Arabidopsis thaliana GN=At1g06760 PE=1 SV=1	Histone H1.2	GO:0006334//nucleosome assembly;	GO:0000786//nucleosome;GO:0005634//nucleus;	GO:0003677//DNA binding;	-
CsGy2G001510	145.782	86.1323	205.432	2.38508	1.25404	0.00225394	0.0144908	Chr2	1020967	1027252	+	3844	-	-	-	virNOG24293;virNOG21705	R	sp|Q9ZV52|EGC2_ARATH EG45-like domain containing protein 2 OS=Arabidopsis thaliana GN=EGC2 PE=2 SV=2	EG45-like domain containing protein 2	-	-	-	-
CsGy1G023300	110.676	69.5589	151.794	2.18223	1.1258	0.00229677	0.0147213	Chr1	22149965	22152025	+	2061	-	GO:0008270;	-	virNOG11059	R	sp|O82380|PP175_ARATH Pentatricopeptide repeat-containing protein At2g29760, chloroplastic OS=Arabidopsis thaliana GN=PCMP-H33 PE=2 SV=1	Pentatricopeptide repeat	-	-	GO:0008270//zinc ion binding;	-
CsGy4G021120	1156.49	671.507	1641.47	2.44445	1.28951	0.00232401	0.0148801	Chr4	27815945	27828282	+	4875	-	-	-	virNOG02494;virNOG10541	T	sp|C0LGG9|Y5344_ARATH Probable LRR receptor-like serine/threonine-protein kinase At1g53440 OS=Arabidopsis thaliana GN=At1g53440 PE=2 SV=2	Leucine-rich repeat transmembrane protein kinase	-	-	-	-
CsGy3G034360	61.4492	33.9513	88.9472	2.61985	1.38948	0.00237258	0.0151312	Chr3	33116773	33122102	-	1382	-	GO:0016811;	-	virNOG05949	S	sp|O22944|NTAQ1_ARATH Protein N-terminal glutamine amidohydrolase OS=Arabidopsis thaliana GN=At2g41760 PE=1 SV=1	protein N-terminal glutamine amidohydrolase-like	-	-	GO:0016811//hydrolase activity, acting on carbon-nitrogen (but not peptide) bonds, in linear amides;	-
CsGy2G024920	84.8387	52.9387	116.739	2.20517	1.14089	0.00237806	0.0151565	Chr2	32566058	32572619	-	3546	-	-	-	-	-	-	Unknown Protein	-	-	-	-
CsGy3G044000	31.6771	13.8797	49.4746	3.56452	1.83371	0.00239618	0.0152452	Chr3	40817382	40819212	-	1579	-	-	-	virNOG19856	S	-	Tetratricopeptide repeat (TPR)-like superfamily protein	-	-	-	-
CsGy2G000850	49.4887	25.9669	73.0105	2.81167	1.49143	0.00247254	0.0156814	Chr2	529514	529861	+	348	-	GO:0000209;GO:0043161;GO:0046872;GO:0061630;	-	virNOG04309;virNOG27152	O	sp|P0CH30|RING1_GOSHI E3 ubiquitin-protein ligase RING1 OS=Gossypium hirsutum GN=RING1 PE=1 SV=1	RING-H2 finger protein ATL5-like	GO:0000209//protein polyubiquitination;GO:0043161//proteasome-mediated ubiquitin-dependent protein catabolic process;	-	GO:0046872//metal ion binding;GO:0061630//ubiquitin protein ligase activity;	-
CsGy1G001820	111.765	72.3019	151.227	2.09161	1.06461	0.00255928	0.0161298	Chr1	1179812	1181643	+	1260	-	GO:0000160;GO:0005622;	K14492	virNOG18233	K	sp|Q9SB04|ARR5_ARATH Two-component response regulator ARR5 OS=Arabidopsis thaliana GN=ARR5 PE=1 SV=2	two-component response regulator ARR5-like	GO:0000160//phosphorelay signal transduction system;	GO:0005622//intracellular anatomical structure;	-	ko04075(Plant hormone signal transduction)
CsGy6G005790	128.646	34.4263	222.865	6.47368	2.69459	0.00268153	0.0168125	Chr6	5185861	5186943	-	826	-	GO:0005509;	-	virNOG19253	T	sp|Q9FYK2|CML25_ARATH Probable calcium-binding protein CML25 OS=Arabidopsis thaliana GN=CML25 PE=2 SV=1	calmodulin-like protein 7	-	-	GO:0005509//calcium ion binding;	-
CsGy4G020440	95.8606	45.963	145.758	3.17121	1.66503	0.00270659	0.0169286	Chr4	27335720	27338228	-	2415	-	GO:0008152;GO:0043231;GO:0080043;GO:0080044;	-	virNOG04097	CG	sp|Q9LHJ2|U82A1_ARATH UDP-glycosyltransferase 82A1 OS=Arabidopsis thaliana GN=UGT82A1 PE=2 SV=1	Glycosyltransferase	GO:0008152//metabolic process;	GO:0043231//intracellular membrane-bounded organelle;	GO:0080043//quercetin 3-O-glucosyltransferase activity;GO:0080044//quercetin 7-O-glucosyltransferase activity;	-
CsGy5G017150	88.1511	54.9372	121.365	2.20916	1.1435	0.00271732	0.0169664	Chr5	23551738	23554494	+	204	-	-	-	-	-	-	Unknown Protein	-	-	-	-
CsGy1G006700	156.134	53.342	258.926	4.85407	2.2792	0.00272166	0.016983	Chr1	4332550	4334755	-	1947	-	GO:0004672;GO:0005524;GO:0006468;GO:0016021;GO:0030247;	-	virNOG04204	T	sp|Q9FF31|LRL21_ARATH LEAF RUST 10 DISEASE-RESISTANCE LOCUS RECEPTOR-LIKE PROTEIN KINASE-like 2.1 OS=Arabidopsis thaliana GN=LRK10L-2.1 PE=3 SV=1	Putative receptor-like protein kinase	GO:0006468//protein phosphorylation;	GO:0016021//integral component of membrane;	GO:0004672//protein kinase activity;GO:0005524//ATP binding;GO:0030247//polysaccharide binding;	-
CsGy5G020720	77.4859	46.8882	108.084	2.30514	1.20485	0.00272185	0.016983	Chr5	26678805	26682855	-	2622	-	-	K14403	virNOG05822	A	sp|Q9C952|CPSF3_ARATH Cleavage and polyadenylation specificity factor subunit 3-I OS=Arabidopsis thaliana GN=CPSF73-I PE=1 SV=1	Cleavage and polyadenylation specificity factor subunit 3-I	-	-	-	ko03015(mRNA surveillance pathway)
CsGy0G001330	25.0419	10.3255	39.7583	3.85048	1.94504	0.00282167	0.0175032	Chr0	18193349	18200210	+	1269	-	-	-	virNOG00644	S	-	plastid transcriptionally active 6	-	-	-	-
CsGy5G004500	81.8883	48.4813	115.295	2.37814	1.24983	0.00282777	0.0175291	Chr5	2970607	2972568	+	1962	-	-	-	virNOG10337	S	sp|Q38834|R13L4_ARATH Disease resistance RPP13-like protein 4 OS=Arabidopsis thaliana GN=RPP13L4 PE=1 SV=2	RNI-like superfamily protein	-	-	-	-
CsGy6G017240	31.3462	13.9503	48.7421	3.49399	1.80488	0.00283684	0.0175733	Chr6	17925001	17926983	-	1983	-	-	-	virNOG11999	R	sp|Q9M302|PP270_ARATH Pentatricopeptide repeat-containing protein At3g48810 OS=Arabidopsis thaliana GN=At3g48810 PE=2 SV=1	Pentatricopeptide repeat-containing protein At3g48810	-	-	-	-
CsGy1G001500	289.004	130.588	447.42	3.42621	1.77661	0.00284408	0.0176061	Chr1	963814	964247	-	207	-	-	-	-	-	-	Unknown Protein	-	-	-	-
CsGy5G023050	394.445	257.537	531.352	2.06321	1.04489	0.00289477	0.0178649	Chr5	28224343	28230881	-	3363	-	GO:0003677;	K09422	virNOG04970	K	sp|F4IRB4|MYB88_ARATH Transcription factor MYB88 OS=Arabidopsis thaliana GN=MYB88 PE=1 SV=1	Myb family transcription factor family protein	-	-	GO:0003677//DNA binding;	-
CsGy1G006720	30.9331	7.55546	54.3108	7.18828	2.84565	0.00290605	0.0179284	Chr1	4336345	4337604	-	1170	-	GO:0004672;GO:0005524;GO:0006468;GO:0016021;GO:0030247;	-	virNOG04204	T	sp|F4HQ22|LRL24_ARATH LEAF RUST 10 DISEASE-RESISTANCE LOCUS RECEPTOR-LIKE PROTEIN KINASE-like 2.4 OS=Arabidopsis thaliana GN=LRK10L-2.4 PE=3 SV=1	PR5-like receptor kinase, putative	GO:0006468//protein phosphorylation;	GO:0016021//integral component of membrane;	GO:0004672//protein kinase activity;GO:0005524//ATP binding;GO:0030247//polysaccharide binding;	-
CsGy3G017560	62.8005	35.5027	90.0984	2.53779	1.34357	0.00294952	0.0181656	Chr3	13513836	13515659	-	1294	-	GO:0005634;GO:0006511;GO:0007275;GO:0008270;GO:0016567;GO:0016874;	K04506	virNOG21063	O	sp|Q84K34|SIL10_ARATH E3 ubiquitin-protein ligase SINA-like 10 OS=Arabidopsis thaliana GN=At5g37930 PE=2 SV=1	E3 ubiquitin-protein ligase	GO:0006511//ubiquitin-dependent protein catabolic process;GO:0007275//multicellular organism development;GO:0016567//protein ubiquitination;	GO:0005634//nucleus;	GO:0008270//zinc ion binding;GO:0016874//ligase activity;	ko04310(Wnt signaling pathway);ko04120(Ubiquitin mediated proteolysis);ko04115(p53 signaling pathway);ko04013(MAPK signaling pathway - fly)
CsGy2G010560	24.7854	8.96077	40.61	4.53198	2.18014	0.00296924	0.0182746	Chr2	10404553	10409034	+	846	-	GO:0003680;GO:0003700;GO:0005634;	-	virNOG01265	S	sp|Q8GWQ2|AHL20_ARATH AT-hook motif nuclear-localized protein 20 OS=Arabidopsis thaliana GN=AHL20 PE=2 SV=1	AT-hook motif nuclear-localized protein 20-like	-	GO:0005634//nucleus;	GO:0003680//minor groove of adenine-thymine-rich DNA binding;GO:0003700//DNA-binding transcription factor activity;	-
CsGy4G021910	83.5461	52.9459	114.146	2.1559	1.10829	0.00297856	0.0183258	Chr4	28498053	28506922	-	4041	-	GO:0005516;GO:0006952;GO:0009607;GO:0016021;	K08472	virNOG07598	S	sp|Q9FI00|MLO11_ARATH MLO-like protein 11 OS=Arabidopsis thaliana GN=MLO11 PE=2 SV=1	MLO-like protein	GO:0006952//defense response;GO:0009607//response to biotic stimulus;	GO:0016021//integral component of membrane;	GO:0005516//calmodulin binding;	-
CsGy5G014910	79.9628	49.6747	110.251	2.21945	1.1502	0.00299369	0.0183876	Chr5	20663975	20666755	-	1024	-	GO:0000148;GO:0003843;GO:0004672;GO:0005524;GO:0006075;GO:0006468;GO:0016021;	K11000	virNOG04087	T	sp|Q9SHJ3|CALS7_ARATH Callose synthase 7 OS=Arabidopsis thaliana GN=CALS7 PE=3 SV=3	Protein kinase superfamily protein	GO:0006075//(1->3)-beta-D-glucan biosynthetic process;GO:0006468//protein phosphorylation;	GO:0000148//1,3-beta-D-glucan synthase complex;GO:0016021//integral component of membrane;	GO:0003843//1,3-beta-D-glucan synthase activity;GO:0004672//protein kinase activity;GO:0005524//ATP binding;	-
CsGy1G018770	329.646	109.512	549.78	5.02029	2.32777	0.00303151	0.0185758	Chr1	16980785	16985269	-	2295	-	GO:0005524;	-	virNOG00915	A	sp|O94387|YGSA_SCHPO Uncharacterized ATP-dependent helicase C29A10.10c OS=Schizosaccharomyces pombe (strain 972 / ATCC 24843) GN=SPBC29A10.10c PE=3 SV=1	P-loop containing nucleoside triphosphate hydrolases superfamily protein	-	-	GO:0005524//ATP binding;	-
CsGy7G005480	81.6512	50.6162	112.686	2.22629	1.15464	0.00304181	0.0186326	Chr7	4015777	4034359	+	2307	-	GO:0003677;GO:0004386;GO:0005524;GO:0006270;	K10738	virNOG01718;COG1241	L	sp|F4IFF3|MCM9_ARATH Probable DNA helicase MCM9 OS=Arabidopsis thaliana GN=MCM9 PE=3 SV=1	DNA replication licensing factor MCM9	GO:0006270//DNA replication initiation;	-	GO:0003677//DNA binding;GO:0004386//helicase activity;GO:0005524//ATP binding;	-
CsGy2G005950	53.0491	29.7516	76.3465	2.56613	1.35959	0.00306453	0.0187464	Chr2	4230146	4232700	-	1687	-	GO:0016614;GO:0016829;GO:0050660;GO:0055114;	K08248	virNOG13584	G	sp|P52706|MDL1_PRUSE (R)-mandelonitrile lyase 1 OS=Prunus serotina GN=MDL1 PE=1 SV=1	Oxygen-dependent choline dehydrogenase	GO:0055114//obsolete oxidation-reduction process;	-	GO:0016614//oxidoreductase activity, acting on CH-OH group of donors;GO:0016829//lyase activity;GO:0050660//flavin adenine dinucleotide binding;	ko00460(Cyanoamino acid metabolism)
CsGy4G010050	33.9033	9.75443	58.0521	5.95136	2.57322	0.00314053	0.0191209	Chr4	8534043	8534967	+	660	-	-	-	-	-	-	Uncharacterized protein	-	-	-	-
CsGy2G001850	66.7089	40.5211	92.8968	2.29256	1.19696	0.00318358	0.0193245	Chr2	1267253	1269869	+	1771	-	GO:0004553;GO:0005975;GO:0016021;	-	virNOG13056	R	sp|Q8L868|E1311_ARATH Glucan endo-1,3-beta-glucosidase 11 OS=Arabidopsis thaliana GN=At1g32860 PE=1 SV=1	glucan endo-1,3-beta-glucosidase 11	GO:0005975//carbohydrate metabolic process;	GO:0016021//integral component of membrane;	GO:0004553//hydrolase activity, hydrolyzing O-glycosyl compounds;	-
CsGy4G002100	322.255	199.521	444.989	2.23029	1.15723	0.00320983	0.0194188	Chr4	1237534	1239647	+	849	-	GO:0003735;GO:0005840;GO:0006412;	-	virNOG19721	O	sp|B5YDV9|RL18_DICT6 50S ribosomal protein L18 OS=Dictyoglomus thermophilum (strain ATCC 35947 / DSM 3960 / H-6-12) GN=rplR PE=3 SV=1	50S ribosomal protein L18	GO:0006412//translation;	GO:0005840//ribosome;	GO:0003735//structural constituent of ribosome;	-
CsGy6G025240	119.236	78.8505	159.622	2.02436	1.01747	0.00321908	0.0194552	Chr6	24853685	24858699	-	363	-	GO:0016021;	-	virNOG25404;virNOG25250	S	-	bric-a-brac protein	-	GO:0016021//integral component of membrane;	-	-
CsGy1G002710	200.962	130.711	271.213	2.07491	1.05305	0.00323727	0.019556	Chr1	1689945	1690279	+	246	-	-	-	virNOG23386	A	sp|Q8K215|LYRM4_MOUSE LYR motif-containing protein 4 OS=Mus musculus GN=Lyrm4 PE=1 SV=1	LYR motif-containing protein 4	-	-	-	-
CsGy6G035320	48.0381	25.1344	70.9419	2.82251	1.49698	0.00324089	0.0195609	Chr6	31177914	31182321	+	3124	-	-	-	-	-	-	Unknown Protein	-	-	-	-
CsGy5G016170	23.6594	8.86587	38.4528	4.33718	2.11676	0.00333211	0.0199978	Chr5	22546995	22549128	+	1022	-	GO:0016021;GO:0046872;	-	virNOG04508;virNOG09417	O	-	RING/U-box superfamily protein	-	GO:0016021//integral component of membrane;	GO:0046872//metal ion binding;	-
CsGy3G031540	29.4095	5.00992	53.8091	10.7405	3.42499	0.00338377	0.0202278	Chr3	31079048	31080499	-	1452	-	GO:0008152;GO:0016758;	K13496	virNOG05770	CG	sp|Q9ZQ95|U73C6_ARATH UDP-glycosyltransferase 73C6 OS=Arabidopsis thaliana GN=UGT73C6 PE=2 SV=1	Glycosyltransferase	GO:0008152//metabolic process;	-	GO:0016758//hexosyltransferase activity;	ko00908(Zeatin biosynthesis)
CsGy1G020150	104.843	54.5905	155.096	2.84108	1.50644	0.0033978	0.0202916	Chr1	18894418	18895459	+	525	-	-	-	-	-	-	Unknown Protein	-	-	-	-
CsGy4G019260	93.0292	58.3287	127.73	2.18983	1.13082	0.00340777	0.020331	Chr4	25466229	25468209	-	1306	-	GO:0003841;GO:0008654;GO:0016021;	K00655	virNOG00460	I	sp|Q9LLY4|LPAT1_BRANA 1-acyl-sn-glycerol-3-phosphate acyltransferase 1, chloroplastic OS=Brassica napus GN=LPAT1 PE=2 SV=1	1-acyl-sn-glycerol-3-phosphate acyltransferase	GO:0008654//phospholipid biosynthetic process;	GO:0016021//integral component of membrane;	GO:0003841//1-acylglycerol-3-phosphate O-acyltransferase activity;	ko00564(Glycerophospholipid metabolism);ko00561(Glycerolipid metabolism)
CsGy1G021940	33.8889	15.8329	51.945	3.28082	1.71406	0.00345099	0.0205482	Chr1	20731816	20736929	+	1638	-	GO:0006857;GO:0016021;GO:0022857;GO:0055085;	-	virNOG05662	P	sp|Q9M1E2|PTR37_ARATH Protein NRT1/ PTR FAMILY 2.7 OS=Arabidopsis thaliana GN=NPF2.7 PE=1 SV=1	protein NRT1/ PTR FAMILY 2.7-like	GO:0006857//oligopeptide transport;GO:0055085//transmembrane transport;	GO:0016021//integral component of membrane;	GO:0022857//transmembrane transporter activity;	-
CsGy5G013370	1815.81	649.322	2982.3	4.59294	2.19942	0.00345497	0.0205652	Chr5	17261018	17262685	+	1668	-	GO:0008152;GO:0016874;	-	virNOG14134	I	sp|Q9FFE6|AAE5_ARATH Probable acyl-activating enzyme 5, peroxisomal OS=Arabidopsis thaliana GN=AAE5 PE=1 SV=1	Acyl-CoA synthetase	GO:0008152//metabolic process;	-	GO:0016874//ligase activity;	-
CsGy1G029400	83.9069	18.7813	149.032	7.93513	2.98825	0.0034588	0.0205812	Chr1	27495045	27498970	+	730	-	GO:0004553;GO:0005975;	K01188	virNOG09822;virNOG28780	G	sp|Q5Z9Z0|BGL24_ORYSJ Beta-glucosidase 24 OS=Oryza sativa subsp. japonica GN=BGLU24 PE=2 SV=1	Beta-glucosidase	GO:0005975//carbohydrate metabolic process;	-	GO:0004553//hydrolase activity, hydrolyzing O-glycosyl compounds;	ko00940(Phenylpropanoid biosynthesis);ko00500(Starch and sucrose metabolism);ko00460(Cyanoamino acid metabolism)
CsGy5G010370	110.839	73.6303	148.048	2.01069	1.00769	0.00346551	0.0206143	Chr5	10601742	10603229	-	1488	-	GO:0004185;GO:0006508;	K09645	virNOG04477	O	sp|Q9M9Q6|SCP50_ARATH Serine carboxypeptidase-like 50 OS=Arabidopsis thaliana GN=SCPL50 PE=2 SV=1	Carboxypeptidase	GO:0006508//proteolysis;	-	GO:0004185//serine-type carboxypeptidase activity;	-
CsGy3G025850	714.707	202.771	1226.64	6.04939	2.59679	0.00351577	0.0208175	Chr3	26543742	26548956	-	2253	-	GO:0008152;GO:0016758;	K13691	virNOG01783	CG	sp|Q6VAA6|U74G1_STERE UDP-glycosyltransferase 74G1 OS=Stevia rebaudiana GN=UGT74G1 PE=1 SV=1	Glycosyltransferase	GO:0008152//metabolic process;	-	GO:0016758//hexosyltransferase activity;	-
CsGy1G026070	103.088	66.5073	139.668	2.10004	1.07042	0.00351739	0.0208203	Chr1	24770211	24776786	+	1435	-	GO:0005840;	K17426	virNOG12140	J	-	39S ribosomal protein L45, mitochondrial isoform X1	-	GO:0005840//ribosome;	-	-
CsGy4G025030	78.1665	48.0997	108.233	2.25018	1.17004	0.0035246	0.0208562	Chr4	30570555	30574457	+	1014	-	-	-	-	-	-	Unknown Protein	-	-	-	-
CsGy7G005840	76.7064	24.7173	128.695	5.20671	2.38037	0.00360572	0.0212736	Chr7	4325982	4328114	-	1812	-	GO:0004672;GO:0005524;GO:0006468;GO:0016021;GO:0030246;	-	virNOG12183;virNOG30699	T	sp|Q9LXA5|LRK91_ARATH L-type lectin-domain containing receptor kinase IX.1 OS=Arabidopsis thaliana GN=LECRK91 PE=1 SV=1	L-type lectin-domain containing receptor kinase IX.1-like	GO:0006468//protein phosphorylation;	GO:0016021//integral component of membrane;	GO:0004672//protein kinase activity;GO:0005524//ATP binding;GO:0030246//carbohydrate binding;	-
CsGy2G021140	71.3874	41.8046	100.97	2.41529	1.2722	0.00365855	0.0215341	Chr2	29832625	29833341	-	717	-	GO:0003677;	-	virNOG19768;virNOG11837	R	sp|Q9SB61|ZHD2_ARATH Zinc-finger homeodomain protein 2 OS=Arabidopsis thaliana GN=ZHD1 PE=1 SV=1	zinc-finger homeodomain protein 2	-	-	GO:0003677//DNA binding;	-
CsGy6G032140	337.329	219.575	455.084	2.07256	1.05142	0.00365939	0.0215341	Chr6	29488364	29496720	+	4947	-	GO:0005516;GO:0006952;GO:0009607;GO:0016021;	K08472	virNOG06831	S	sp|O22757|MLO8_ARATH MLO-like protein 8 OS=Arabidopsis thaliana GN=MLO8 PE=1 SV=2	MLO-like protein	GO:0006952//defense response;GO:0009607//response to biotic stimulus;	GO:0016021//integral component of membrane;	GO:0005516//calmodulin binding;	-
CsGy6G033570	39.1415	20.0083	58.2747	2.91253	1.54227	0.00374354	0.0219509	Chr6	30183640	30184875	-	1236	-	-	-	virNOG11889;virNOG07784	R	sp|Q9LK57|PP226_ARATH Pentatricopeptide repeat-containing protein At3g13160, mitochondrial OS=Arabidopsis thaliana GN=At3g13160 PE=1 SV=1	pentatricopeptide repeat-containing protein At3g06920-like	-	-	-	-
CsGy5G009340	42.9972	8.19906	77.7953	9.48832	3.24615	0.00378157	0.0221489	Chr5	7887184	7888181	+	780	-	GO:0006952;GO:0009607;	-	euNOG20118;virNOG21720	S	sp|Q9SSK5|MLP43_ARATH MLP-like protein 43 OS=Arabidopsis thaliana GN=MLP43 PE=1 SV=1	MLP-like protein 43	GO:0006952//defense response;GO:0009607//response to biotic stimulus;	-	-	-
CsGy3G016130	67.1499	39.5695	94.7303	2.39402	1.25944	0.00378795	0.0221754	Chr3	11973910	11983842	-	1857	-	GO:0016491;GO:0055114;	-	virNOG01539	Q	sp|Q9FZ42|ADRC1_ARATH NADPH-dependent aldehyde reductase 1, chloroplastic OS=Arabidopsis thaliana GN=ChlADR1 PE=1 SV=1	glucose and ribitol dehydrogenase homolog 1-like	GO:0055114//obsolete oxidation-reduction process;	-	GO:0016491//oxidoreductase activity;	-
CsGy3G017090	90.5684	54.5219	126.615	2.32227	1.21554	0.003835	0.0223857	Chr3	13109648	13118172	-	1447	-	GO:0005576;GO:0005618;GO:0016787;GO:0071555;	-	virNOG11558	M	sp|B9DFR3|PAE9_ARATH Pectin acetylesterase 9 OS=Arabidopsis thaliana GN=PAE9 PE=2 SV=1	Pectin acetylesterase	GO:0071555//cell wall organization;	GO:0005576//extracellular region;GO:0005618//cell wall;	GO:0016787//hydrolase activity;	-
CsGy7G018820	65.595	32.1826	99.0074	3.07643	1.62126	0.0038399	0.0223998	Chr7	21686299	21688404	-	999	-	GO:0009055;GO:0016020;GO:0022900;	-	virNOG18485	R	sp|P29602|CPC_CUCSA Cucumber peeling cupredoxin OS=Cucumis sativus PE=1 SV=3	cucumber peeling cupredoxin-like	GO:0022900//electron transport chain;	GO:0016020//membrane;	GO:0009055//electron transfer activity;	-
CsGy5G022160	30.5675	13.5536	47.5814	3.51061	1.81172	0.00386548	0.0224983	Chr5	27682649	27683437	+	381	-	-	-	-	-	-	Unknown Protein	-	-	-	-
CsGy1G011950	112.925	74.967	150.883	2.01266	1.0091	0.00388621	0.0225972	Chr1	7521762	7524291	-	1208	-	GO:0004674;GO:0005524;GO:0006468;	K04733	virNOG05738	T	sp|Q93YN1|CRPK1_ARATH Cold-responsive protein kinase 1 OS=Arabidopsis thaliana GN=CRPK1 PE=1 SV=1	putative serine/threonine-protein kinase	GO:0006468//protein phosphorylation;	-	GO:0004674//protein serine/threonine kinase activity;GO:0005524//ATP binding;	ko05417(Lipid and atherosclerosis);ko05171(Coronavirus disease - COVID-19);ko05170(Human immunodeficiency virus 1 infection);ko05169(Epstein-Barr virus infection);ko05168(Herpes simplex virus 1 infection);ko05164(Influenza A);ko05162(Measles);ko05161(Hepatitis B);ko05152(Tuberculosis);ko05145(Toxoplasmosis);ko05142(Chagas disease);ko05140(Leishmaniasis);ko05135(Yersinia infection);ko05133(Pertuss…
CsGy4G007220	48.4688	26.4333	70.5042	2.66725	1.41535	0.0039159	0.0227187	Chr4	5326968	5331133	+	1914	-	-	-	virNOG03190	S	sp|F4IDQ5|JASON_ARATH Protein JASON OS=Arabidopsis thaliana GN=JASON PE=2 SV=1	protein JASON	-	-	-	-
CsGy2G024230	56.8251	32.511	81.1391	2.49574	1.31947	0.00402461	0.0232155	Chr2	32004666	32005717	-	534	-	GO:0003677;GO:0005524;GO:0016787;	K10896	virNOG09452;virNOG40601	AR	sp|I3XHK1|FANCM_ARATH DEAD-box ATP-dependent RNA helicase FANCM OS=Arabidopsis thaliana GN=FANCM PE=2 SV=1	Fanconi anemia group M protein isoform X1	-	-	GO:0003677//DNA binding;GO:0005524//ATP binding;GO:0016787//hydrolase activity;	ko03460(Fanconi anemia pathway)
CsGy2G009910	23.5046	9.25895	37.7502	4.07716	2.02756	0.00409965	0.0235958	Chr2	9536062	9536946	+	674	-	-	-	virNOG04818;virNOG12875	SK	sp|Q9SGQ0|VOZ1_ARATH Transcription factor VOZ1 OS=Arabidopsis thaliana GN=VOZ1 PE=1 SV=1	transcription factor VOZ1-like	-	-	-	-
CsGy4G015790	85.8763	45.0517	126.701	2.81235	1.49177	0.0041206	0.0236984	Chr4	20546278	20547284	+	984	-	GO:0003677;	-	virNOG15384;virNOG24130	SR	sp|Q9LZW2|OFP1_ARATH Transcription repressor OFP1 OS=Arabidopsis thaliana GN=OFP1 PE=1 SV=1	transcription repressor OFP1	-	-	GO:0003677//DNA binding;	-
CsGy1G023550	900.303	583.51	1217.1	2.08582	1.06061	0.00421228	0.0241266	Chr1	22342965	22347782	+	2614	-	GO:0015079;GO:0016021;GO:0071805;	K03549	virNOG11043	P	sp|O22397|POT1_ARATH Potassium transporter 1 OS=Arabidopsis thaliana GN=POT1 PE=1 SV=2	Probable potassium transport system protein kup	GO:0071805//potassium ion transmembrane transport;	GO:0016021//integral component of membrane;	GO:0015079//potassium ion transmembrane transporter activity;	-
CsGy3G022730	1462.88	931.749	1994.02	2.14008	1.09767	0.00423783	0.0242447	Chr3	21419062	21422834	-	2003	-	GO:0005634;GO:0006355;GO:0009734;	K14484	virNOG16865	K	sp|Q8LAL2|IAA26_ARATH Auxin-responsive protein IAA26 OS=Arabidopsis thaliana GN=IAA26 PE=1 SV=2	Auxin-responsive protein	GO:0006355//regulation of transcription, DNA-templated;GO:0009734//auxin-activated signaling pathway;	GO:0005634//nucleus;	-	ko04075(Plant hormone signal transduction)
CsGy6G007640	263.604	90.7373	436.47	4.81027	2.26612	0.00427877	0.0244403	Chr6	6429123	6432763	+	501	-	GO:0009733;	K14488	virNOG21462	S	sp|Q9SGU2|SAU71_ARATH Auxin-responsive protein SAUR71 OS=Arabidopsis thaliana GN=SAUR71 PE=2 SV=1	auxin-responsive protein SAUR36	GO:0009733//response to auxin;	-	-	ko04075(Plant hormone signal transduction)
CsGy3G032230	47.311	25.9115	68.7105	2.65174	1.40694	0.0043594	0.0248225	Chr3	31620623	31622994	+	976	-	-	-	-	-	-	Unknown Protein	-	-	-	-
CsGy3G010770	70.1375	41.8085	98.4664	2.35518	1.23583	0.00438327	0.024903	Chr3	8428889	8434112	-	2184	-	-	-	virNOG01248	S	-	RNA-directed DNA polymerase (reverse transcriptase)-related family protein	-	-	-	-
CsGy3G023800	11.1885	2.46046	19.9165	8.09464	3.01697	0.00438408	0.024903	Chr3	23727770	23730968	-	396	-	-	-	-	-	-	Unknown Protein	-	-	-	-
CsGy7G012640	93.474	57.1744	129.774	2.26978	1.18256	0.00439504	0.0249262	Chr7	16367827	16369755	+	1929	-	GO:0008270;GO:0009451;GO:0009507;	-	virNOG15663;virNOG07278	R	sp|Q9FI80|PP425_ARATH Pentatricopeptide repeat-containing protein At5g48910 OS=Arabidopsis thaliana GN=PCMP-H38 PE=2 SV=1	Pentatricopeptide repeat-containing family protein	GO:0009451//RNA modification;	GO:0009507//chloroplast;	GO:0008270//zinc ion binding;	-
CsGy3G044030	63.812	30.661	96.963	3.16242	1.66103	0.00443342	0.0251046	Chr3	40831865	40832800	+	936	-	GO:0016021;	-	virNOG19748	O	sp|O49691|ATL29_ARATH RING-H2 finger protein ATL29 OS=Arabidopsis thaliana GN=ATL29 PE=3 SV=1	RING-H2 finger protein ATL29	-	GO:0016021//integral component of membrane;	-	-
CsGy5G002020	404.196	269.351	539.042	2.00126	1.00091	0.00443827	0.0251215	Chr5	1273489	1278553	-	1827	-	GO:0016021;	-	virNOG02970	E	sp|Q8L4X4|GAT2_ARATH Probable GABA transporter 2 OS=Arabidopsis thaliana GN=At5g41800 PE=1 SV=1	probable GABA transporter 2	-	GO:0016021//integral component of membrane;	-	-
CsGy1G020430	427.91	215.495	640.326	2.97141	1.57115	0.00445674	0.0252182	Chr1	19119606	19124135	-	1623	-	GO:0046983;	-	NOG129566;virNOG16250	K	sp|Q2HIV9|BH035_ARATH Transcription factor bHLH35 OS=Arabidopsis thaliana GN=BHLH35 PE=2 SV=1	transcription factor bHLH35	-	-	GO:0046983//protein dimerization activity;	-
CsGy3G021960	3271.37	1885.85	4656.9	2.46939	1.30416	0.00471278	0.0263053	Chr3	20288820	20293435	-	3292	-	GO:0004553;GO:0005975;	K01188	virNOG16150	G	sp|Q9FIU7|BGL41_ARATH Putative beta-glucosidase 41 OS=Arabidopsis thaliana GN=BGLU41 PE=3 SV=2	Beta-glucosidase, putative	GO:0005975//carbohydrate metabolic process;	-	GO:0004553//hydrolase activity, hydrolyzing O-glycosyl compounds;	ko00940(Phenylpropanoid biosynthesis);ko00500(Starch and sucrose metabolism);ko00460(Cyanoamino acid metabolism)
CsGy1G013420	47.51	26.2542	68.7658	2.61923	1.38914	0.00475356	0.0264839	Chr1	8796567	8806927	+	4284	-	-	-	virNOG05675	R	sp|Q6ZQ18|EFR3B_MOUSE Protein EFR3 homolog B OS=Mus musculus GN=Efr3b PE=1 SV=2	Uncharacterized protein	-	-	-	-
CsGy4G007280	335.744	197.825	473.662	2.39434	1.25963	0.00476879	0.0265524	Chr4	5365241	5369561	+	2033	-	GO:0004674;GO:0005524;GO:0006468;	-	virNOG02268	T	sp|Q93YN1|CRPK1_ARATH Cold-responsive protein kinase 1 OS=Arabidopsis thaliana GN=CRPK1 PE=1 SV=1	putative serine/threonine-protein kinase	GO:0006468//protein phosphorylation;	-	GO:0004674//protein serine/threonine kinase activity;GO:0005524//ATP binding;	-
CsGy1G012010	22.155	8.93952	35.3705	3.95664	1.98428	0.00479701	0.0266685	Chr1	7570273	7573832	+	1100	-	GO:0000256;GO:0004038;GO:0005783;GO:0006145;GO:0006995;GO:0008270;GO:0010136;GO:0016021;GO:0050897;	K01466	virNOG09020	F	sp|Q94AP0|ALN_ARATH Allantoinase OS=Arabidopsis thaliana GN=ALN PE=1 SV=1	allantoinase	GO:0000256//allantoin catabolic process;GO:0006145//purine nucleobase catabolic process;GO:0006995//cellular response to nitrogen starvation;GO:0010136//ureide catabolic process;	GO:0005783//endoplasmic reticulum;GO:0016021//integral component of membrane;	GO:0004038//allantoinase activity;GO:0008270//zinc ion binding;GO:0050897//cobalt ion binding;	ko00230(Purine metabolism)
CsGy5G018950	474.427	211.243	737.611	3.49176	1.80396	0.00486463	0.0269534	Chr5	25390816	25394303	+	2289	-	GO:0005576;GO:0005618;GO:0030599;GO:0042545;GO:0043086;GO:0045330;GO:0045490;GO:0046910;	K01051	virNOG04376	R	sp|O49298|PME6_ARATH Probable pectinesterase/pectinesterase inhibitor 6 OS=Arabidopsis thaliana GN=PME6 PE=2 SV=1	Pectinesterase	GO:0042545//cell wall modification;GO:0043086//negative regulation of catalytic activity;GO:0045490//pectin catabolic process;	GO:0005576//extracellular region;GO:0005618//cell wall;	GO:0030599//pectinesterase activity;GO:0045330//aspartyl esterase activity;GO:0046910//pectinesterase inhibitor activity;	ko02020(Two-component system);ko00040(Pentose and glucuronate interconversions)
CsGy2G004740	705.655	367.963	1043.35	2.83547	1.50359	0.00488919	0.0270564	Chr2	3268362	3270099	+	955	-	GO:0006950;	-	virNOG20369	S	sp|Q8LGG8|USPAL_ARATH Universal stress protein A-like protein OS=Arabidopsis thaliana GN=At3g01520 PE=1 SV=2	Universal stress protein A-like protein	GO:0006950//response to stress;	-	-	-
CsGy2G012080	34.1254	16.6624	51.5885	3.0961	1.63045	0.00490738	0.0271405	Chr2	12052350	12053276	-	816	-	GO:0000326;GO:0016021;GO:0048316;	-	virNOG16059;virNOG18290	R	sp|O65009|BNM2A_BRANA BURP domain-containing protein BNM2A OS=Brassica napus GN=BNM2A PE=2 SV=1	BURP domain protein USPL1-like	GO:0048316//seed development;	GO:0000326//protein storage vacuole;GO:0016021//integral component of membrane;	-	-
CsGy3G041010	104.638	69.6662	139.61	2.00399	1.00287	0.00493764	0.0272579	Chr3	38358188	38366631	-	5917	-	GO:0004842;GO:0016567;GO:0016874;	-	virNOG10883;strNOG16573	R	sp|C6L7U1|LIN1_LOTJA Putative E3 ubiquitin-protein ligase LIN-1 OS=Lotus japonicus GN=CERBERUS PE=2 SV=2	RING-type E3 ubiquitin transferase	GO:0016567//protein ubiquitination;	-	GO:0004842//ubiquitin-protein transferase activity;GO:0016874//ligase activity;	-
CsGy5G021820	70.4142	43.0697	97.7586	2.26978	1.18255	0.00494276	0.0272739	Chr5	27490668	27491161	-	372	-	-	-	virNOG24490;virNOG36226	S	sp|Q29Q81|SMR6_ARATH Cyclin-dependent protein kinase inhibitor SMR6 OS=Arabidopsis thaliana GN=SMR6 PE=1 SV=1	Cyclin-dependent protein kinase inhibitor SMR15	-	-	-	-
CsGy3G008270	1499.56	813.25	2185.86	2.68781	1.42643	0.00500391	0.0275649	Chr3	6906997	6911128	-	2614	-	GO:0009611;GO:0009694;GO:0009864;GO:0080123;	K14506	virNOG00888	R	sp|Q6I581|GH35_ORYSJ Jasmonic acid-amido synthetase JAR1 OS=Oryza sativa subsp. japonica GN=GH3.5 PE=2 SV=1	Putative indole-3-acetic acid-amido synthetase GH3.5	GO:0009611//response to wounding;GO:0009694//jasmonic acid metabolic process;GO:0009864//induced systemic resistance, jasmonic acid mediated signaling pathway;	-	GO:0080123//jasmonate-amino synthetase activity;	ko04075(Plant hormone signal transduction)
CsGy5G026660	6757.4	4027.22	9487.58	2.35586	1.23626	0.00502707	0.0276253	Chr5	30523505	30528482	-	2775	-	GO:0005516;GO:0006952;GO:0009607;GO:0016021;	K08472	virNOG02472	S	sp|Q94KB7|MLO6_ARATH MLO-like protein 6 OS=Arabidopsis thaliana GN=MLO6 PE=2 SV=2	MLO-like protein	GO:0006952//defense response;GO:0009607//response to biotic stimulus;	GO:0016021//integral component of membrane;	GO:0005516//calmodulin binding;	-
CsGy7G018120	142.248	90.4643	194.032	2.14484	1.10087	0.00505215	0.0277294	Chr7	21244930	21248202	-	2928	-	GO:0004674;GO:0005524;GO:0006468;GO:0016021;	-	virNOG10202	T	sp|Q9C7S5|PSYR1_ARATH Tyrosine-sulfated glycopeptide receptor 1 OS=Arabidopsis thaliana GN=PSY1R PE=1 SV=1	Leucine-rich receptor-like protein kinase family protein	GO:0006468//protein phosphorylation;	GO:0016021//integral component of membrane;	GO:0004674//protein serine/threonine kinase activity;GO:0005524//ATP binding;	-
CsGy6G008200	78.3349	28.4137	128.256	4.51389	2.17437	0.00506899	0.0277797	Chr6	6837182	6838507	+	989	-	-	-	virNOG23665	S	-	DUF688 family protein	-	-	-	-
CsGy4G016690	108.293	70.1265	146.461	2.08852	1.06248	0.00511445	0.0279919	Chr4	21720791	21723315	+	2409	-	-	-	virNOG09377	R	sp|O81908|PPR2_ARATH Pentatricopeptide repeat-containing protein At1g02060, chloroplastic OS=Arabidopsis thaliana GN=At1g02060 PE=2 SV=2	Pentatricopeptide repeat-containing protein At1g02060, chloroplastic	-	-	-	-
CsGy5G007000	15.6727	4.61211	26.7332	5.79631	2.53514	0.00525309	0.0285896	Chr5	4770542	4771374	-	642	-	-	-	-	-	-	Unknown Protein	-	-	-	-
CsGy5G000240	88.7003	58.4962	118.904	2.03269	1.02339	0.00528633	0.0287273	Chr5	141274	142989	+	1386	-	GO:0005634;GO:0006355;GO:0043565;GO:0044212;	-	virNOG36278;virNOG16481;virNOG15280	RK	sp|Q8LAP8|DOF46_ARATH Dof zinc finger protein DOF4.6 OS=Arabidopsis thaliana GN=DOF4.6 PE=2 SV=2	dof zinc finger protein DOF4.6-like	GO:0006355//regulation of transcription, DNA-templated;	GO:0005634//nucleus;	GO:0043565//sequence-specific DNA binding;	-
CsGy7G003800	529.771	327.901	731.641	2.23129	1.15788	0.00532946	0.0289097	Chr7	2890487	2892434	+	936	-	GO:0004674;GO:0004714;GO:0005524;GO:0016021;GO:0018108;GO:0030246;GO:0048544;	-	virNOG04953	T	sp|O64477|Y2913_ARATH G-type lectin S-receptor-like serine/threonine-protein kinase At2g19130 OS=Arabidopsis thaliana GN=At2g19130 PE=2 SV=1	G-type lectin S-receptor-like serine/threonine-protein kinase	GO:0018108//peptidyl-tyrosine phosphorylation;GO:0048544//recognition of pollen;	GO:0016021//integral component of membrane;	GO:0004674//protein serine/threonine kinase activity;GO:0004714//transmembrane receptor protein tyrosine kinase activity;GO:0005524//ATP binding;GO:0030246//carbohydrate binding;	-
CsGy6G023580	316.57	197.388	435.751	2.20758	1.14247	0.00541614	0.0293096	Chr6	23690694	23694022	-	2334	-	GO:0004672;GO:0005509;GO:0005524;GO:0006468;	K13412	virNOG01799	T	sp|Q42438|CDPK8_ARATH Calcium-dependent protein kinase 8 OS=Arabidopsis thaliana GN=CPK8 PE=1 SV=1	calcium-dependent protein kinase 8-like	GO:0006468//protein phosphorylation;	-	GO:0004672//protein kinase activity;GO:0005509//calcium ion binding;GO:0005524//ATP binding;	ko05145(Toxoplasmosis);ko04626(Plant-pathogen interaction)
CsGy1G024280	2573.26	1570.29	3576.23	2.27744	1.18741	0.00545381	0.0294695	Chr1	23142753	23143388	+	636	-	GO:0003924;GO:0005200;GO:0005525;GO:0005737;GO:0005874;GO:0007010;GO:0007017;	K07375	virNOG01709	Z	sp|Q43594|TBB1_ORYSJ Tubulin beta-1 chain OS=Oryza sativa subsp. japonica GN=TUBB1 PE=2 SV=2	Tubulin beta-7 chain	GO:0007010//cytoskeleton organization;GO:0007017//microtubule-based process;	GO:0005737//cytoplasm;GO:0005874//microtubule;	GO:0003924//GTPase activity;GO:0005200//structural constituent of cytoskeleton;GO:0005525//GTP binding;	ko05132(Salmonella infection);ko05130(Pathogenic Escherichia coli infection);ko05022(Pathways of neurodegeneration - multiple diseases);ko05020(Prion disease);ko05016(Huntington disease);ko05014(Amyotrophic lateral sclerosis);ko05012(Parkinson disease);ko05010(Alzheimer disease);ko04540(Gap junction);ko04145(Phagosome)
CsGy2G004040	391.846	186.29	597.401	3.20684	1.68115	0.00553273	0.0298158	Chr2	2726558	2735485	-	4745	-	GO:0007165;GO:0043531;	-	virNOG13489;virNOG10093;NOG96741	TR	sp|Q40392|TMVRN_NICGU TMV resistance protein N OS=Nicotiana glutinosa GN=N PE=1 SV=1	TIR-NBS-LRR-AAA+ATPase class resistance protein	GO:0007165//signal transduction;	-	GO:0043531//ADP binding;	-
CsGy4G011210	9.25381	1.39861	17.109	12.2329	3.6127	0.00558073	0.0299941	Chr4	10512055	10525316	-	860	-	GO:0000977;GO:0003700;GO:0005634;GO:0045944;GO:0046983;	K09264	virNOG04380;COG5068	K	sp|Q9SZJ6|AGL21_ARATH Agamous-like MADS-box protein AGL21 OS=Arabidopsis thaliana GN=AGL21 PE=1 SV=1	MADS-box transcription factor 27	GO:0045944//positive regulation of transcription by RNA polymerase II;	GO:0005634//nucleus;	GO:0000977//RNA polymerase II transcription regulatory region sequence-specific DNA binding;GO:0003700//DNA-binding transcription factor activity;GO:0046983//protein dimerization activity;	-
CsGy5G004480	37.8086	13.2901	62.3271	4.68973	2.2295	0.00559028	0.0300277	Chr5	2962101	2967725	-	2208	-	-	-	virNOG09641	B	sp|Q9SRH9|SNL1_ARATH Paired amphipathic helix protein Sin3-like 1 OS=Arabidopsis thaliana GN=SNL1 PE=1 SV=2	Paired amphipathic helix (PAH2) superfamily protein	-	-	-	-
CsGy7G000330	519.732	253.238	786.227	3.10469	1.63445	0.00560325	0.0300794	Chr7	427957	436755	+	3978	-	GO:0003777;GO:0005524;GO:0005874;GO:0007018;GO:0008017;GO:0016021;	K11498	virNOG04890	Z	sp|F4IGL2|KN7E_ARATH Kinesin-like protein KIN-7E OS=Arabidopsis thaliana GN=KIN7E PE=2 SV=1	Kinesin-like protein	GO:0007018//microtubule-based movement;	GO:0005874//microtubule;GO:0016021//integral component of membrane;	GO:0003777//microtubule motor activity;GO:0005524//ATP binding;GO:0008017//microtubule binding;	-
CsGy6G026790	1118.92	695.364	1542.48	2.21823	1.14941	0.00562101	0.0301659	Chr6	26238821	26243843	-	2174	-	GO:0046872;GO:0050789;	-	virNOG02561	ZT	sp|Q8W4F0|DAR1_ARATH Protein DA1-related 1 OS=Arabidopsis thaliana GN=DAR1 PE=1 SV=3	protein DA1-related 1-like	GO:0050789//regulation of biological process;	-	GO:0046872//metal ion binding;	-
CsGy2G009160	376.886	203.021	550.751	2.71278	1.43977	0.00564263	0.030246	Chr2	8368583	8388346	+	2909	-	GO:0004649;GO:0005975;GO:0016021;	K07759	virNOG07130	T	sp|Q9SKB3|PARG1_ARATH Poly(ADP-ribose) glycohydrolase 1 OS=Arabidopsis thaliana GN=PARG1 PE=1 SV=2	poly(ADP-ribose) glycohydrolase 1-like isoform X1	GO:0005975//carbohydrate metabolic process;	GO:0016021//integral component of membrane;	GO:0004649//poly(ADP-ribose) glycohydrolase activity;	-
CsGy7G014380	2740.78	1418.47	4063.08	2.86441	1.51824	0.00566052	0.030306	Chr7	18347874	18350948	-	1549	-	GO:0005634;GO:0006355;GO:0009734;	K14484	virNOG02622	K	sp|P13089|AUX28_SOYBN Auxin-induced protein AUX28 OS=Glycine max GN=AUX28 PE=2 SV=1	Auxin-responsive protein	GO:0006355//regulation of transcription, DNA-templated;GO:0009734//auxin-activated signaling pathway;	GO:0005634//nucleus;	-	ko04075(Plant hormone signal transduction)
CsGy3G003410	219.564	74.909	364.22	4.86216	2.2816	0.00567933	0.0303798	Chr3	2721972	2727855	+	2820	-	GO:0004630;GO:0005509;GO:0016020;GO:0016042;GO:0046470;GO:0070290;	K01115	virNOG08466;virNOG30394	I	sp|P93733|PLDB1_ARATH Phospholipase D beta 1 OS=Arabidopsis thaliana GN=PLDBETA1 PE=1 SV=4	Phospholipase D	GO:0016042//lipid catabolic process;GO:0046470//phosphatidylcholine metabolic process;	GO:0016020//membrane;	GO:0004630//phospholipase D activity;GO:0005509//calcium ion binding;GO:0070290//N-acylphosphatidylethanolamine-specific phospholipase D activity;	ko05231(Choline metabolism in cancer);ko05212(Pancreatic cancer);ko05208(Chemical carcinogenesis - reactive oxygen species);ko05200(Pathways in cancer);ko04928(Parathyroid hormone synthesis, secretion and action);ko04912(GnRH signaling pathway);ko04724(Glutamatergic synapse);ko04666(Fc gamma R-mediated phagocytosis);ko04144(Endocytosis);ko04072(Phospholipase D signaling pathway);ko04071(Sphingoli…
CsGy1G014040	26.6811	11.3322	42.0299	3.70889	1.89099	0.00569387	0.0304396	Chr1	9662809	9663736	+	393	-	-	-	virNOG27071	S	-	Cyclin-dependent protein kinase inhibitor SMR4	-	-	-	-
CsGy3G019750	58.1531	33.8517	82.4545	2.43576	1.28437	0.00575681	0.0307307	Chr3	15910116	15915145	+	1717	-	GO:0005509;	K06268	virNOG06998	T	sp|O81223|CNBL4_ARATH Calcineurin B-like protein 4 OS=Arabidopsis thaliana GN=CBL4 PE=1 SV=3	Calcineurin B-like protein 4-1	-	-	GO:0005509//calcium ion binding;	ko05417(Lipid and atherosclerosis);ko05235(PD-L1 expression and PD-1 checkpoint pathway in cancer);ko05170(Human immunodeficiency virus 1 infection);ko05167(Kaposi sarcoma-associated herpesvirus infection);ko05166(Human T-cell leukemia virus 1 infection);ko05163(Human cytomegalovirus infection);ko05152(Tuberculosis);ko05031(Amphetamine addiction);ko05022(Pathways of neurodegeneration - multiple d…
CsGy5G006990	215.816	136.887	294.745	2.1532	1.10648	0.00576865	0.0307757	Chr5	4767438	4770540	+	2892	-	GO:0005886;GO:0016021;	-	virNOG17513	S	sp|B9SR15|CSPL4_RICCO CASP-like protein 4C1 OS=Ricinus communis GN=RCOM_0464280 PE=2 SV=1	CASP-like protein	-	GO:0005886//plasma membrane;GO:0016021//integral component of membrane;	-	-
CsGy3G036740	93.9421	61.9763	125.908	2.03155	1.02258	0.00589142	0.0313314	Chr3	34816189	34818980	-	1212	-	GO:0016702;GO:0055114;	K10712	virNOG07235	S	sp|Q8LGJ5|PCO2_ARATH Plant cysteine oxidase 2 OS=Arabidopsis thaliana GN=PCO2 PE=1 SV=1	plant cysteine oxidase 2	GO:0055114//obsolete oxidation-reduction process;	-	GO:0016702//oxidoreductase activity, acting on single donors with incorporation of molecular oxygen, incorporation of two atoms of oxygen;	ko00430(Taurine and hypotaurine metabolism)
CsGy1G024270	2996.39	1853.77	4139.01	2.23275	1.15882	0.00598684	0.0317592	Chr1	23139947	23142061	+	865	-	GO:0003924;GO:0005200;GO:0005525;GO:0005737;GO:0005874;GO:0007010;GO:0007017;GO:0016021;	K07375	virNOG01709	Z	sp|P28551|TBB3_SOYBN Tubulin beta chain (Fragment) OS=Glycine max GN=TUBB PE=2 SV=2	Tubulin beta-3 chain	GO:0007010//cytoskeleton organization;GO:0007017//microtubule-based process;	GO:0005737//cytoplasm;GO:0005874//microtubule;GO:0016021//integral component of membrane;	GO:0003924//GTPase activity;GO:0005200//structural constituent of cytoskeleton;GO:0005525//GTP binding;	ko05132(Salmonella infection);ko05130(Pathogenic Escherichia coli infection);ko05022(Pathways of neurodegeneration - multiple diseases);ko05020(Prion disease);ko05016(Huntington disease);ko05014(Amyotrophic lateral sclerosis);ko05012(Parkinson disease);ko05010(Alzheimer disease);ko04540(Gap junction);ko04145(Phagosome)
CsGy5G009710	19.2308	5.4889	32.9727	6.00716	2.58668	0.00599541	0.0317718	Chr5	8457255	8465780	-	1534	-	GO:0016021;	-	virNOG02696	R	sp|Q9C5X2|CCJ18_ARATH Cyclin-J18 OS=Arabidopsis thaliana GN=CYCJ18 PE=2 SV=2	cyclin-J18 isoform X2	-	GO:0016021//integral component of membrane;	-	-
CsGy1G020720	11.6351	2.62982	20.6403	7.84858	2.97243	0.00600875	0.0318223	Chr1	19389059	19392235	-	1840	-	-	-	-	-	-	Uncharacterized protein	-	-	-	-
CsGy3G015200	50.5017	28.6704	72.333	2.52291	1.33509	0.00613402	0.0323157	Chr3	11171466	11172270	+	327	-	-	-	-	-	-	Uncharacterized protein	-	-	-	-
CsGy7G007270	7.3261	0.740458	13.9117	18.788	4.23174	0.00616309	0.0324043	Chr7	5229969	5233036	-	1526	-	GO:0003677;GO:0005634;GO:0006355;	-	virNOG16032	K	sp|Q1G3M3|Y3918_ARATH B3 domain-containing protein At3g19184 OS=Arabidopsis thaliana GN=At3g19184 PE=2 SV=1	B3 domain-containing protein At3g19184-like isoform X1	GO:0006355//regulation of transcription, DNA-templated;	GO:0005634//nucleus;	GO:0003677//DNA binding;	-
CsGy4G007060	208.412	76.4687	340.355	4.45091	2.1541	0.00628947	0.0329143	Chr4	5141927	5148724	-	3529	-	GO:0008483;GO:0030170;	K16871	virNOG09110	E	sp|Q84P54|GATP1_SOLLC Gamma aminobutyrate transaminase 1, mitochondrial OS=Solanum lycopersicum GN=GABA-TP1 PE=1 SV=1	LOW QUALITY PROTEIN: gamma-aminobutyrate transaminase POP2, mitochondrial-like	-	-	GO:0008483//transaminase activity;GO:0030170//pyridoxal phosphate binding;	ko00650(Butanoate metabolism);ko00250(Alanine, aspartate and glutamate metabolism)
CsGy6G002740	74.8797	46.7731	102.986	2.20183	1.1387	0.00636406	0.0332182	Chr6	2090439	2094555	-	2237	-	GO:0004672;GO:0005524;GO:0006468;	K08819	virNOG01361	T	sp|Q9ZVM9|Y1461_ARATH Probable serine/threonine-protein kinase At1g54610 OS=Arabidopsis thaliana GN=At1g54610 PE=1 SV=1	probable serine/threonine-protein kinase At1g54610	GO:0006468//protein phosphorylation;	-	GO:0004672//protein kinase activity;GO:0005524//ATP binding;	-
CsGy3G007650	67.2908	40.9749	93.6067	2.28449	1.19187	0.00642939	0.0335206	Chr3	6584599	6586143	-	1545	-	GO:0006633;GO:0016021;GO:0016747;	K15397	virNOG04759	I	sp|Q9MAM3|KCS1_ARATH 3-ketoacyl-CoA synthase 1 OS=Arabidopsis thaliana GN=KCS1 PE=1 SV=1	3-ketoacyl-CoA synthase	GO:0006633//fatty acid biosynthetic process;	GO:0016021//integral component of membrane;	GO:0016747//acyltransferase activity, transferring groups other than amino-acyl groups;	ko04626(Plant-pathogen interaction);ko00062(Fatty acid elongation)
CsGy5G009120	80.7752	52.0087	109.542	2.10622	1.07466	0.00650169	0.0337905	Chr5	7239554	7243041	-	1352	-	GO:0008168;GO:0032259;	-	virNOG02606	S	sp|Q9LS10|MT810_ARATH Probable S-adenosylmethionine-dependent methyltransferase At5g38100 OS=Arabidopsis thaliana GN=At5g38100 PE=2 SV=1	probable S-adenosylmethionine-dependent methyltransferase At5g38100	GO:0032259//methylation;	-	GO:0008168//methyltransferase activity;	-
CsGy1G028900	69.8912	43.8894	95.8931	2.18488	1.12756	0.00651736	0.0338525	Chr1	26933171	26935143	+	1161	-	-	-	virNOG03055	S	sp|Q689D6|RPD1_ARATH Protein ROOT PRIMORDIUM DEFECTIVE 1 OS=Arabidopsis thaliana GN=RPD1 PE=1 SV=1	protein ROOT PRIMORDIUM DEFECTIVE 1	-	-	-	-
CsGy3G026450	82.9053	54.2263	111.584	2.05775	1.04107	0.0066502	0.0344634	Chr3	27252321	27255681	-	1575	-	GO:0016021;	-	-	-	-	Uncharacterized protein	-	GO:0016021//integral component of membrane;	-	-
CsGy3G041650	44.1986	24.3726	64.0245	2.6269	1.39336	0.00670148	0.0346795	Chr3	38876018	38877313	+	1178	-	-	-	virNOG25734	S	-	histone deacetylase-like protein	-	-	-	-
CsGy3G003710	207.602	130.822	284.382	2.17382	1.12023	0.00679378	0.0350506	Chr3	3030135	3032932	+	994	-	GO:0001056;GO:0005666;GO:0006383;GO:0009507;	K03025	virNOG13582	K	sp|Q921X6|RPC6_MOUSE DNA-directed RNA polymerase III subunit RPC6 OS=Mus musculus GN=Polr3f PE=1 SV=1	DNA-directed RNA polymerase III subunit rpc6-like	GO:0006383//transcription by RNA polymerase III;	GO:0005666//RNA polymerase III complex;GO:0009507//chloroplast;	GO:0001056//RNA polymerase III activity;	ko04623(Cytosolic DNA-sensing pathway);ko03020(RNA polymerase)
CsGy5G026390	41.9825	23.0689	60.896	2.63974	1.40039	0.00679388	0.0350506	Chr5	30335048	30335236	+	189	-	-	-	-	-	-	Unknown Protein	-	-	-	-
CsGy3G024500	21.9435	9.10495	34.782	3.82012	1.93362	0.00690619	0.0354753	Chr3	24559650	24560387	+	738	-	-	-	virNOG37055	S	-	KIP1-like protein	-	-	-	-
CsGy2G003640	108.744	70.4744	147.014	2.08606	1.06078	0.00695545	0.0357081	Chr2	2478019	2485672	-	2598	-	GO:0007165;GO:0043531;	-	virNOG13489;virNOG10093	T	sp|Q40392|TMVRN_NICGU TMV resistance protein N OS=Nicotiana glutinosa GN=N PE=1 SV=1	Disease resistance protein (TIR-NBS-LRR class) family	GO:0007165//signal transduction;	-	GO:0043531//ADP binding;	-
CsGy7G007740	39.4479	21.4391	57.4567	2.67999	1.42223	0.00710512	0.0363836	Chr7	5662968	5668737	+	2095	-	GO:0046872;	K18753	virNOG26587	R	sp|P47979|ZFS1_SCHPO Zinc finger protein zfs1 OS=Schizosaccharomyces pombe (strain 972 / ATCC 24843) GN=zfs1 PE=1 SV=1	zinc finger protein 36, C3H1 type-like 2	-	-	GO:0046872//metal ion binding;	ko04218(Cellular senescence)
CsGy5G025620	99.3655	65.7195	133.012	2.02393	1.01716	0.00714262	0.0365524	Chr5	29794652	29795314	-	417	-	GO:0016021;GO:0016491;GO:0055114;	-	virNOG13120	C	sp|B4F6I3|AIFM2_XENTR Apoptosis-inducing factor 2 OS=Xenopus tropicalis GN=aifm2 PE=2 SV=1	apoptosis-inducing factor 2-like	GO:0055114//obsolete oxidation-reduction process;	GO:0016021//integral component of membrane;	GO:0016491//oxidoreductase activity;	-
CsGy4G010200	49.0017	28.7303	69.2731	2.41115	1.26972	0.00715272	0.0365859	Chr4	8940620	8941360	-	741	-	-	-	virNOG17242	S	sp|Q4R7M4|DTWD2_MACFA DTW domain-containing protein 2 OS=Macaca fascicularis GN=DTWD2 PE=2 SV=1	DTW domain-containing protein 2	-	-	-	-
CsGy5G006810	38.8193	20.7684	56.8703	2.73831	1.45329	0.00717839	0.0367069	Chr5	4600109	4602711	+	2394	-	GO:0005488;	-	virNOG14638;virNOG35313	S	sp|Q9LX14|UFC_ARATH Protein UPSTREAM OF FLC OS=Arabidopsis thaliana GN=UFC PE=2 SV=1	protein UPSTREAM OF FLC-like	-	-	GO:0005488//binding;	-
CsGy6G002010	339.17	226.04	452.3	2.00097	1.0007	0.00760772	0.0385431	Chr6	1433125	1433531	-	333	-	-	-	virNOG25082	R	-	copper transport protein CCH	-	-	-	-
CsGy2G021180	288.876	174.656	403.095	2.30794	1.20661	0.00772008	0.0389923	Chr2	29870949	29873594	-	1835	-	GO:0005634;	K18810	virNOG03245;KOG0656	D	sp|Q6YXH8|CCD41_ORYSJ Cyclin-D4-1 OS=Oryza sativa subsp. japonica GN=CYCD4-1 PE=2 SV=2	cyclin-D4-1-like	-	GO:0005634//nucleus;	-	-
CsGy2G020550	183.283	4.51917	362.047	80.1136	6.32398	0.00777921	0.0392253	Chr2	29481692	29482502	-	639	-	-	-	virNOG25436;virNOG24131	WR	sp|P46689|GASA1_ARATH Gibberellin-regulated protein 1 OS=Arabidopsis thaliana GN=GASA1 PE=2 SV=2	gibberellin-regulated protein 1-like	-	-	-	-
CsGy2G026370	41.6631	22.4466	60.8795	2.71219	1.43946	0.00781878	0.0394029	Chr2	33930554	33932142	-	564	-	-	-	virNOG21569	S	-	Maternal effect embryo arrest 59, putative isoform 1	-	-	-	-
CsGy7G003630	701.52	427.741	975.3	2.28011	1.18911	0.00786456	0.0396006	Chr7	2797740	2803413	+	4616	-	GO:0000272;GO:0016161;	-	virNOG01819	R	sp|P10538|AMYB_SOYBN Beta-amylase OS=Glycine max GN=BMY1 PE=1 SV=3	Beta-amylase	GO:0000272//polysaccharide catabolic process;	-	GO:0016161//beta-amylase activity;	-
CsGy6G036070	24.8676	11.1696	38.5656	3.45274	1.78774	0.00793723	0.039885	Chr6	31658488	31660317	+	1830	-	GO:0008270;	-	KOG4197;virNOG40355;virNOG01641	SRL	sp|A8MQA3|PP330_ARATH Pentatricopeptide repeat-containing protein At4g21065 OS=Arabidopsis thaliana GN=PCMP-H28 PE=2 SV=2	Pentatricopeptide repeat-containing protein family	-	-	GO:0008270//zinc ion binding;	-
CsGy3G028800	87.7821	55.1153	120.449	2.1854	1.1279	0.00798615	0.0400457	Chr3	29596581	29599002	+	2040	-	GO:0004672;GO:0005524;GO:0006468;GO:0016021;GO:0030246;	-	virNOG04130	T	sp|O80939|LRK41_ARATH L-type lectin-domain containing receptor kinase IV.1 OS=Arabidopsis thaliana GN=LECRK41 PE=2 SV=1	probable L-type lectin-domain containing receptor kinase VI.1	GO:0006468//protein phosphorylation;	GO:0016021//integral component of membrane;	GO:0004672//protein kinase activity;GO:0005524//ATP binding;GO:0030246//carbohydrate binding;	-
CsGy0G000880	86.0944	56.8519	115.337	2.02873	1.02057	0.00801192	0.0401527	Chr0	11799683	11805594	-	1309	-	GO:0016853;	K10728	virNOG05843	L	sp|Q800K6|TOB1A_XENLA DNA topoisomerase 2-binding protein 1-A OS=Xenopus laevis GN=topbp1-A PE=1 SV=2	DNA topoisomerase 2-binding protein 1 isoform X3	-	-	GO:0016853//isomerase activity;	ko03440(Homologous recombination)
CsGy3G016830	123.238	78.6478	167.828	2.13392	1.09351	0.00830543	0.0413946	Chr3	12501353	12506616	+	2902	-	GO:0005634;GO:0006355;GO:0008289;GO:0043565;	K09338	virNOG01745	K	sp|Q9M2E8|HDG1_ARATH Homeobox-leucine zipper protein HDG1 OS=Arabidopsis thaliana GN=HDG1 PE=2 SV=1	homeobox-leucine zipper protein ANTHOCYANINLESS 2 isoform X1	GO:0006355//regulation of transcription, DNA-templated;	GO:0005634//nucleus;	GO:0008289//lipid binding;GO:0043565//sequence-specific DNA binding;	-
CsGy5G016200	545.226	323.042	767.41	2.37557	1.24828	0.00837505	0.0417058	Chr5	22566991	22567643	-	324	-	GO:0004869;GO:0010951;	-	-	-	-	Cystatin	GO:0010951//negative regulation of endopeptidase activity;	-	GO:0004869//cysteine-type endopeptidase inhibitor activity;	-
CsGy3G007600	49.9692	30.1908	69.7476	2.31023	1.20803	0.00843582	0.041952	Chr3	6567010	6568811	-	1183	-	-	-	virNOG12077	R	-	UPF0565 protein C2orf69 homolog	-	-	-	-
CsGy5G001990	18.1984	6.96589	29.431	4.22501	2.07896	0.00847817	0.0421048	Chr5	1261563	1262470	-	616	-	-	-	-	-	-	Uncharacterized protein	-	-	-	-
CsGy4G017810	22.9237	10.0002	35.8471	3.58464	1.84183	0.00853075	0.0423195	Chr4	22998337	23000463	-	2127	-	GO:0008270;	-	KOG4197;virNOG02565	R	sp|Q9FXB9|PPR84_ARATH Pentatricopeptide repeat-containing protein At1g56690, mitochondrial OS=Arabidopsis thaliana GN=PCMP-H69 PE=2 SV=1	Pentatricopeptide repeat-containing family protein	-	-	GO:0008270//zinc ion binding;	-
CsGy3G008420	651.3	207.953	1094.65	5.26392	2.39614	0.00861947	0.0426567	Chr3	6996074	6997389	-	1163	-	GO:0016021;	-	virNOG26913;virNOG25522	R	sp|Q9M373|AGP20_ARATH Arabinogalactan peptide 20 OS=Arabidopsis thaliana GN=AGP20 PE=3 SV=1	Arabinogalactan peptide 20	-	GO:0016021//integral component of membrane;	-	-
CsGy4G016050	58.0655	35.3768	80.7541	2.28269	1.19073	0.00869381	0.0429636	Chr4	20781455	20783067	+	870	-	-	-	virNOG07496	R	sp|Q9STS9|PP268_ARATH Putative pentatricopeptide repeat-containing protein At3g47840 OS=Arabidopsis thaliana GN=PCMP-E43 PE=3 SV=1	Unknown Protein	-	-	-	-
CsGy1G006770	157.767	77.866	237.669	3.05228	1.60989	0.00903022	0.0442517	Chr1	4343293	4345474	-	1264	-	GO:0004672;GO:0005524;GO:0006468;GO:0016021;GO:0030247;	-	virNOG04329	T	sp|P0C5E2|LRL12_ARATH LEAF RUST 10 DISEASE-RESISTANCE LOCUS RECEPTOR-LIKE PROTEIN KINASE-like 1.2 OS=Arabidopsis thaliana GN=LRK10L-1.2 PE=2 SV=3	Receptor-like protein kinase 5	GO:0006468//protein phosphorylation;	GO:0016021//integral component of membrane;	GO:0004672//protein kinase activity;GO:0005524//ATP binding;GO:0030247//polysaccharide binding;	-
CsGy4G018730	30.6571	15.3489	45.9653	2.9947	1.58241	0.00906218	0.0443843	Chr4	24570246	24572408	+	2004	-	GO:0003723;GO:0004519;GO:0008270;GO:0009451;GO:0043231;GO:0090305;	-	virNOG03280	R	sp|Q9M2Y7|PP274_ARATH Pentatricopeptide repeat-containing protein At3g49710 OS=Arabidopsis thaliana GN=PCMP-H79 PE=2 SV=1	Pentatricopeptide repeat	GO:0009451//RNA modification;GO:0090305//nucleic acid phosphodiester bond hydrolysis;	GO:0043231//intracellular membrane-bounded organelle;	GO:0003723//RNA binding;GO:0004519//endonuclease activity;GO:0008270//zinc ion binding;	-
CsGy5G008710	20.1466	7.57672	32.7164	4.31802	2.11037	0.00907097	0.0444154	Chr5	6711825	6714235	-	333	-	-	-	-	-	-	Uncharacterized protein	-	-	-	-
CsGy5G004090	13.4228	1.22728	25.6184	20.874	4.38364	0.00907705	0.0444331	Chr5	2742048	2744859	-	1610	-	GO:0004459;GO:0005829;GO:0005886;GO:0005975;GO:0009651;GO:0009737;GO:0019752;GO:0055114;	K00016	virNOG07660	C	sp|P22988|LDHA_HORVU L-lactate dehydrogenase A OS=Hordeum vulgare PE=1 SV=1	L-lactate dehydrogenase	GO:0005975//carbohydrate metabolic process;GO:0009651//response to salt stress;GO:0009737//response to abscisic acid;GO:0019752//carboxylic acid metabolic process;GO:0055114//obsolete oxidation-reduction process;	GO:0005829//cytosol;GO:0005886//plasma membrane;	GO:0004459//L-lactate dehydrogenase activity;	ko05230(Central carbon metabolism in cancer);ko04922(Glucagon signaling pathway);ko04066(HIF-1 signaling pathway);ko00640(Propanoate metabolism);ko00620(Pyruvate metabolism);ko00270(Cysteine and methionine metabolism);ko00010(Glycolysis / Gluconeogenesis)
CsGy3G027430	22.4134	9.91317	34.9137	3.52195	1.81638	0.00911038	0.0445842	Chr3	28527830	28535085	+	5020	-	GO:0003677;GO:0003918;GO:0005524;GO:0006265;	K03164	virNOG11165	B	sp|P30182|TOP2_ARATH DNA topoisomerase 2 OS=Arabidopsis thaliana GN=TOP2 PE=2 SV=2	DNA topoisomerase 2	GO:0006265//DNA topological change;	-	GO:0003677//DNA binding;GO:0003918//DNA topoisomerase type II (double strand cut, ATP-hydrolyzing) activity;GO:0005524//ATP binding;	ko01524(Platinum drug resistance)
CsGy4G000950	24.2534	10.2869	38.2199	3.7154	1.89352	0.00911346	0.0445873	Chr4	604882	605084	+	180	-	-	-	-	-	-	Unknown Protein	-	-	-	-
CsGy4G016850	272.708	125.196	420.219	3.35647	1.74695	0.00916444	0.0447883	Chr4	21867832	21870657	-	1445	-	GO:0004190;GO:0006508;	-	virNOG11208;KOG1339	O	sp|Q0IU52|ASP1_ORYSJ Aspartic proteinase Asp1 OS=Oryza sativa subsp. japonica GN=ASP1 PE=2 SV=1	aspartic proteinase Asp1-like	GO:0006508//proteolysis;	-	GO:0004190//aspartic-type endopeptidase activity;	-
CsGy5G013140	64.4221	40.7842	88.06	2.15917	1.11048	0.00927241	0.0452305	Chr5	16735955	16736693	+	534	-	-	K10728	virNOG05843	L	-	DNA topoisomerase 2-binding protein 1 isoform X3	-	-	-	ko03440(Homologous recombination)
CsGy1G029610	18.3207	7.13917	29.5023	4.13245	2.047	0.00943216	0.0458615	Chr1	27704902	27706947	-	2046	-	-	-	virNOG00081	R	sp|Q9SJZ3|PP169_ARATH Pentatricopeptide repeat-containing protein At2g22410, mitochondrial OS=Arabidopsis thaliana GN=PCMP-E28 PE=2 SV=1	Pentatricopeptide repeat-containing protein	-	-	-	-
CsGy4G001120	39.4003	16.8707	61.93	3.67087	1.87612	0.00998352	0.0479627	Chr4	688329	689058	+	258	-	-	-	-	-	-	Unknown Protein	-	-	-	-
CsGy6G034890	84.143	55.0419	113.244	2.05742	1.04083	0.0100316	0.0481426	Chr6	30919661	30920182	-	522	-	GO:0003677;GO:0005634;GO:0006355;	-	virNOG21544	K	sp|O22967|CDF4_ARATH Cyclic dof factor 4 OS=Arabidopsis thaliana GN=CDF4 PE=2 SV=1	dof zinc finger protein DOF1.5-like	GO:0006355//regulation of transcription, DNA-templated;	GO:0005634//nucleus;	GO:0003677//DNA binding;	-
CsGy4G000160	99.1095	62.9199	135.299	2.15034	1.10456	0.0102582	0.0490481	Chr4	104967	105161	+	195	-	-	-	virNOG24867	S	-	hypothetical protein	-	-	-	-
CsGy5G011220	117.209	32.8668	201.551	6.13236	2.61644	0.0104193	0.0495696	Chr5	11984474	11985145	-	462	-	GO:0006952;GO:0009607;	-	virNOG23041;virNOG28110	SR	sp|Q9ZVF3|ML328_ARATH MLP-like protein 328 OS=Arabidopsis thaliana GN=MLP328 PE=2 SV=1	MLP-like protein 328	GO:0006952//defense response;GO:0009607//response to biotic stimulus;	-	-	-
CsGy5G011210	63.3174	16.5431	110.092	6.65484	2.7344	0.0104265	0.0495911	Chr5	11976850	11977502	-	462	-	GO:0006952;GO:0009607;	-	virNOG23041;virNOG28110	SR	sp|Q9ZVF3|ML328_ARATH MLP-like protein 328 OS=Arabidopsis thaliana GN=MLP328 PE=2 SV=1	MLP-like protein 328	GO:0006952//defense response;GO:0009607//response to biotic stimulus;	-	-	-
CsGy7G018360	80.4963	53.0251	107.967	2.03616	1.02585	0.0109282	0.0515037	Chr7	21430959	21434291	+	2469	-	GO:0003723;GO:0004519;GO:0009451;GO:0043231;GO:0090305;	-	virNOG02313	R	sp|Q9SAH2|PP137_ARATH Pentatricopeptide repeat-containing protein At1g80880, mitochondrial OS=Arabidopsis thaliana GN=At1g80880 PE=2 SV=1	pentatricopeptide repeat-containing protein At1g80880, mitochondrial	GO:0009451//RNA modification;GO:0090305//nucleic acid phosphodiester bond hydrolysis;	GO:0043231//intracellular membrane-bounded organelle;	GO:0003723//RNA binding;GO:0004519//endonuclease activity;	-
CsGy5G026490	80.9854	45.8444	116.126	2.53305	1.34088	0.0109581	0.0516028	Chr5	30392270	30392962	-	693	-	GO:0008080;	-	virNOG07009	E	sp|Q9ZV06|NATAL_ARATH Probable acetyltransferase NATA1-like OS=Arabidopsis thaliana GN=At2g39020 PE=2 SV=1	probable acetyltransferase NATA1-like	-	-	GO:0008080//N-acetyltransferase activity;	-
CsGy3G007680	73.478	28.3025	118.653	4.19233	2.06775	0.0109606	0.0516028	Chr3	6597131	6597844	+	675	-	GO:0016021;	K20028	virNOG26858	S	-	Uncharacterized protein	-	GO:0016021//integral component of membrane;	-	-
CsGy3G040690	365.516	220.4	510.631	2.31684	1.21216	0.0110543	0.0519763	Chr3	38070470	38073750	+	1122	-	GO:0005886;GO:0009705;GO:0009826;GO:0009834;GO:0010315;GO:0016021;GO:0022857;GO:0055085;GO:0090355;GO:0090358;	-	virNOG07825	S	sp|Q94AP3|WAT1_ARATH Protein WALLS ARE THIN 1 OS=Arabidopsis thaliana GN=WAT1 PE=1 SV=1	WAT1-related protein	GO:0009826//unidimensional cell growth;GO:0009834//plant-type secondary cell wall biogenesis;GO:0010315//auxin efflux;GO:0055085//transmembrane transport;GO:0090355//positive regulation of auxin metabolic process;GO:0090358//positive regulation of tryptophan metabolic process;	GO:0005886//plasma membrane;GO:0009705//plant-type vacuole membrane;GO:0016021//integral component of membrane;	GO:0022857//transmembrane transporter activity;	-
CsGy6G003330	49.8729	28.5463	71.1995	2.49417	1.31856	0.0112808	0.0528627	Chr6	2967969	2969405	-	1437	-	GO:0006355;	-	virNOG07739	K	sp|Q5NE24|NSP2_MEDTR Nodulation-signaling pathway 2 protein OS=Medicago truncatula GN=NSP2 PE=1 SV=1	nodulation-signaling pathway 2 protein	GO:0006355//regulation of transcription, DNA-templated;	-	-	-
CsGy6G030850	74.6303	48.5463	100.714	2.0746	1.05284	0.0113256	0.0530041	Chr6	28843425	28846976	-	1748	-	GO:0046983;	-	virNOG07748	K	sp|Q9SFZ3|BH110_ARATH Transcription factor bHLH110 OS=Arabidopsis thaliana GN=BHLH110 PE=2 SV=2	transcription factor bHLH110-like isoform X1	-	-	GO:0046983//protein dimerization activity;	-
CsGy2G012780	52.9459	32.3456	73.5463	2.27377	1.18509	0.011363	0.0531654	Chr2	12602424	12603529	+	213	-	-	-	-	-	-	Unknown Protein	-	-	-	-
CsGy2G003360	222.564	133.292	311.836	2.3395	1.2262	0.0116419	0.0542741	Chr2	2221252	2226088	+	3364	-	GO:0043531;	-	NOG178312;virNOG13758	TR	sp|Q9FKZ1|DRL42_ARATH Probable disease resistance protein At5g66900 OS=Arabidopsis thaliana GN=At5g66900 PE=3 SV=1	Disease resistance protein (CC-NBS-LRR class) family	-	-	GO:0043531//ADP binding;	-
CsGy2G001380	40.9094	12.1762	69.6426	5.71955	2.5159	0.0117985	0.0547641	Chr2	916839	919359	+	1656	-	GO:0004553;GO:0005975;GO:0016021;	K15429	virNOG10092	R	sp|Q6NKW9|E138_ARATH Glucan endo-1,3-beta-glucosidase 8 OS=Arabidopsis thaliana GN=At1g64760 PE=1 SV=2	glucan endo-1,3-beta-glucosidase 8	GO:0005975//carbohydrate metabolic process;	GO:0016021//integral component of membrane;	GO:0004553//hydrolase activity, hydrolyzing O-glycosyl compounds;	-
CsGy2G001590	93.5713	58.133	129.01	2.21922	1.15005	0.0118085	0.0547968	Chr2	1089846	1092521	-	1135	-	GO:0016021;	-	virNOG25826;virNOG23076	S	sp|Q02921|NO93_SOYBN Early nodulin-93 OS=Glycine max PE=2 SV=1	Early nodulin 93 protein	-	GO:0016021//integral component of membrane;	-	-
CsGy6G020410	52.2017	30.8489	73.5545	2.38435	1.25359	0.012009	0.0556131	Chr6	21165565	21171620	-	1929	-	GO:0016021;GO:0022857;GO:0055085;	K14638	virNOG15353	P	sp|Q8H157|PTR19_ARATH Protein NRT1/ PTR FAMILY 4.6 OS=Arabidopsis thaliana GN=NPF4.6 PE=1 SV=1	protein NRT1/ PTR FAMILY 4.6-like	GO:0055085//transmembrane transport;	GO:0016021//integral component of membrane;	GO:0022857//transmembrane transporter activity;	-
CsGy4G005210	24.7131	7.7808	41.6453	5.35232	2.42016	0.0120184	0.0556421	Chr4	3761071	3762263	-	891	-	GO:0006950;GO:0009415;	-	-	-	-	Dehydrin Xero 1	GO:0006950//response to stress;GO:0009415//response to water;	-	-	-
CsGy7G001470	38.8658	21.8851	55.8466	2.55182	1.35152	0.0120271	0.0556683	Chr7	1362094	1376039	+	787	-	GO:0016021;	-	-	-	-	Uncharacterized protein	-	GO:0016021//integral component of membrane;	-	-
CsGy7G003620	6.54588	0.81688	12.2749	15.0265	3.90944	0.0120429	0.0557131	Chr7	2793671	2794423	+	753	-	-	-	virNOG13570	R	sp|Q9LRJ9|CRR38_ARATH Cysteine-rich repeat secretory protein 38 OS=Arabidopsis thaliana GN=CRRSP38 PE=2 SV=1	cysteine-rich repeat secretory protein 38-like	-	-	-	-
CsGy4G013860	43.7427	25.6184	61.8669	2.41494	1.27199	0.0123839	0.0569123	Chr4	18800957	18808005	+	4131	-	GO:0003777;GO:0005524;GO:0007018;GO:0008017;	K10398	virNOG03174	Z	sp|Q0WQJ7|KN5B_ARATH Kinesin-like protein KIN-5B OS=Arabidopsis thaliana GN=KIN5B PE=2 SV=1	kinesin-like protein KIN-5B	GO:0007018//microtubule-based movement;	-	GO:0003777//microtubule motor activity;GO:0005524//ATP binding;GO:0008017//microtubule binding;	-
CsGy3G033850	17.4348	0.738495	34.1312	46.2172	5.53036	0.0124172	0.0570366	Chr3	32740337	32742340	+	1737	-	GO:0004672;GO:0005524;GO:0006468;GO:0016021;GO:0030246;	-	virNOG01204	T	sp|Q9FG33|LRKS5_ARATH Probable L-type lectin-domain containing receptor kinase S.5 OS=Arabidopsis thaliana GN=LECRKS5 PE=2 SV=1	probable L-type lectin-domain containing receptor kinase S.5	GO:0006468//protein phosphorylation;	GO:0016021//integral component of membrane;	GO:0004672//protein kinase activity;GO:0005524//ATP binding;GO:0030246//carbohydrate binding;	-
CsGy7G009560	32.7103	17.341	48.0796	2.7726	1.47124	0.0126838	0.0579824	Chr7	12066275	12067450	-	1176	-	GO:0000186;GO:0004709;GO:0005509;GO:0005524;GO:0005622;GO:0016021;GO:0030247;	-	virNOG16201;virNOG01267	T	sp|Q9LMN7|WAK5_ARATH Wall-associated receptor kinase 5 OS=Arabidopsis thaliana GN=WAK5 PE=2 SV=1	wall-associated receptor kinase 2-like	GO:0000186//obsolete activation of MAPKK activity;	GO:0005622//intracellular anatomical structure;GO:0016021//integral component of membrane;	GO:0004709//MAP kinase kinase kinase activity;GO:0005509//calcium ion binding;GO:0005524//ATP binding;GO:0030247//polysaccharide binding;	-
CsGy3G036550	12.9222	4.18912	21.6554	5.16944	2.37001	0.012785	0.058294	Chr3	34602276	34602823	-	453	-	GO:0004497;GO:0005506;GO:0016021;GO:0016705;GO:0020037;GO:0055114;	K07426	COG2124;virNOG01211	Q	sp|Q05047|C72A1_CATRO Secologanin synthase OS=Catharanthus roseus GN=CYP72A1 PE=2 SV=1	cytochrome P450 CYP72A219-like	GO:0055114//obsolete oxidation-reduction process;	GO:0016021//integral component of membrane;	GO:0004497//monooxygenase activity;GO:0005506//iron ion binding;GO:0016705//oxidoreductase activity, acting on paired donors, with incorporation or reduction of molecular oxygen;GO:0020037//heme binding;	-
CsGy6G033480	5.38031	0.330055	10.4306	31.6025	4.98197	0.0129413	0.0588911	Chr6	30163160	30169149	+	3074	-	GO:0004672;GO:0005524;GO:0006468;GO:0016021;	-	virNOG05235;COG0515	T	sp|Q9T0J1|CRK26_ARATH Cysteine-rich receptor-like protein kinase 26 OS=Arabidopsis thaliana GN=CRK26 PE=2 SV=1	cysteine-rich receptor-like protein kinase 29	GO:0006468//protein phosphorylation;	GO:0016021//integral component of membrane;	GO:0004672//protein kinase activity;GO:0005524//ATP binding;	-
CsGy5G005760	83.8559	55.5342	112.178	2.01997	1.01434	0.0130602	0.0592473	Chr5	3803970	3805484	+	1515	-	GO:0000398;GO:0005739;	-	virNOG03169	R	sp|Q9M2C8|PP291_ARATH Pentatricopeptide repeat-containing protein At3g61360 OS=Arabidopsis thaliana GN=At3g61360 PE=2 SV=1	pentatricopeptide repeat-containing protein At3g61360	GO:0000398//mRNA splicing, via spliceosome;	GO:0005739//mitochondrion;	-	-
CsGy1G007970	6.36011	0.66011	12.0601	18.2698	4.19139	0.0132911	0.0600454	Chr1	5062697	5064528	+	267	-	-	-	-	-	-	Unknown Protein	-	-	-	-
CsGy6G033840	36.7247	2.79051	70.6589	25.3211	4.66227	0.0133519	0.0602451	Chr6	30297382	30300309	+	2011	-	GO:0016021;GO:0022857;GO:0055085;	-	virNOG03715	R	sp|P23586|STP1_ARATH Sugar transport protein 1 OS=Arabidopsis thaliana GN=STP1 PE=1 SV=2	Hexose transporter 2	GO:0055085//transmembrane transport;	GO:0016021//integral component of membrane;	GO:0022857//transmembrane transporter activity;	-
CsGy6G026710	43.7768	25.3793	62.1742	2.4498	1.29266	0.0135158	0.0608329	Chr6	26189355	26190866	+	1358	-	GO:0016020;	-	virNOG13879;virNOG05653	S	sp|O64823|MCU2_ARATH Calcium uniporter protein 2, mitochondrial OS=Arabidopsis thaliana GN=At2g23790 PE=2 SV=1	calcium uniporter protein 3, mitochondrial	-	GO:0016020//membrane;	-	-
CsGy5G019150	39.7373	23.078	56.3967	2.44375	1.2891	0.0136395	0.0612222	Chr5	25583684	25586041	-	380	-	-	-	-	-	-	Unknown Protein	-	-	-	-
CsGy6G026500	82.1084	34.9163	129.3	3.70316	1.88876	0.0137374	0.0615854	Chr6	26061015	26064698	+	2481	-	GO:0004672;GO:0005524;GO:0006468;	-	virNOG32862;virNOG01184	T	sp|O65530|PEK14_ARATH Proline-rich receptor-like protein kinase PERK14 OS=Arabidopsis thaliana GN=PERK14 PE=2 SV=1	LRR receptor-like serine/threonine-protein kinase GSO1 isoform X1	GO:0006468//protein phosphorylation;	-	GO:0004672//protein kinase activity;GO:0005524//ATP binding;	-
CsGy5G023340	59.3691	36.9738	81.7644	2.21141	1.14497	0.0139237	0.0622818	Chr5	28395652	28397400	-	1431	-	-	-	-	-	-	Uncharacterized protein	-	-	-	-
[truncated: 1,451 more rows]
